# Supplementary material for: HtrA3: a promising prognostic biomarker and therapeutic target for head and neck squamous cell carcinoma
Source: PeerJ. 2023 Oct 10;11:e16237. doi: 10.7717/peerj.16237 (PMC10573296; doi:10.7717/peerj.16237)
Supplement: Supplemental Information 1 [file peerj-11-16237-s001.zip]

Archive with 6 entries (5 files):
- Raw data A/Raw data-Cox.xlsx
- Raw data A/Raw data-TCGA-HNSC-clinical data.xlsx
- Raw data A/Raw data-cell_survival_data.xlsx
- Raw data A/Raw data-immune checkpoint.xlsx
- Raw data A/Supplementary Table.docx
- Raw data A/
