# Supplementary material for: HtrA3: a promising prognostic biomarker and therapeutic target for head and neck squamous cell carcinoma
Source: PeerJ. 2023 Oct 10;11:e16237. doi: 10.7717/peerj.16237 (PMC10573296; doi:10.7717/peerj.16237)
Supplement: Supplemental Information 1 [file peerj-11-16237-s001.zip › Raw data A/Raw data-immune checkpoint.xlsx]

## Sheet: correlation
	CD160	CD200	CD200R1	CD244	CD27	CD274	CD276	CD28	CD40	CD40LG	CD44	CD48	CD70	CD80	CD86	CTLA4	HAVCR2	HHLA2	ICOS	ICOSLG	IDO1	IDO2	LAG3	LAIR1	LGALS9	NRP1	PDCD1	PDCD1LG2	TIGIT	TMIGD2	TNFRSF14	TNFRSF18	TNFRSF25	TNFRSF4	TNFRSF8	TNFRSF9	TNFSF14	TNFSF15	TNFSF18	TNFSF4	TNFSF9	VSIR	VTCN1	ADORA2A	BTLA	BTNL2
HTRA1	-0.128717	0.128237	-0.148513	-0.172444	-0.137361	-0.0173545	0.553549	0.0311052	0.15557	-0.162261	0.38362	-0.07495	0.127057	0.183821	0.239054	-0.0017336	0.121412	-0.013111	0.0598655	-0.158383	-0.169762	-0.159266	-0.0668636	0.139128	-0.0825207	0.426408	-0.146644	0.263914	-0.0724557	-0.125104	-0.0699576	-0.164522	-0.133081	0.134466	0.097416	0.11783	0.0766785	-0.0917069	-0.159089	0.298827	0.0267848	-0.0817353	-0.0675184	-0.165554	-0.139827	0.0192121
HTRA2	0.0665643	0.296599	-0.0175085	-0.138161	-0.0326843	-0.00416236	0.274756	0.00163645	0.301609	-0.0529352	0.151977	0.028319	0.194887	0.0901919	0.108547	0.0206122	0.128944	0.172923	-0.00978169	0.12935	-0.0417131	0.0143482	0.00848917	0.123546	0.17766	0.178805	-0.0107732	0.0637036	-0.0350805	-0.0538509	0.151475	0.160698	0.0709812	0.153715	-2.52494e-05	0.0434707	0.015234	0.177394	0.0423613	0.217382	-0.0247765	-0.129888	0.194358	0.0748449	-0.0114915	0.119434
HTRA3	-0.0185644	0.377932	0.14454	0.0016478	0.143895	0.0630081	0.476277	0.235547	0.205512	0.0485304	0.188672	0.17601	0.189926	0.30581	0.386102	0.203435	0.387823	-0.075318	0.181268	0.0347292	-0.0450701	-0.0286118	0.0581662	0.411309	0.242348	0.490738	0.0559453	0.204832	0.149481	0.0688211	0.214158	0.103244	-0.140428	0.354193	0.1721	0.313692	0.166785	0.086011	-0.0470256	0.468534	0.0529307	-0.0594787	0.182228	0.0698755	0.0773377	-0.00751575
HTRA4	0.279386	0.36197	0.344667	0.343504	0.389039	0.174446	-0.0759239	0.392309	0.298472	0.388572	-0.107339	0.49476	0.159381	0.342776	0.380144	0.364883	0.507487	0.0781608	0.338893	0.258714	0.260539	0.300546	0.3346	0.535787	0.500383	0.156325	0.402231	0.142098	0.425571	0.300968	0.416001	0.161572	0.0841139	0.361488	0.282367	0.388574	0.320511	0.267425	0.175036	0.371412	-0.0520852	0.0818887	0.144605	0.411486	0.407464	0.0992836

## Sheet: P-value
	CD160	CD200	CD200R1	CD244	CD27	CD274	CD276	CD28	CD40	CD40LG	CD44	CD48	CD70	CD80	CD86	CTLA4	HAVCR2	HHLA2	ICOS	ICOSLG	IDO1	IDO2	LAG3	LAIR1	LGALS9	NRP1	PDCD1	PDCD1LG2	TIGIT	TMIGD2	TNFRSF14	TNFRSF18	TNFRSF25	TNFRSF4	TNFRSF8	TNFRSF9	TNFSF14	TNFSF15	TNFSF18	TNFSF4	TNFSF9	VSIR	VTCN1	ADORA2A	BTLA	BTNL2
HTRA1	0.00386739	0.0040029	0.000844696	0.000103103	0.00203832	0.698095	1.20755e-41	0.486833	0.000468347	0.000261558	4.78457e-19	0.0934536	0.0043552	3.41806e-05	5.90886e-08	0.969094	0.00645776	0.769493	0.180517	0.000367646	0.000132442	0.000340438	0.134642	0.00178011	0.0646823	1.34977e-23	0.000983304	1.91164e-09	0.104914	0.00499985	0.117481	0.0002137	0.00281187	0.00253644	0.0290807	0.00822596	0.0861155	0.0399821	0.000345745	8.17535e-12	0.54935	0.067279	0.130858	0.000194702	0.00168653	0.667617
HTRA2	0.1364	1.18486e-11	0.695549	0.00191755	0.464979	0.925882	3.81149e-10	0.970825	5.12092e-12	0.236451	0.000634399	0.526705	1.09323e-05	0.0433977	0.0149679	0.644999	0.00380453	9.85526e-05	0.826945	0.0036948	0.350989	0.748444	0.849519	0.0055744	6.26803e-05	5.60817e-05	0.809724	0.154102	0.43288	0.228429	0.0006615	0.000300305	0.112196	0.000548214	0.99955	0.331047	0.733486	6.4311e-05	0.343548	8.77463e-07	0.579698	0.00355357	1.15612e-05	0.0939153	0.797303	0.00738671
HTRA3	0.678185	1.72272e-18	0.00116435	0.970622	0.00122576	0.158658	8.68572e-30	9.31104e-08	3.43812e-06	0.277802	2.09052e-05	7.34795e-05	1.83721e-05	2.5026e-12	2.71398e-19	4.33145e-06	1.82651e-19	0.0918508	4.4049e-05	0.437504	0.313548	0.52244	0.193228	6.47602e-22	3.82946e-08	8.79708e-32	0.210814	3.70905e-06	0.000780231	0.123574	1.28132e-06	0.0206874	0.00160975	2.77312e-16	0.000106491	6.32791e-13	0.000174114	0.0541202	0.292992	9.29761e-29	0.236491	0.183354	4.00594e-05	0.117913	0.0834422	0.866602
HTRA4	1.87238e-10	5.4975e-17	1.89597e-15	2.38699e-15	1.37885e-19	8.53192e-05	0.0892597	6.43504e-20	8.6752e-12	1.53643e-19	0.0161315	2.35774e-32	0.000337042	2.75573e-15	1.04974e-18	2.96413e-17	3.25267e-34	0.080199	5.89077e-15	4.03946e-09	3.1126e-09	6.12656e-12	1.34758e-14	1.21108e-38	3.63263e-33	0.00043905	6.04754e-21	0.0014128	1.68168e-23	5.70656e-12	1.98633e-22	0.000278016	0.0596674	6.08513e-17	1.17658e-10	1.5356e-19	1.8632e-13	1.143e-09	8.06591e-05	7.255e-18	0.244072	0.0667653	0.00115836	6.19579e-22	1.68214e-21	0.026119
