# Supplementary material for: HtrA3: a promising prognostic biomarker and therapeutic target for head and neck squamous cell carcinoma
Source: PeerJ. 2023 Oct 10;11:e16237. doi: 10.7717/peerj.16237 (PMC10573296; doi:10.7717/peerj.16237)
Supplement: Supplemental Information 2 [file peerj-11-16237-s002.zip]

Archive with 7 entries (6 files):
- Raw data GO KEGG GSEA/Raw data-GOKEGG(logFC).xlsx
- Raw data GO KEGG GSEA/Raw data-GSEA Visualization method.txt
- Raw data GO KEGG GSEA/Raw data-GSEA.docx
- Raw data GO KEGG GSEA/Raw data-GSEA.xlsx
- Raw data GO KEGG GSEA/Raw data-Spearman correlation between HtrA1-4.xlsx
- Raw data GO KEGG GSEA/Raw data-string_protein_annotations.xlsx
- Raw data GO KEGG GSEA/
