# Supplementary material for: HtrA3: a promising prognostic biomarker and therapeutic target for head and neck squamous cell carcinoma
Source: PeerJ. 2023 Oct 10;11:e16237. doi: 10.7717/peerj.16237 (PMC10573296; doi:10.7717/peerj.16237)
Supplement: Supplemental Information 2 [file peerj-11-16237-s002.zip › Raw data GO KEGG GSEA/Raw data-GSEA Visualization method.txt]

++++++++++++++++++++++++++
GSEA可视化
软件: R (4.2.1)版本
R包: ggplot2[3.3.6]
处理过程:

· 使用ggplot2包对富集分析结果进行可视化
