# Supplementary material for: HtrA3: a promising prognostic biomarker and therapeutic target for head and neck squamous cell carcinoma
Source: PeerJ. 2023 Oct 10;11:e16237. doi: 10.7717/peerj.16237 (PMC10573296; doi:10.7717/peerj.16237)
Supplement: Supplemental Information 2 [file peerj-11-16237-s002.zip › Raw data GO KEGG GSEA/Raw data-Spearman correlation between HtrA1-4.xlsx]

## Sheet: correlation coefficient
	HTRA1	HTRA2	HTRA3	HTRA4
HTRA1		0.171000025307842	0.539761900075267	0.00853781895396477
HTRA2	0.171000025307842		0.222906783720122	0.204839883268136
HTRA3	0.539761900075267	0.222906783720122		0.302262675079017
HTRA4	0.00853781895396477	0.204839883268136	0.302262675079017

## Sheet: P
	HTRA1	HTRA2	HTRA3	HTRA4
HTRA1		0.000114384133734102	0	0.848368025509824
HTRA2	0.000114384133734102		4.29119350719986e-07	3.54394782209333e-06
HTRA3	0	4.29119350719986e-07		4.15756318261629e-12
HTRA4	0.848368025509824	3.54394782209333e-06	4.15756318261629e-12
