# Supplementary material for: HtrA3: a promising prognostic biomarker and therapeutic target for head and neck squamous cell carcinoma
Source: PeerJ. 2023 Oct 10;11:e16237. doi: 10.7717/peerj.16237 (PMC10573296; doi:10.7717/peerj.16237)
Supplement: Supplemental Information 2 [file peerj-11-16237-s002.zip › Raw data GO KEGG GSEA/Raw data-string_protein_annotations.xlsx]

## Sheet: 200
#node	logFC
COMP	-0.384512
CYB5A	-0.382559
CASP10	-0.325469
MMP1	-0.313745
BAK1	-0.278101
BCL2	-0.277029
CASP9	-0.239415
SLC25A6	-0.229706
CASP7	-0.223506
MAP3K5	-0.198892
FADD	-0.187781
ADAMTS4	-0.18672
RIPK3	-0.184904
BCL10	-0.173513
UBE2L6	-0.17334
SQSTM1	-0.173023
TICAM1	-0.16818
DDX3X	-0.157007
CASP8	-0.149277
MMP3	-0.136149
GFER	-0.131499
HCCS	-0.120881
LUM	-0.119363
ESRRA	-0.119182
TNF	-0.118344
TNFRSF1A	-0.102092
BID	-0.0993059
TGFBR1	-0.0987102
BCL2L1	-0.0918898
HSP90AA1	-0.090971
CD40	-0.0906929
CAT	-0.0902414
VCP	-0.0900544
PGAM5	-0.0874493
CALCOCO2	-0.0862702
UBE2D1	-0.0847594
TAB2	-0.083068
BMP2	-0.0830456
UBE2D3	-0.0749795
CHUK	-0.0741481
UBB	-0.0741406
TLR3	-0.0725501
FAS	-0.0722455
IKBKB	-0.0699626
STUB1	-0.0680049
FBXO7	-0.0652768
UQCRH	-0.0651986
UQCR11	-0.0650959
BIRC6	-0.0650327
TRAF6	-0.0604092
AMBRA1	-0.058642
XIAP	-0.0557218
RELA	-0.0554631
IKBKG	-0.0533102
FDX1	-0.0527101
PRKCD	-0.0500888
HTRA2	-0.0495928
BAD	-0.0489816
TOMM22	-0.0489478
VDAC3	-0.0486871
UBE2G2	-0.0478296
MFN2	-0.0478071
ADRM1	-0.0443691
SUMO1	-0.0430594
PARK7	-0.040355
UBE2N	-0.0384204
PPP1R15B	-0.035117
RHOT2	-0.0343551
ARHGDIA	-0.0324914
HDAC6	-0.0318404
CFLAR	-0.0303048
BMPR2	-0.0301385
TRADD	-0.0298121
UBC	-0.0279616
HSPB1	-0.0263699
RNF41	-0.0257939
SMAD7	-0.0234361
RPS27A	-0.0209503
OTUD7B	-0.0188394
EPS15	-0.0176971
PTEN	-0.0141005
TNFRSF1B	-0.0140275
CASP3	-0.00878844
TAB1	-0.00878192
SIRT5	-0.00751516
UBE2L3	-0.00569463
NOD2	-0.00378679
MAPK1	-0.00367237
PINK1	-0.00326986
UBE2G1	-0.000904036
AKT1	0.00148608
RAF1	0.00211168
BECN1	0.00569391
SLC25A5	0.00695804
MAP3K7	0.00910596
PPIF	0.00967131
USP4	0.0104071
TARDBP	0.0110989
RIPK1	0.0112221
SURF1	0.0118397
TGFB1	0.0122029
ADAMTS1	0.0136099
COX7A2L	0.0136564
TRAF2	0.0140958
RIPK2	0.0167028
PIDD1	0.022601
COX18	0.0242503
OPTN	0.0249155
VDAC2	0.0250113
CASP6	0.0254458
APAF1	0.0258786
SDHB	0.0276141
BMPR1A	0.0286816
MAGED1	0.0300994
LRPPRC	0.0338741
CRADD	0.0338855
AIMP2	0.0349898
NGF	0.0382996
MAPK3	0.039688
NRF1	0.0401932
CAV1	0.0418948
CTTN	0.0420242
CARD8	0.043493
UBE2E2	0.0438598
RHOT1	0.0450478
TRAF3	0.0476754
TOMM20	0.0488374
PPP2CA	0.0501396
SCO1	0.0540561
NOD1	0.0559509
PKD2	0.0578693
COMMD1	0.05875
FOXO3	0.0634611
TRAF5	0.0651652
UQCRC2	0.0652453
ATXN3	0.0671012
UBA52	0.0671113
COX8A	0.0676112
MFN1	0.07167
MAP2K7	0.0760085
SYT11	0.076074
COX4I1	0.0826569
PSMD4	0.084421
CASP2	0.0871104
USP2	0.0875007
COX11	0.0894346
UQCRHL	0.0907105
HSPA4	0.0928374
HTRA1	0.0973318
COX19	0.100559
COX5A	0.104058
GSN	0.104502
COX7B	0.107716
CYC1	0.107736
UQCRC1	0.111301
COX5B	0.116966
CYCS	0.11906
PRELP	0.124927
MALT1	0.125012
MMP9	0.128492
SHARPIN	0.129576
OPA1	0.129673
BIRC5	0.131321
HAX1	0.13471
COX6A1	0.135528
FIS1	0.139261
TGFBR2	0.143236
TRAF1	0.14774
FOXO1	0.148914
UQCRFS1	0.149688
UBE2D2	0.153161
DNM1L	0.153222
IL1A	0.153967
COX7C	0.163335
PPARGC1B	0.164394
UQCRB	0.169524
XAF1	0.171521
VDAC1	0.180945
TOMM40	0.183861
UQCR10	0.186463
BAX	0.194672
MAP3K14	0.201141
FN1	0.203275
FMOD	0.205754
TOMM7	0.211526
UQCRQ	0.227531
NDUFA4	0.240179
PARL	0.243475
MMP13	0.25737
COX6B1	0.26977
MMP2	0.280148
COX4I2	0.296442
BIRC3	0.32047
HTRA3	0.325451
TNC	0.326104
COX6C	0.337576
MT-CO1	0.346902
MMP12	0.374933
MT-CYB	0.423214
SLC25A4	0.456217
