# Supplementary material for: HtrA3: a promising prognostic biomarker and therapeutic target for head and neck squamous cell carcinoma
Source: PeerJ. 2023 Oct 10;11:e16237. doi: 10.7717/peerj.16237 (PMC10573296; doi:10.7717/peerj.16237)
Supplement: Supplemental Information 3 [file peerj-11-16237-s003.zip]

Archive with 4 entries (3 files):
- Raw data-CPTAC Validation/Head and Neck Cancer_Protein_Abundance_Tumor_vs_Adjacent_Normal-HTRA1.xlsx
- Raw data-CPTAC Validation/Head and Neck Cancer_Protein_Abundance_Tumor_vs_Adjacent_Normal-HTRA3.xlsx
- Raw data-CPTAC Validation/PDC_study_manifest_11212022_163312.csv
- Raw data-CPTAC Validation/
