# Supplementary material for: HtrA3: a promising prognostic biomarker and therapeutic target for head and neck squamous cell carcinoma
Source: PeerJ. 2023 Oct 10;11:e16237. doi: 10.7717/peerj.16237 (PMC10573296; doi:10.7717/peerj.16237)
Supplement: Supplemental Information 3 [file peerj-11-16237-s003.zip › Raw data-CPTAC Validation/Head and Neck Cancer_Protein_Abundance_Tumor_vs_Adjacent_Normal-HTRA3.xlsx]

## Sheet: Input Configuration
Tumor	Dataset	Analysis	Gene
Head and Neck Cancer	Protein Abundance	Tumor vs Control	HTRA3

## Sheet: Protein Abundance Data
Tumor Abundance	Adjacent Normal Abundance	Log2 Fold Change
-0.2375	NA	NA
0.8004	NA	NA
0.7564	-1.927	2.6834
0.9577	-0.3122	1.2699
1.1289	-0.8804	2.0093
0.7969	-0.5504	1.3473
-0.2859	NA	NA
0.7944	-0.9014	1.6958
0.1264	-1.952	2.0784
-0.9579	-1.2108	0.2529
0.4567	-1.0225	1.4792
-0.0185	-0.2207	0.2022
0.1892	NA	NA
NA	-2.7188	NA
-0.5866	-1.5552	0.9686
0.6323	NA	NA
-0.2525	-1.731	1.4785
0.417	NA	NA
-0.6202	-0.7664	0.1462
0.3602	-1.7616	2.1218
1.4677	NA	NA
-0.8836	NA	NA
0.4736	-0.8024	1.276
0.9928	-0.8692	1.862
0.2718	-0.0513	0.3231
-0.0591	-1.0418	0.9827
0.0131	NA	NA
0.1218	NA	NA
-0.6911	NA	NA
0.5938	-0.8533	1.4471
-0.1423	NA	NA
0.3199	-1.8435	2.1634
1.154	NA	NA
-0.7879	-1.975	1.1871
0.5141	-0.8926	1.4067
-0.7698	NA	NA
1.1762	-1.5376	2.7138
0.7115	-0.8019	1.5134
1.1446	-0.942	2.0866
0.0296	NA	NA
0.21	-1.2587	1.4687
0.4444	NA	NA
0.4786	-1.1438	1.6224
-0.3237	-2.8656	2.5419
0.331	-1.1389	1.4699
-1.0238	-1.8459	0.8221
-0.3065	-0.0748	-0.2317
-0.9405	-2.0196	1.0791
1.078	-0.2402	1.3182
-0.0443	NA	NA
-1.0196	-0.8946	-0.125
-0.7212	-1.0509	0.3297
-0.8877	NA	NA
-1.054	NA	NA
0.3274	-1.4247	1.7521
-0.2679	NA	NA
NA	-1.1657	NA
0.544	NA	NA
-0.3649	NA	NA
-1.4455	NA	NA
0.6552	-1.1904	1.8456
-0.3195	-0.9983	0.6788
-0.9503	NA	NA
0.1958	NA	NA
-0.3941	NA	NA
-0.3585	NA	NA
0.8775	-0.3901	1.2676
0.6905	NA	NA
0.1879	-1.0385	1.2264
1.2074	-0.6534	1.8608
0.0972	-0.9813	1.0785
-0.4639	-1.0336	0.5697
-0.4897	-1.4768	0.9871
0.2119	-0.5294	0.7413
0.5635	-2.0481	2.6116
0.2486	-0.9649	1.2135
0.0587	NA	NA
0.5741	NA	NA
0.0899	NA	NA
1.2355	NA	NA
-0.4012	NA	NA
0.2243	NA	NA
0.6703	-0.798	1.4683
1.0263	-0.9828	2.0091
-1.5513	NA	NA
-0.8253	-1.3907	0.5654
-0.2742	-0.9728	0.6986
0.7658	NA	NA
1.5185	-0.8155	2.334
0.5472	NA	NA
0.768	NA	NA
0.5843	NA	NA
-1.3931	-1.7239	0.3308
0.4679	-1.2422	1.7101
0.0826	-1.073	1.1556
0.539	-1.3232	1.8622
1.2765	-0.7696	2.0461
-0.3459	-0.8243	0.4784
0.5884	NA	NA
0.0414	-0.7767	0.8181
-0.3168	-0.2196	-0.0972
-0.0858	NA	NA
-0.7779	NA	NA
-0.3403	-1.369	1.0287
0.7993	-0.6766	1.4759
1.6504	-1.5418	3.1922
0.6735	-2.4393	3.1128
-0.1086	-0.8682	0.7596
-0.6005	NA	NA
0.2741	NA	NA
