# Supplementary material for: HtrA3: a promising prognostic biomarker and therapeutic target for head and neck squamous cell carcinoma
Source: PeerJ. 2023 Oct 10;11:e16237. doi: 10.7717/peerj.16237 (PMC10573296; doi:10.7717/peerj.16237)
Supplement: Supplemental Information 3 [file peerj-11-16237-s003.zip › Raw data-CPTAC Validation/PDC_study_manifest_11212022_163312.csv]

PDC Study ID	Study ID	Study Submitter ID	Study Name	Embargo date	Project Name	Program Name	Disease Type	Primary Site	Analytical Fraction	Experiment Type	RAW	MZML	METADATA	PSM	Protein Assembly	Quality Metrics	Cases #
PDC000222	96297108-89a4-11ea-b1fd-0aad30af8a83	CPTAC HNSCC Discovery Study - Phosphoproteome	CPTAC HNSCC Discovery Study - Phosphoproteome	N/A	CPTAC3 Discovery and Confirmatory	Clinical Proteomic Tumor Analysis Consortium	Head and Neck Squamous Cell Carcinoma	Head and Neck	Phosphoproteome	TMT11	260	260	7	520	6	2	110
PDC000221	96296fd1-89a4-11ea-b1fd-0aad30af8a83	CPTAC HNSCC Discovery Study - Proteome	CPTAC HNSCC Discovery Study - Proteome	N/A	CPTAC3 Discovery and Confirmatory	Clinical Proteomic Tumor Analysis Consortium	Head and Neck Squamous Cell Carcinoma	Head and Neck	Proteome	TMT11	500	500	7	1000	6	2	110
