# Supplementary material for: HtrA3: a promising prognostic biomarker and therapeutic target for head and neck squamous cell carcinoma
Source: PeerJ. 2023 Oct 10;11:e16237. doi: 10.7717/peerj.16237 (PMC10573296; doi:10.7717/peerj.16237)
Supplement: Supplemental Information 4 [file peerj-11-16237-s004.zip]

Archive with 9 entries (8 files):
- Raw data-HPA Validation/
- Raw data-HPA Validation/HTRA1-HNSCC.png
- Raw data-HPA Validation/HTRA1-Normal.png
- Raw data-HPA Validation/HTRA2-HNSCC.png
- Raw data-HPA Validation/HTRA2-Normal.png
- Raw data-HPA Validation/HTRA3-HSSCC.png
- Raw data-HPA Validation/HTRA3-Normal.png
- Raw data-HPA Validation/HTRA4-HNSCC.png
- Raw data-HPA Validation/HTRA4-Normal.png
