# Supplementary material for: HtrA3: a promising prognostic biomarker and therapeutic target for head and neck squamous cell carcinoma
Source: PeerJ. 2023 Oct 10;11:e16237. doi: 10.7717/peerj.16237 (PMC10573296; doi:10.7717/peerj.16237)
Supplement: Supplemental Information 5 [file peerj-11-16237-s005.zip › Raw data-qPCR Validation/RT-qPCR Validation.xls]

## Sheet: initial data
Block Type	96alum
Chemistry	SYBR_GREEN
Experiment File Name	D:\PCR\CY\20221208CY.eds
Experiment Run End Time	2022-12-08 15:12:09 PM PST
Instrument Type	sds7500
Passive Reference	ROX
Well	Sample Name	Target Name	Task	Reporter	Quencher	RQ	RQ Min	RQ Max	Cт	Cт Mean	Cт SD	ΔCт	ΔCт Mean	ΔCт SE	HK Control ΔCт Mean	HK Control ΔCт SE	ΔΔCт	Automatic Ct Threshold	Ct Threshold	Automatic Baseline	Baseline Start	Baseline End	Efficiency	Tm1	Tm2	Tm3	Comments	HIGHSD	OUTLIERRG	EXPFAIL	MTP
A1	27	DHTRA	UNKNOWN	SYBR	None	2.58347	1.58858	4.20144	35.9704	36.2549	0.637146		10.4512	0.304238			-1.36931	TRUE	0.258764	TRUE	3	30	1	82.9972				Y	N	N	N
A2	27	DHTRA	UNKNOWN	SYBR	None	2.58347	1.58858	4.20144	36.8807	36.2549	0.637146		10.4512	0.304238			-1.36931	TRUE	0.258764	TRUE	3	32	1	82.9972				Y	N	N	N
A3	27	DHTRA	UNKNOWN	SYBR	None	2.58347	1.58858	4.20144	35.9817	36.2549	0.637146		10.4512	0.304238			-1.36931	TRUE	0.258764	TRUE	3	30	1	83.1818				Y	N	N	N
A4	27	DHTRA	UNKNOWN	SYBR	None	2.58347	1.58858	4.20144	35.488	36.2549	0.637146		10.4512	0.304238			-1.36931	TRUE	0.258764	TRUE	3	30	1	83.1818				Y	N	N	N
A5	27	DHTRA	UNKNOWN	SYBR	None	2.58347	1.58858	4.20144	36.9538	36.2549	0.637146		10.4512	0.304238			-1.36931	TRUE	0.258764	TRUE	3	31	1	82.9972				Y	N	N	N
A6	27	GAPDH	UNKNOWN	SYBR	None	5.81366	3.47899	9.71507	14.5587	15.0406	0.58914		-10.7631	0.313275			-2.53945	TRUE	0.538534	TRUE	1	2	1	85.7652				Y	N	N	N
A7	27	GAPDH	UNKNOWN	SYBR	None	5.81366	3.47899	9.71507	14.515	15.0406	0.58914		-10.7631	0.313275			-2.53945	TRUE	0.538534	TRUE	1	2	1	85.9497				Y	N	N	N
A8	27	GAPDH	UNKNOWN	SYBR	None	5.81366	3.47899	9.71507	15.4318	15.0406	0.58914		-10.7631	0.313275			-2.53945	TRUE	0.538534	TRUE	3	8	1	85.7652				Y	N	N	N
A9	27	GAPDH	UNKNOWN	SYBR	None	5.81366	3.47899	9.71507	15.6569	15.0406	0.58914		-10.7631	0.313275			-2.53945	TRUE	0.538534	TRUE	3	7	1	85.7652				Y	N	N	N
B1	FaDu	DHTRA	UNKNOWN	SYBR	None	13.8028	5.91251	32.2226	34.3814	35.06	1.17297		8.03362	0.530404			-3.78689	TRUE	0.258764	TRUE	3	30	1	83.1818				Y	N	N	N
B2	FaDu	DHTRA	UNKNOWN	SYBR	None	13.8028	5.91251	32.2226	36.9528	35.06	1.17297		8.03362	0.530404			-3.78689	TRUE	0.258764	TRUE	3	32	1	83.1818				Y	N	N	N
B3	FaDu	DHTRA	UNKNOWN	SYBR	None	13.8028	5.91251	32.2226	33.9642	35.06	1.17297		8.03362	0.530404			-3.78689	TRUE	0.258764	TRUE	3	29	1	83.3663				Y	N	N	N
B4	FaDu	DHTRA	UNKNOWN	SYBR	None	13.8028	5.91251	32.2226	35.3563	35.06	1.17297		8.03362	0.530404			-3.78689	TRUE	0.258764	TRUE	3	30	1	83.3663				Y	N	N	N
B5	FaDu	DHTRA	UNKNOWN	SYBR	None	13.8028	5.91251	32.2226	34.6455	35.06	1.17297		8.03362	0.530404			-3.78689	TRUE	0.258764	TRUE	3	29	1	83.3663				Y	N	N	N
B6	FaDu	GAPDH	UNKNOWN	SYBR	None	12.5498	8.04854	19.5685	14.9293	15.1531	0.518828		-11.8733	0.271023			-3.64959	TRUE	0.538534	TRUE	1	2	1	86.1343				Y	N	N	N
B7	FaDu	GAPDH	UNKNOWN	SYBR	None	12.5498	8.04854	19.5685	14.8263	15.1531	0.518828		-11.8733	0.271023			-3.64959	TRUE	0.538534	TRUE	1	2	1	85.9497				Y	N	N	N
B8	FaDu	GAPDH	UNKNOWN	SYBR	None	12.5498	8.04854	19.5685	14.9289	15.1531	0.518828		-11.8733	0.271023			-3.64959	TRUE	0.538534	TRUE	1	2	1	85.9497				Y	N	N	N
B9	FaDu	GAPDH	UNKNOWN	SYBR	None	12.5498	8.04854	19.5685	15.9279	15.1531	0.518828		-11.8733	0.271023			-3.64959	TRUE	0.538534	TRUE	3	7	1	85.7652				Y	Y	N	N
C1	2B	DHTRA	UNKNOWN	SYBR	None	1	0.598441	1.67101	34.7919	34.9558	0.651444		11.8205	0.321213			0	TRUE	0.258764	TRUE	3	29	1	83.5508				Y	N	N	N
C2	2B	DHTRA	UNKNOWN	SYBR	None	1	0.598441	1.67101	33.9691	34.9558	0.651444		11.8205	0.321213			0	TRUE	0.258764	TRUE	3	28	1	83.5508				Y	N	N	N
C3	2B	DHTRA	UNKNOWN	SYBR	None	1	0.598441	1.67101	35.4971	34.9558	0.651444		11.8205	0.321213			0	TRUE	0.258764	TRUE	3	30	1	83.5508				Y	N	N	N
C4	2B	DHTRA	UNKNOWN	SYBR	None	1	0.598441	1.67101	34.9301	34.9558	0.651444		11.8205	0.321213			0	TRUE	0.258764	TRUE	3	29	1	83.5508				Y	N	N	N
C5	2B	DHTRA	UNKNOWN	SYBR	None	1	0.598441	1.67101	35.5909	34.9558	0.651444		11.8205	0.321213			0	TRUE	0.258764	TRUE	3	29	1	83.5508				Y	N	N	N
C6	2B	GAPDH	UNKNOWN	SYBR	None	1	0.784788	1.27423	15.0339	14.9116	0.119326		-8.22369	0.147857			0	TRUE	0.538534	TRUE	1	2	1	86.3188				N	N	N	N
C7	2B	GAPDH	UNKNOWN	SYBR	None	1	0.784788	1.27423	14.8741	14.9116	0.119326		-8.22369	0.147857			0	TRUE	0.538534	TRUE	1	2	1	86.1343				N	N	N	N
C8	2B	GAPDH	UNKNOWN	SYBR	None	1	0.784788	1.27423	14.7625	14.9116	0.119326		-8.22369	0.147857			0	TRUE	0.538534	TRUE	1	2	1	86.1343				N	N	N	N
C9	2B	GAPDH	UNKNOWN	SYBR	None	1	0.784788	1.27423	14.9759	14.9116	0.119326		-8.22369	0.147857			0	TRUE	0.538534	TRUE	1	2	1	85.9497				N	N	N	N
D1	2B	AHTRA	UNKNOWN	SYBR	None				22.9324	23.1353	0.302506							TRUE	0.430088	TRUE	3	16	1	84.1044				N	N	N	N
D2	FaDu	AHTRA	UNKNOWN	SYBR	None				27.2273	27.0264	0.175468							TRUE	0.430088	TRUE	3	21	1	84.1044				N	N	N	N
D3	27	AHTRA	UNKNOWN	SYBR	None				25.7225	25.8037	0.23843							TRUE	0.430088	TRUE	3	19	1	84.1044				N	N	N	N
D4	2B	BHTRA	UNKNOWN	SYBR	None	1	0.767269	1.30332	23.3378	23.3864	0.214097		0.251117	0.165739			0	TRUE	0.147697	TRUE	3	18	1	85.7652				N	N	N	N
D5	FaDu	BHTRA	UNKNOWN	SYBR	None	7.42431	5.21597	10.5676	24.6099	24.3853	0.461654		-2.64114	0.220868			-2.89226	TRUE	0.147697	TRUE	3	20	1	85.5807				N	N	N	N
D6	27	BHTRA	UNKNOWN	SYBR	None	4.21677	3.50419	5.07426	23.8847	23.9787	0.10105		-1.82502	0.11581			-2.07614	TRUE	0.147697	TRUE	3	18	1	85.7652				N	N	N	N
D7	2B	CHTRA	UNKNOWN	SYBR	None	1	0.631105	1.58452	32.4627	32.4816	0.492185		9.3463	0.280827			0	TRUE	0.247803	TRUE	3	26	1	87.2414				N	N	N	N
D8	FaDu	CHTRA	UNKNOWN	SYBR	None	263.811	204.752	339.904	28.0019	28.3293	0.308069		1.30294	0.158553			-8.04336	TRUE	0.247803	TRUE	3	23	1	87.2414				N	N	N	N
D9	27	CHTRA	UNKNOWN	SYBR	None	110.112	81.3883	148.972	28.2795	28.3672	0.34922		2.56347	0.189105			-6.78283	TRUE	0.247803	TRUE	3	23	1	87.0569				N	N	N	N
E1	2B	AHTRA	UNKNOWN	SYBR	None				23.5369	23.1353	0.302506							TRUE	0.430088	TRUE	3	16	1	84.1044				N	N	N	N
E2	FaDu	AHTRA	UNKNOWN	SYBR	None				26.8394	27.0264	0.175468							TRUE	0.430088	TRUE	3	21	1	84.1044				N	N	N	N
E3	27	AHTRA	UNKNOWN	SYBR	None				25.8063	25.8037	0.23843							TRUE	0.430088	TRUE	3	19	1	84.1044				N	N	N	N
E4	2B	BHTRA	UNKNOWN	SYBR	None	1	0.767269	1.30332	23.2972	23.3864	0.214097		0.251117	0.165739			0	TRUE	0.147697	TRUE	3	18	1	85.7652				N	N	N	N
E5	FaDu	BHTRA	UNKNOWN	SYBR	None	7.42431	5.21597	10.5676	23.8158	24.3853	0.461654		-2.64114	0.220868			-2.89226	TRUE	0.147697	TRUE	3	19	1	85.7652				N	N	N	N
E6	27	BHTRA	UNKNOWN	SYBR	None	4.21677	3.50419	5.07426	24.004	23.9787	0.10105		-1.82502	0.11581			-2.07614	TRUE	0.147697	TRUE	3	20	1	85.7652				N	N	N	N
E7	2B	CHTRA	UNKNOWN	SYBR	None	1	0.631105	1.58452	Undetermined	32.4816	0.492185		9.3463	0.280827			0	TRUE	0.247803	TRUE	3	39	1	66.205	85.2116			N	N	Y	Y
E8	FaDu	CHTRA	UNKNOWN	SYBR	None	263.811	204.752	339.904	28.0118	28.3293	0.308069		1.30294	0.158553			-8.04336	TRUE	0.247803	TRUE	3	23	1	87.2414				N	N	N	N
E9	27	CHTRA	UNKNOWN	SYBR	None	110.112	81.3883	148.972	28.9648	28.3672	0.34922		2.56347	0.189105			-6.78283	TRUE	0.247803	TRUE	3	23	1	86.5033				N	N	N	N
F1	2B	AHTRA	UNKNOWN	SYBR	None				23.3765	23.1353	0.302506							TRUE	0.430088	TRUE	3	16	1	83.9199				N	N	N	N
F2	FaDu	AHTRA	UNKNOWN	SYBR	None				27.1448	27.0264	0.175468							TRUE	0.430088	TRUE	3	20	1	83.9199				N	N	N	N
F3	27	AHTRA	UNKNOWN	SYBR	None				26.2097	25.8037	0.23843							TRUE	0.430088	TRUE	3	19	1	84.1044				N	N	N	N
F4	2B	BHTRA	UNKNOWN	SYBR	None	1	0.767269	1.30332	23.7289	23.3864	0.214097		0.251117	0.165739			0	TRUE	0.147697	TRUE	3	18	1	85.7652				N	N	N	N
F5	FaDu	BHTRA	UNKNOWN	SYBR	None	7.42431	5.21597	10.5676	24.9588	24.3853	0.461654		-2.64114	0.220868			-2.89226	TRUE	0.147697	TRUE	3	21	1	84.4735				N	N	N	N
F6	27	BHTRA	UNKNOWN	SYBR	None	4.21677	3.50419	5.07426	23.9077	23.9787	0.10105		-1.82502	0.11581			-2.07614	TRUE	0.147697	TRUE	3	19	1	85.5807				N	N	N	N
F7	2B	CHTRA	UNKNOWN	SYBR	None	1	0.631105	1.58452	33.1176	32.4816	0.492185		9.3463	0.280827			0	TRUE	0.247803	TRUE	3	28	1	87.0569				N	N	N	N
F8	FaDu	CHTRA	UNKNOWN	SYBR	None	263.811	204.752	339.904	28.4402	28.3293	0.308069		1.30294	0.158553			-8.04336	TRUE	0.247803	TRUE	3	23	1	87.2414				N	N	N	N
F9	27	CHTRA	UNKNOWN	SYBR	None	110.112	81.3883	148.972	28.1159	28.3672	0.34922		2.56347	0.189105			-6.78283	TRUE	0.247803	TRUE	3	23	1	87.0569				N	N	N	N
G1	2B	AHTRA	UNKNOWN	SYBR	None				22.9814	23.1353	0.302506							TRUE	0.430088	TRUE	3	17	1	83.9199				N	N	N	N
G2	FaDu	AHTRA	UNKNOWN	SYBR	None				27.0722	27.0264	0.175468							TRUE	0.430088	TRUE	3	20	1	83.9199				N	N	N	N
G3	27	AHTRA	UNKNOWN	SYBR	None				25.6058	25.8037	0.23843							TRUE	0.430088	TRUE	3	18	1	83.9199				N	N	N	N
G4	2B	BHTRA	UNKNOWN	SYBR	None	1	0.767269	1.30332	23.1522	23.3864	0.214097		0.251117	0.165739			0	TRUE	0.147697	TRUE	3	18	1	85.5807				N	N	N	N
G5	FaDu	BHTRA	UNKNOWN	SYBR	None	7.42431	5.21597	10.5676	24.0232	24.3853	0.461654		-2.64114	0.220868			-2.89226	TRUE	0.147697	TRUE	3	19	1	85.5807				N	N	N	N
G6	27	BHTRA	UNKNOWN	SYBR	None	4.21677	3.50419	5.07426	23.9575	23.9787	0.10105		-1.82502	0.11581			-2.07614	TRUE	0.147697	TRUE	3	19	1	85.3961				N	N	N	N
G7	2B	CHTRA	UNKNOWN	SYBR	None	1	0.631105	1.58452	31.9167	32.4816	0.492185		9.3463	0.280827			0	TRUE	0.247803	TRUE	3	26	1	87.0569				N	N	N	N
G8	FaDu	CHTRA	UNKNOWN	SYBR	None	263.811	204.752	339.904	28.5049	28.3293	0.308069		1.30294	0.158553			-8.04336	TRUE	0.247803	TRUE	3	23	1	87.0569				N	N	N	N
G9	27	CHTRA	UNKNOWN	SYBR	None	110.112	81.3883	148.972	28.1229	28.3672	0.34922		2.56347	0.189105			-6.78283	TRUE	0.247803	TRUE	3	22	1	87.0569				N	N	N	N
H1	2B	AHTRA	UNKNOWN	SYBR	None				22.8494	23.1353	0.302506							TRUE	0.430088	TRUE	3	15	1	83.7354				N	N	N	N
H2	FaDu	AHTRA	UNKNOWN	SYBR	None				26.8483	27.0264	0.175468							TRUE	0.430088	TRUE	3	20	1	83.7354				N	N	N	N
H3	27	AHTRA	UNKNOWN	SYBR	None				25.6743	25.8037	0.23843							TRUE	0.430088	TRUE	3	19	1	83.7354				N	N	N	N
H4	2B	BHTRA	UNKNOWN	SYBR	None	1	0.767269	1.30332	23.416	23.3864	0.214097		0.251117	0.165739			0	TRUE	0.147697	TRUE	3	19	1	85.3961				N	N	N	N
H5	FaDu	BHTRA	UNKNOWN	SYBR	None	7.42431	5.21597	10.5676	24.5184	24.3853	0.461654		-2.64114	0.220868			-2.89226	TRUE	0.147697	TRUE	3	19	1	85.3961				N	N	N	N
H6	27	BHTRA	UNKNOWN	SYBR	None	4.21677	3.50419	5.07426	24.1396	23.9787	0.10105		-1.82502	0.11581			-2.07614	TRUE	0.147697	TRUE	3	19	1	85.3961				N	N	N	N
H7	2B	CHTRA	UNKNOWN	SYBR	None	1	0.631105	1.58452	32.4295	32.4816	0.492185		9.3463	0.280827			0	TRUE	0.247803	TRUE	3	26	1	86.8724				N	N	N	N
H8	FaDu	CHTRA	UNKNOWN	SYBR	None	263.811	204.752	339.904	28.6878	28.3293	0.308069		1.30294	0.158553			-8.04336	TRUE	0.247803	TRUE	3	23	1	86.8724				N	N	N	N
H9	27	CHTRA	UNKNOWN	SYBR	None	110.112	81.3883	148.972	28.3528	28.3672	0.34922		2.56347	0.189105			-6.78283	TRUE	0.247803	TRUE	3	23	1	86.8724				N	N	N	N
Analysis Type	Singleplex
Endogenous Control	AHTRA
RQ Min/Max Confidence Level	95.0
Reference Sample	2B

## Sheet: CT
Sample Name	Target Name	Cт
27	DHTRA	35.9704
27	DHTRA	36.8807
27	DHTRA	35.9817
27	DHTRA	35.488
27	DHTRA	36.9538
27	GAPDH	14.5587
27	GAPDH	14.515
27	GAPDH	15.4318
27	GAPDH	15.6569
FaDu	DHTRA	34.3814
FaDu	DHTRA	36.9528
FaDu	DHTRA	33.9642
FaDu	DHTRA	35.3563
FaDu	DHTRA	34.6455
FaDu	GAPDH	14.9293
FaDu	GAPDH	14.8263
FaDu	GAPDH	14.9289
FaDu	GAPDH	15.9279
2B	DHTRA	34.7919
2B	DHTRA	33.9691
2B	DHTRA	35.4971
2B	DHTRA	34.9301
2B	DHTRA	35.5909
2B	GAPDH	15.0339
2B	GAPDH	14.8741
2B	GAPDH	14.7625
2B	GAPDH	14.9759
2B	AHTRA	22.9324
FaDu	AHTRA	27.2273
27	AHTRA	25.7225
2B	BHTRA	23.3378
FaDu	BHTRA	24.6099
27	BHTRA	23.8847
2B	CHTRA	32.4627
FaDu	CHTRA	28.0019
27	CHTRA	28.2795
2B	AHTRA	23.5369
FaDu	AHTRA	26.8394
27	AHTRA	25.8063
2B	BHTRA	23.2972
FaDu	BHTRA	23.8158
27	BHTRA	24.004
2B	CHTRA	Undetermined
FaDu	CHTRA	28.0118
27	CHTRA	28.9648
2B	AHTRA	23.3765
FaDu	AHTRA	27.1448
27	AHTRA	26.2097
2B	BHTRA	23.7289
FaDu	BHTRA	24.9588
27	BHTRA	23.9077
2B	CHTRA	33.1176
FaDu	CHTRA	28.4402
27	CHTRA	28.1159
2B	AHTRA	22.9814
FaDu	AHTRA	27.0722
27	AHTRA	25.6058
2B	BHTRA	23.1522
FaDu	BHTRA	24.0232
27	BHTRA	23.9575
2B	CHTRA	31.9167
FaDu	CHTRA	28.5049
27	CHTRA	28.1229
2B	AHTRA	22.8494
FaDu	AHTRA	26.8483
27	AHTRA	25.6743
2B	BHTRA	23.416
FaDu	BHTRA	24.5184
27	BHTRA	24.1396
2B	CHTRA	32.4295
FaDu	CHTRA	28.6878
27	CHTRA	28.3528

## Sheet: analysis
		GAPDH	GAPDH mean	HTRA1	△ct	control mean	△△ct	2-△△ct
	2B	15.0339	14.9116	22.9324	8.02081	8.29518	-0.274366	1.20946
		14.8741		23.5369	8.62525		0.330071	0.795497
		14.7625		23.3765	8.46489		0.169707	0.889023
		14.9759		22.9814	8.06977		-0.225412	1.16911
	FaDu	14.9293	15.1531	26.8394	11.6863		3.39113	0.0953167
		14.8263		27.1448	11.9917		3.69652	0.0771322
		14.9289		27.0722	11.9191		3.62388	0.0811156
		15.9279		26.8483	11.6952		3.40001	0.0947316
	27	14.5587	15.0406	25.7225	10.682		2.38678	0.191208
		14.515		25.8063	10.7657		2.47051	0.180427
		15.4318		25.6058	10.5652		2.27	0.20733
		15.6569		25.6743	10.6337		2.33852	0.197713
		GAPDH	GAPDH mean	HTRA2	△ct	control mean	△△ct	2-△△ct
	2B	15.0339	14.9116	23.3378	8.42619	8.53337	-0.107171	1.07711
		14.8741		23.2972	8.3856		-0.147763	1.10785
		14.7625		23.7289	8.8173		0.283933	0.821349
		14.9759		23.416	8.50437		-0.0289998	1.0203
	FaDu	14.9293	15.1531	24.6099	9.45682		0.923453	0.527245
		14.8263		23.8158	8.66273		0.129367	0.914233
		14.9289		24.0232	8.87013		0.336766	0.791814
		15.9279		24.5184	9.36533		0.831967	0.561763
	27	14.5587	15.0406	23.8847	8.84416		0.310798	0.806195
		14.515		24.004	8.96339		0.430023	0.74225
		15.4318		23.9077	8.86708		0.333719	0.793488
		15.6569		23.9575	8.91695		0.383583	0.766532
		GAPDH	GAPDH mean	HTRA3	△ct	control mean	△△ct	2-△△ct
	2B	15.0339	14.9116	32.4627	17.5511	17.57	-0.0189352	1.01321
		14.8741		33.1176	18.206		0.635999	0.643495
		14.7625		31.9167	17.005		-0.564952	1.47934
		14.9759		32.4295	17.5179		-0.0521116	1.03678
	FaDu	14.9293	15.1531	28.0019	12.8488		-4.72116	26.3761
		14.8263		28.0118	12.8587		-4.71129	26.1963
		14.9289		28.4402	13.2871		-4.2829	19.4662
		15.9279		28.5049	13.3518		-4.21817	18.6122
	27	14.5587	15.0406	28.2795	13.2389		-4.33105	20.1269
		14.515		28.1159	13.0754		-4.49462	22.5432
		15.4318		28.1229	13.0824		-4.48764	22.4343
		15.6569		28.3528	13.3122		-4.25782	19.1307
		GAPDH	GAPDH mean	HTRA4	△ct	control mean	△△ct	2-△△ct
	2B	15.0339	14.9116	34.7919	19.8803	20.2909	-0.410596	1.32923
		14.8741		35.4971	20.5855		0.29457	0.815315
		14.7625		34.9301	20.0185		-0.272393	1.20781
		14.9759		35.5909	20.6793		0.388419	0.763966
	FaDu	14.9293	15.1531	34.3814	19.2283		-1.06262	2.08872
		14.8263		33.9642	18.8111		-1.47981	2.78912
		14.9289		35.3563	20.2032		-0.087707	1.06268
		15.9279		34.6455	19.4924		-0.798503	1.7393
	27	14.5587	15.0406	35.9704	20.9298		0.63891	0.642198
		14.515		36.8807	21.8401		1.54923	0.341692
		15.4318		35.9817	20.9411		0.650182	0.6372
		15.6569		35.488	20.4475		0.156564	0.897159

## Sheet: HTRA1
	Table Analyzed	Data 1
	Column B	FaDu
	vs.	vs.
	Column A	BEAS-2B
	Unpaired t test
	P value	0.0001
	P value summary	***
	Significantly different (P < 0.05)?	Yes
	One- or two-tailed P value?	Two-tailed
	t, df	t=9.065, df=6
	How big is the difference?
	Mean of column A	1.016
	Mean of column B	0.087
	Difference between means (B - A) ± SEM	-0.9285 ± 0.1024
	95% confidence interval	-1.179 to -0.6779
	R squared (eta squared)	0.932
	F test to compare variances
	F, DFn, Dfd	475.9, 3, 3
	P value	0.0003
	P value summary	***
	Significantly different (P < 0.05)?	Yes
	Data analyzed
	Sample size, column A	4
	Sample size, column B	4
	Table Analyzed	Data 1
	Column C	Cal-27
	vs.	vs.
	Column A	BEAS-2B
	Unpaired t test
	P value	0.0002
	P value summary	***
	Significantly different (P < 0.05)?	Yes
	One- or two-tailed P value?	Two-tailed
	t, df	t=8.016, df=6
	How big is the difference?
	Mean of column A	1.016
	Mean of column C	0.194
	Difference between means (C - A) ± SEM	-0.8215 ± 0.1025
	95% confidence interval	-1.072 to -0.5707
	R squared (eta squared)	0.9146
	F test to compare variances
	F, DFn, Dfd	322.1, 3, 3
	P value	0.0006
	P value summary	***
	Significantly different (P < 0.05)?	Yes
	Data analyzed
	Sample size, column A	4
	Sample size, column C	4

## Sheet: HTRA2
	Table Analyzed	Data 1
	Column B	FaDu
	vs.	vs.
	Column A	BEAS-2B
	Unpaired t test
	P value	0.0344
	P value summary	*
	Significantly different (P < 0.05)?	Yes
	One- or two-tailed P value?	Two-tailed
	t, df	t=2.725, df=6
	How big is the difference?
	Mean of column A	1.007
	Mean of column B	0.6988
	Difference between means (B - A) ± SEM	-0.3078 ± 0.1129
	95% confidence interval	-0.5841 to -0.03137
	R squared (eta squared)	0.553
	F test to compare variances
	F, DFn, Dfd	2.070, 3, 3
	P value	0.5654
	P value summary	ns
	Significantly different (P < 0.05)?	No
	Data analyzed
	Sample size, column A	4
	Sample size, column B	4
	Table Analyzed	Data 1
	Column C	Cal-27
	vs.	vs.
	Column A	BEAS-2B
	Unpaired t test
	P value	0.0132
	P value summary	*
	Significantly different (P < 0.05)?	Yes
	One- or two-tailed P value?	Two-tailed
	t, df	t=3.477, df=6
	How big is the difference?
	Mean of column A	1.007
	Mean of column C	0.777
	Difference between means (C - A) ± SEM	-0.2295 ± 0.06601
	95% confidence interval	-0.3910 to -0.06798
	R squared (eta squared)	0.6683
	F test to compare variances
	F, DFn, Dfd	20.59, 3, 3
	P value	0.0334
	P value summary	*
	Significantly different (P < 0.05)?	Yes
	Data analyzed
	Sample size, column A	4
	Sample size, column C	4

## Sheet: HTRA3
	Table Analyzed	Data 1
	Column B	FaDu
	vs.	vs.
	Column A	BEAS-2B
	Unpaired t test
	P value	<0.0001
	P value summary	****
	Significantly different (P < 0.05)?	Yes
	One- or two-tailed P value?	Two-tailed
	t, df	t=10.26, df=6
	How big is the difference?
	Mean of column A	1.043
	Mean of column B	22.66
	Difference between means (B - A) ± SEM	21.62 ± 2.107
	95% confidence interval	16.46 to 26.77
	R squared (eta squared)	0.9461
	F test to compare variances
	F, DFn, Dfd	150.7, 3, 3
	P value	0.0018
	P value summary	**
	Significantly different (P < 0.05)?	Yes
	Data analyzed
	Sample size, column A	4
	Sample size, column B	4
	Table Analyzed	Data 1
	Column C	Cal-27
	vs.	vs.
	Column A	BEAS-2B
	Unpaired t test
	P value	<0.0001
	P value summary	****
	Significantly different (P < 0.05)?	Yes
	One- or two-tailed P value?	Two-tailed
	t, df	t=23.07, df=6
	How big is the difference?
	Mean of column A	1.043
	Mean of column C	21.06
	Difference between means (C - A) ± SEM	20.02 ± 0.8675
	95% confidence interval	17.89 to 22.14
	R squared (eta squared)	0.9889
	F test to compare variances
	F, DFn, Dfd	24.72, 3, 3
	P value	0.0257
	P value summary	*
	Significantly different (P < 0.05)?	Yes
	Data analyzed
	Sample size, column A	4
	Sample size, column C	4

## Sheet: HTRA4
	Table Analyzed	Data 1
	Column C	Cal-27
	vs.	vs.
	Column A	BEAS-2B
	Unpaired t test
	P value	0.0692
	P value summary	ns
	Significantly different (P < 0.05)?	No
	One- or two-tailed P value?	Two-tailed
	t, df	t=2.209, df=6
	How big is the difference?
	Mean of column A	1.029
	Mean of column C	0.6295
	Difference between means (C - A) ± SEM	-0.3995 ± 0.1809
	95% confidence interval	-0.8420 to 0.04303
	R squared (eta squared)	0.4485
	F test to compare variances
	F, DFn, Dfd	1.542, 3, 3
	P value	0.7307
	P value summary	ns
	Significantly different (P < 0.05)?	No
	Data analyzed
	Sample size, column A	4
	Sample size, column C	4
	Table Analyzed	Data 1
	Column B	FaDu
	vs.	vs.
	Column A	BEAS-2B
	Unpaired t test
	P value	0.0605
	P value summary	ns
	Significantly different (P < 0.05)?	No
	One- or two-tailed P value?	Two-tailed
	t, df	t=2.308, df=6
	How big is the difference?
	Mean of column A	1.029
	Mean of column B	1.92
	Difference between means (B - A) ± SEM	0.8910 ± 0.3861
	95% confidence interval	-0.05378 to 1.836
	R squared (eta squared)	0.4702
	F test to compare variances
	F, DFn, Dfd	6.515, 3, 3
	P value	0.1581
	P value summary	ns
	Significantly different (P < 0.05)?	No
	Data analyzed
	Sample size, column A	4
	Sample size, column B	4
