# Supplementary material for: HtrA3: a promising prognostic biomarker and therapeutic target for head and neck squamous cell carcinoma
Source: PeerJ. 2023 Oct 10;11:e16237. doi: 10.7717/peerj.16237 (PMC10573296; doi:10.7717/peerj.16237)
Supplement: Supplemental Information 6 [file peerj-11-16237-s006.zip]

Archive with 31 entries (28 files):
- Raw data-WB Validation/
- Raw data-WB Validation/Cal-27/
- Raw data-WB Validation/Cal-27/ACTIN-1.tif
- Raw data-WB Validation/Cal-27/ACTIN-MARKER.tif
- Raw data-WB Validation/Cal-27/HTRA1-2.tif
- Raw data-WB Validation/Cal-27/HTRA1-MARKER.tif
- Raw data-WB Validation/Cal-27/HTRA1.xlsx
- Raw data-WB Validation/Cal-27/HTRA2.xlsx
- Raw data-WB Validation/Cal-27/HTRA3.xlsx
- Raw data-WB Validation/Cal-27/HTRA4.xlsx
- Raw data-WB Validation/Cal-27/Htra2-1.tif
- Raw data-WB Validation/Cal-27/Htra3-2.tif
- Raw data-WB Validation/Cal-27/Htra4-2.tif
- Raw data-WB Validation/Cal-27/htra2-marker.tif
- Raw data-WB Validation/Cal-27/htra3-marker.tif
- Raw data-WB Validation/Cal-27/htra4-marker.tif
- Raw data-WB Validation/FaDu/
- Raw data-WB Validation/FaDu/HTRA1-1.tif
- Raw data-WB Validation/FaDu/HTRA1-Marker.tif
- Raw data-WB Validation/FaDu/HTRA1.xlsx
- Raw data-WB Validation/FaDu/HTRA2-1.tif
- Raw data-WB Validation/FaDu/HTRA2-marker.tif
- Raw data-WB Validation/FaDu/HTRA2.xlsx
- Raw data-WB Validation/FaDu/HTRA3-1.tif
- Raw data-WB Validation/FaDu/HTRA3-marker.tif
- Raw data-WB Validation/FaDu/HTRA3.xlsx
- Raw data-WB Validation/FaDu/HTRA4.xlsx
- Raw data-WB Validation/FaDu/Htra4-2.tif
- Raw data-WB Validation/FaDu/actin-6.tif
- Raw data-WB Validation/FaDu/actin-Marker.tif
- Raw data-WB Validation/FaDu/htra4-marker.tif
