# Supplementary material for: HtrA3: a promising prognostic biomarker and therapeutic target for head and neck squamous cell carcinoma
Source: PeerJ. 2023 Oct 10;11:e16237. doi: 10.7717/peerj.16237 (PMC10573296; doi:10.7717/peerj.16237)
Supplement: Supplemental Information 6 [file peerj-11-16237-s006.zip › Raw data-WB Validation/Cal-27/HTRA1.xlsx]

## Sheet: Results-HTRA1
	HTRA1	actin
BEAS-2B	7338.38	19556.6	0.375237			Table Analyzed	Data 1
BEAS-2B	7404.96	19789.4	0.374189
BEAS-2B	7578.84	18651.9	0.406331			Column B	CAL-27
CAL-27	18990.3	18651.9	1.01814			vs.	vs.
CAL-27	18342.8	18126.9	1.01191			Column A	BEAS-2B
CAL-27	18286.7	17983	1.01689
						Unpaired t test
						P value	<0.0001
						P value summary	****
						Significantly different (P < 0.05)?	Yes
						One- or two-tailed P value?	Two-tailed
						t, df	t=58.84, df=4
						How big is the difference?
						Mean of column A	0.3853
						Mean of column B	1.016
						Difference between means (B - A) ± SEM	0.6304 ± 0.01071
						95% confidence interval	0.6006 to 0.6601
						R squared (eta squared)	0.9988
						F test to compare variances
						F, DFn, Dfd	30.70, 2, 2
						P value	0.0631
						P value summary	ns
						Significantly different (P < 0.05)?	No
						Data analyzed
						Sample size, column A	3
						Sample size, column B	3
