# Supplementary material for: HtrA3: a promising prognostic biomarker and therapeutic target for head and neck squamous cell carcinoma
Source: PeerJ. 2023 Oct 10;11:e16237. doi: 10.7717/peerj.16237 (PMC10573296; doi:10.7717/peerj.16237)
Supplement: Supplemental Information 6 [file peerj-11-16237-s006.zip › Raw data-WB Validation/Cal-27/HTRA2.xlsx]

## Sheet: Results-HTRA2
	HTRA2	actin
BEAS-2B	5505.55	19556.6	0.281518		Table Analyzed	Data 1
BEAS-2B	5512.72	19789.4	0.27857
BEAS-2B	6899.08	18651.9	0.369886		Column B	CAL-27
CAL-27	19418.9	18651.9	1.04112		vs.	vs.
CAL-27	17926.4	18126.9	0.98894		Column A	BEAS-2B
CAL-27	16603.7	17983	0.923299
					Unpaired t test
					P value	0.0001
					P value summary	***
					Significantly different (P < 0.05)?	Yes
					One- or two-tailed P value?	Two-tailed
					t, df	t=14.86, df=4
					How big is the difference?
					Mean of column A	0.31
					Mean of column B	0.9845
					Difference between means (B - A) ± SEM	0.6745 ± 0.04538
					95% confidence interval	0.5485 to 0.8005
					R squared (eta squared)	0.9822
					F test to compare variances
					F, DFn, Dfd	1.294, 2, 2
					P value	0.8717
					P value summary	ns
					Significantly different (P < 0.05)?	No
					Data analyzed
					Sample size, column A	3
					Sample size, column B	3
