# Supplementary material for: HtrA3: a promising prognostic biomarker and therapeutic target for head and neck squamous cell carcinoma
Source: PeerJ. 2023 Oct 10;11:e16237. doi: 10.7717/peerj.16237 (PMC10573296; doi:10.7717/peerj.16237)
Supplement: Supplemental Information 6 [file peerj-11-16237-s006.zip › Raw data-WB Validation/Cal-27/HTRA3.xlsx]

## Sheet: Results-HTRA3
	HTRA3	actin
BEAS-2B	5848.67	19556.6	0.299063		Table Analyzed	Data 1
BEAS-2B	7535.55	19789.4	0.380788
BEAS-2B	7438.08	18651.9	0.398784		Column B	CAL-27
CAL-27	19507.3	18651.9	1.04586		vs.	vs.
CAL-27	18381.5	18126.9	1.01405		Column A	BEAS-2B
CAL-27	16141	17983	0.897566
					Unpaired t test
					P value	0.0003
					P value summary	***
					Significantly different (P < 0.05)?	Yes
					One- or two-tailed P value?	Two-tailed
					t, df	t=11.49, df=4
					How big is the difference?
					Mean of column A	0.3595
					Mean of column B	0.9858
					Difference between means (B - A) ± SEM	0.6263 ± 0.05453
					95% confidence interval	0.4749 to 0.7777
					R squared (eta squared)	0.9706
					F test to compare variances
					F, DFn, Dfd	2.158, 2, 2
					P value	0.6333
					P value summary	ns
					Significantly different (P < 0.05)?	No
					Data analyzed
					Sample size, column A	3
					Sample size, column B	3
