# Supplementary material for: HtrA3: a promising prognostic biomarker and therapeutic target for head and neck squamous cell carcinoma
Source: PeerJ. 2023 Oct 10;11:e16237. doi: 10.7717/peerj.16237 (PMC10573296; doi:10.7717/peerj.16237)
Supplement: Supplemental Information 6 [file peerj-11-16237-s006.zip › Raw data-WB Validation/Cal-27/HTRA4.xlsx]

## Sheet: Results-HTRA4
	HTRA4	actin
BEAS-2B	4353.96	19556.6	0.222634		Table Analyzed	Data 1
BEAS-2B	4668.26	19789.4	0.235897
BEAS-2B	4565.08	18651.9	0.244751		Column B	CAL-27
CAL-27	18126.5	18651.9	0.971831		vs.	vs.
CAL-27	18016.3	18126.9	0.993895		Column A	BEAS-2B
CAL-27	17192	17983	0.956014
					Unpaired t test
					P value	<0.0001
					P value summary	****
					Significantly different (P < 0.05)?	Yes
					One- or two-tailed P value?	Two-tailed
					t, df	t=58.11, df=4
					How big is the difference?
					Mean of column A	0.2344
					Mean of column B	0.9739
					Difference between means (B - A) ± SEM	0.7395 ± 0.01273
					95% confidence interval	0.7042 to 0.7748
					R squared (eta squared)	0.9988
					F test to compare variances
					F, DFn, Dfd	2.921, 2, 2
					P value	0.51
					P value summary	ns
					Significantly different (P < 0.05)?	No
					Data analyzed
					Sample size, column A	3
					Sample size, column B	3
