# Supplementary material for: HtrA3: a promising prognostic biomarker and therapeutic target for head and neck squamous cell carcinoma
Source: PeerJ. 2023 Oct 10;11:e16237. doi: 10.7717/peerj.16237 (PMC10573296; doi:10.7717/peerj.16237)
Supplement: Supplemental Information 6 [file peerj-11-16237-s006.zip › Raw data-WB Validation/FaDu/HTRA2.xlsx]

## Sheet: Results-HTRA2
	HTRA2	ACTIN
BEAS-2B	11396	16627.8	0.685356		Table Analyzed	Data 1
BEAS-2B	11562.4	17715.7	0.652667
BEAS-2B	11870.5	15423.7	0.769632		Column B	FaDu
FADU	17750.8	18772.3	0.945583		vs.	vs.
FADU	18115.2	18001.9	1.00629		Column A	BEAS-2B
FADU	17717.1	16049.9	1.10387
					Unpaired t test
					P value	0.0054
					P value summary	**
					Significantly different (P < 0.05)?	Yes
					One- or two-tailed P value?	Two-tailed
					t, df	t=5.469, df=4
					How big is the difference?
					Mean of column A	0.7026
					Mean of column B	1.019
					Difference between means (B - A) ± SEM	0.3160 ± 0.05779
					95% confidence interval	0.1556 to 0.4765
					R squared (eta squared)	0.882
					F test to compare variances
					F, DFn, Dfd	1.751, 2, 2
					P value	0.727
					P value summary	ns
					Significantly different (P < 0.05)?	No
					Data analyzed
					Sample size, column A	3
					Sample size, column B	3
