# Supplementary material for: HtrA3: a promising prognostic biomarker and therapeutic target for head and neck squamous cell carcinoma
Source: PeerJ. 2023 Oct 10;11:e16237. doi: 10.7717/peerj.16237 (PMC10573296; doi:10.7717/peerj.16237)
Supplement: Supplemental Information 6 [file peerj-11-16237-s006.zip › Raw data-WB Validation/FaDu/HTRA3.xlsx]

## Sheet: Results-HTRA3
	HTRA3	ACTIN
BEAS-2B	13501.1	16627.8	0.811959		Table Analyzed	Data 1
BEAS-2B	12649.7	17715.7	0.714038
BEAS-2B	11857.2	15423.7	0.768767		Column B	FaDu
FADU	17682	18772.3	0.94192		vs.	vs.
FADU	15409.9	18001.9	0.856015		Column A	BEAS-2B
FADU	15624.1	16049.9	0.973468
					Unpaired t test
					P value	0.0244
					P value summary	*
					Significantly different (P < 0.05)?	Yes
					One- or two-tailed P value?	Two-tailed
					t, df	t=3.522, df=4
					How big is the difference?
					Mean of column A	0.7649
					Mean of column B	0.9238
					Difference between means (B - A) ± SEM	0.1589 ± 0.04510
					95% confidence interval	0.03365 to 0.2841
					R squared (eta squared)	0.7562
					F test to compare variances
					F, DFn, Dfd	1.534, 2, 2
					P value	0.7892
					P value summary	ns
					Significantly different (P < 0.05)?	No
					Data analyzed
					Sample size, column A	3
					Sample size, column B	3
