# Supplementary material for: HtrA3: a promising prognostic biomarker and therapeutic target for head and neck squamous cell carcinoma
Source: PeerJ. 2023 Oct 10;11:e16237. doi: 10.7717/peerj.16237 (PMC10573296; doi:10.7717/peerj.16237)
Supplement: Supplemental Information 6 [file peerj-11-16237-s006.zip › Raw data-WB Validation/FaDu/HTRA4.xlsx]

## Sheet: Results-HTRA4
	HTRA4	ACTIN
BEAS-2B	11874.4	16627.8	0.714128		Table Analyzed	Data 1
BEAS-2B	11706.5	17715.7	0.660802
BEAS-2B	9825.25	15423.7	0.637024		Column B	FaDu
FADU	16619.6	18772.3	0.885326		vs.	vs.
FADU	16172.5	18001.9	0.898377		Column A	BEAS-2B
FADU	16544.8	16049.9	1.03083
					Unpaired t test
					P value	0.0067
					P value summary	**
					Significantly different (P < 0.05)?	Yes
					One- or two-tailed P value?	Two-tailed
					t, df	t=5.168, df=4
					How big is the difference?
					Mean of column A	0.6707
					Mean of column B	0.9382
					Difference between means (B - A) ± SEM	0.2675 ± 0.05177
					95% confidence interval	0.1238 to 0.4113
					R squared (eta squared)	0.8697
					F test to compare variances
					F, DFn, Dfd	4.157, 2, 2
					P value	0.3878
					P value summary	ns
					Significantly different (P < 0.05)?	No
					Data analyzed
					Sample size, column A	3
					Sample size, column B	3
