# Supplementary material for: HtrA3: a promising prognostic biomarker and therapeutic target for head and neck squamous cell carcinoma
Source: PeerJ. 2023 Oct 10;11:e16237. doi: 10.7717/peerj.16237 (PMC10573296; doi:10.7717/peerj.16237)
Supplement: Supplemental Information 7 [file peerj-11-16237-s007.zip › Raw data-transfection qPCR/transfection PCR.xls]

## Sheet: Sample Setup
Block Type	96-Well 0.2-mL Block
Calibration Background is expired	No
Calibration Background performed on	06-30-2022
Calibration Pure Dye ABY is expired	No
Calibration Pure Dye ABY performed on	06-30-2022
Calibration Pure Dye CY5 is expired	No
Calibration Pure Dye CY5 performed on	06-30-2022
Calibration Pure Dye FAM is expired	No
Calibration Pure Dye FAM performed on	06-30-2022
Calibration Pure Dye JUN is expired	No
Calibration Pure Dye JUN performed on	06-30-2022
Calibration Pure Dye MUSTANG PURPLE is expired	No
Calibration Pure Dye MUSTANG PURPLE performed on	06-30-2022
Calibration Pure Dye NED is expired	No
Calibration Pure Dye NED performed on	06-30-2022
Calibration Pure Dye ROX is expired	No
Calibration Pure Dye ROX performed on	06-30-2022
Calibration Pure Dye SYBR is expired	No
Calibration Pure Dye SYBR performed on	06-30-2022
Calibration Pure Dye TAMRA is expired	No
Calibration Pure Dye TAMRA performed on	06-30-2022
Calibration Pure Dye VIC is expired	No
Calibration Pure Dye VIC performed on	06-30-2022
Calibration ROI is expired	No
Calibration ROI performed on	06-30-2022
Calibration Uniformity is expired	No
Calibration Uniformity performed on	06-30-2022
Chemistry	SYBR_GREEN
Date Created	2023-07-20 10:21:16 AM CST
Experiment Barcode
Experiment Comment
Experiment File Name	D:\out\cy\2023-07-20_cy.eds
Experiment Name	2023-07-20_cy
Experiment Run End Time	2023-07-20 10:12:34 AM CST
Experiment Type	Standard Curve
Instrument Name	2725210684
Instrument Serial Number	2725210684
Instrument Type	QuantStudio™ 5 System
Passive Reference	ROX
Post-read Stage/Step
Pre-read Stage/Step
Quantification Cycle Method	Ct
Signal Smoothing On	true
Stage where Melt Analysis is performed	Stage3
Stage/ Cycle where Ct Analysis is performed	Stage2, Step2
User Name
Well	Well Position	Sample Name	Sample Color	Biogroup Name	Biogroup Color	Target Name	Target Color	Task	Reporter	Quencher	Quantity	Comments
1	A1	Sample 1	RGB(176,23,31)			Target 1	RGB(176,23,31)	UNKNOWN	SYBR	None
2	A2	Sample 1	RGB(176,23,31)			Target 1	RGB(176,23,31)	UNKNOWN	SYBR	None
3	A3	Sample 1	RGB(176,23,31)			Target 1	RGB(176,23,31)	UNKNOWN	SYBR	None
4	A4	Sample 1	RGB(176,23,31)			Target 1	RGB(176,23,31)	UNKNOWN	SYBR	None
5	A5
6	A6
7	A7
8	A8
9	A9	Sample 1	RGB(176,23,31)			Target 1	RGB(176,23,31)	UNKNOWN	SYBR	None
10	A10	Sample 1	RGB(176,23,31)			Target 1	RGB(176,23,31)	UNKNOWN	SYBR	None
11	A11	Sample 1	RGB(176,23,31)			Target 1	RGB(176,23,31)	UNKNOWN	SYBR	None
12	A12	Sample 1	RGB(176,23,31)			Target 1	RGB(176,23,31)	UNKNOWN	SYBR	None
13	B1	Sample 1	RGB(176,23,31)			Target 1	RGB(176,23,31)	UNKNOWN	SYBR	None
14	B2	Sample 1	RGB(176,23,31)			Target 1	RGB(176,23,31)	UNKNOWN	SYBR	None
15	B3	Sample 1	RGB(176,23,31)			Target 1	RGB(176,23,31)	UNKNOWN	SYBR	None
16	B4	Sample 1	RGB(176,23,31)			Target 1	RGB(176,23,31)	UNKNOWN	SYBR	None
17	B5
18	B6
19	B7
20	B8
21	B9	Sample 1	RGB(176,23,31)			Target 1	RGB(176,23,31)	UNKNOWN	SYBR	None
22	B10	Sample 1	RGB(176,23,31)			Target 1	RGB(176,23,31)	UNKNOWN	SYBR	None
23	B11	Sample 1	RGB(176,23,31)			Target 1	RGB(176,23,31)	UNKNOWN	SYBR	None
24	B12	Sample 1	RGB(176,23,31)			Target 1	RGB(176,23,31)	UNKNOWN	SYBR	None
25	C1	Sample 1	RGB(176,23,31)			Target 1	RGB(176,23,31)	UNKNOWN	SYBR	None
26	C2	Sample 1	RGB(176,23,31)			Target 1	RGB(176,23,31)	UNKNOWN	SYBR	None
27	C3	Sample 1	RGB(176,23,31)			Target 1	RGB(176,23,31)	UNKNOWN	SYBR	None
28	C4	Sample 1	RGB(176,23,31)			Target 1	RGB(176,23,31)	UNKNOWN	SYBR	None
29	C5
30	C6
31	C7
32	C8
33	C9	Sample 1	RGB(176,23,31)			Target 1	RGB(176,23,31)	UNKNOWN	SYBR	None
34	C10	Sample 1	RGB(176,23,31)			Target 1	RGB(176,23,31)	UNKNOWN	SYBR	None
35	C11	Sample 1	RGB(176,23,31)			Target 1	RGB(176,23,31)	UNKNOWN	SYBR	None
36	C12	Sample 1	RGB(176,23,31)			Target 1	RGB(176,23,31)	UNKNOWN	SYBR	None
37	D1	Sample 1	RGB(176,23,31)			Target 1	RGB(176,23,31)	UNKNOWN	SYBR	None
38	D2	Sample 1	RGB(176,23,31)			Target 1	RGB(176,23,31)	UNKNOWN	SYBR	None
39	D3	Sample 1	RGB(176,23,31)			Target 1	RGB(176,23,31)	UNKNOWN	SYBR	None
40	D4	Sample 1	RGB(176,23,31)			Target 1	RGB(176,23,31)	UNKNOWN	SYBR	None
41	D5
42	D6
43	D7
44	D8
45	D9	Sample 1	RGB(176,23,31)			Target 1	RGB(176,23,31)	UNKNOWN	SYBR	None
46	D10	Sample 1	RGB(176,23,31)			Target 1	RGB(176,23,31)	UNKNOWN	SYBR	None
47	D11	Sample 1	RGB(176,23,31)			Target 1	RGB(176,23,31)	UNKNOWN	SYBR	None
48	D12	Sample 1	RGB(176,23,31)			Target 1	RGB(176,23,31)	UNKNOWN	SYBR	None
49	E1	Sample 1	RGB(176,23,31)			Target 1	RGB(176,23,31)	UNKNOWN	SYBR	None
50	E2	Sample 1	RGB(176,23,31)			Target 1	RGB(176,23,31)	UNKNOWN	SYBR	None
51	E3	Sample 1	RGB(176,23,31)			Target 1	RGB(176,23,31)	UNKNOWN	SYBR	None
52	E4	Sample 1	RGB(176,23,31)			Target 1	RGB(176,23,31)	UNKNOWN	SYBR	None
53	E5
54	E6
55	E7
56	E8
57	E9	Sample 1	RGB(176,23,31)			Target 1	RGB(176,23,31)	UNKNOWN	SYBR	None
58	E10	Sample 1	RGB(176,23,31)			Target 1	RGB(176,23,31)	UNKNOWN	SYBR	None
59	E11	Sample 1	RGB(176,23,31)			Target 1	RGB(176,23,31)	UNKNOWN	SYBR	None
60	E12	Sample 1	RGB(176,23,31)			Target 1	RGB(176,23,31)	UNKNOWN	SYBR	None
61	F1	Sample 1	RGB(176,23,31)			Target 1	RGB(176,23,31)	UNKNOWN	SYBR	None
62	F2	Sample 1	RGB(176,23,31)			Target 1	RGB(176,23,31)	UNKNOWN	SYBR	None
63	F3	Sample 1	RGB(176,23,31)			Target 1	RGB(176,23,31)	UNKNOWN	SYBR	None
64	F4	Sample 1	RGB(176,23,31)			Target 1	RGB(176,23,31)	UNKNOWN	SYBR	None
65	F5
66	F6
67	F7
68	F8
69	F9	Sample 1	RGB(176,23,31)			Target 1	RGB(176,23,31)	UNKNOWN	SYBR	None
70	F10	Sample 1	RGB(176,23,31)			Target 1	RGB(176,23,31)	UNKNOWN	SYBR	None
71	F11	Sample 1	RGB(176,23,31)			Target 1	RGB(176,23,31)	UNKNOWN	SYBR	None
72	F12	Sample 1	RGB(176,23,31)			Target 1	RGB(176,23,31)	UNKNOWN	SYBR	None
73	G1	Sample 1	RGB(176,23,31)			Target 1	RGB(176,23,31)	UNKNOWN	SYBR	None
74	G2	Sample 1	RGB(176,23,31)			Target 1	RGB(176,23,31)	UNKNOWN	SYBR	None
75	G3	Sample 1	RGB(176,23,31)			Target 1	RGB(176,23,31)	UNKNOWN	SYBR	None
76	G4	Sample 1	RGB(176,23,31)			Target 1	RGB(176,23,31)	UNKNOWN	SYBR	None
77	G5
78	G6
79	G7
80	G8
81	G9	Sample 1	RGB(176,23,31)			Target 1	RGB(176,23,31)	UNKNOWN	SYBR	None
82	G10	Sample 1	RGB(176,23,31)			Target 1	RGB(176,23,31)	UNKNOWN	SYBR	None
83	G11	Sample 1	RGB(176,23,31)			Target 1	RGB(176,23,31)	UNKNOWN	SYBR	None
84	G12	Sample 1	RGB(176,23,31)			Target 1	RGB(176,23,31)	UNKNOWN	SYBR	None
85	H1	Sample 1	RGB(176,23,31)			Target 1	RGB(176,23,31)	UNKNOWN	SYBR	None
86	H2	Sample 1	RGB(176,23,31)			Target 1	RGB(176,23,31)	UNKNOWN	SYBR	None
87	H3	Sample 1	RGB(176,23,31)			Target 1	RGB(176,23,31)	UNKNOWN	SYBR	None
88	H4	Sample 1	RGB(176,23,31)			Target 1	RGB(176,23,31)	UNKNOWN	SYBR	None
89	H5
90	H6
91	H7
92	H8
93	H9	Sample 1	RGB(176,23,31)			Target 1	RGB(176,23,31)	UNKNOWN	SYBR	None
94	H10	Sample 1	RGB(176,23,31)			Target 1	RGB(176,23,31)	UNKNOWN	SYBR	None
95	H11	Sample 1	RGB(176,23,31)			Target 1	RGB(176,23,31)	UNKNOWN	SYBR	None
96	H12	Sample 1	RGB(176,23,31)			Target 1	RGB(176,23,31)	UNKNOWN	SYBR	None

## Sheet: Amplification Data
Block Type	96-Well 0.2-mL Block
Calibration Background is expired	No
Calibration Background performed on	06-30-2022
Calibration Pure Dye ABY is expired	No
Calibration Pure Dye ABY performed on	06-30-2022
Calibration Pure Dye CY5 is expired	No
Calibration Pure Dye CY5 performed on	06-30-2022
Calibration Pure Dye FAM is expired	No
Calibration Pure Dye FAM performed on	06-30-2022
Calibration Pure Dye JUN is expired	No
Calibration Pure Dye JUN performed on	06-30-2022
Calibration Pure Dye MUSTANG PURPLE is expired	No
Calibration Pure Dye MUSTANG PURPLE performed on	06-30-2022
Calibration Pure Dye NED is expired	No
Calibration Pure Dye NED performed on	06-30-2022
Calibration Pure Dye ROX is expired	No
Calibration Pure Dye ROX performed on	06-30-2022
Calibration Pure Dye SYBR is expired	No
Calibration Pure Dye SYBR performed on	06-30-2022
Calibration Pure Dye TAMRA is expired	No
Calibration Pure Dye TAMRA performed on	06-30-2022
Calibration Pure Dye VIC is expired	No
Calibration Pure Dye VIC performed on	06-30-2022
Calibration ROI is expired	No
Calibration ROI performed on	06-30-2022
Calibration Uniformity is expired	No
Calibration Uniformity performed on	06-30-2022
Chemistry	SYBR_GREEN
Date Created	2023-07-20 10:21:16 AM CST
Experiment Barcode
Experiment Comment
Experiment File Name	D:\out\cy\2023-07-20_cy.eds
Experiment Name	2023-07-20_cy
Experiment Run End Time	2023-07-20 10:12:34 AM CST
Experiment Type	Standard Curve
Instrument Name	2725210684
Instrument Serial Number	2725210684
Instrument Type	QuantStudio™ 5 System
Passive Reference	ROX
Post-read Stage/Step
Pre-read Stage/Step
Quantification Cycle Method	Ct
Signal Smoothing On	true
Stage where Melt Analysis is performed	Stage3
Stage/ Cycle where Ct Analysis is performed	Stage2, Step2
User Name
Well	Well Position	Cycle	Target Name	Rn	Delta Rn
1	A1	1	Target 1	0.130132	-0.00155973
1	A1	2	Target 1	0.13143	-0.0010996
1	A1	3	Target 1	0.132625	-0.000742503
1	A1	4	Target 1	0.133241	-0.000964225
1	A1	5	Target 1	0.136237	0.00119408
1	A1	6	Target 1	0.137315	0.00143447
1	A1	7	Target 1	0.137608	0.000889784
1	A1	8	Target 1	0.137481	-7.53869e-05
1	A1	9	Target 1	0.137726	-0.000668446
1	A1	10	Target 1	0.138741	-0.000491577
1	A1	11	Target 1	0.13932	-0.000749867
1	A1	12	Target 1	0.141888	0.000980493
1	A1	13	Target 1	0.142239	0.000493784
1	A1	14	Target 1	0.142479	-0.000104029
1	A1	15	Target 1	0.141622	-0.00179958
1	A1	16	Target 1	0.141823	-0.00243649
1	A1	17	Target 1	0.145497	0.00039986
1	A1	18	Target 1	0.148574	0.00263963
1	A1	19	Target 1	0.152761	0.00598851
1	A1	20	Target 1	0.163098	0.0154879
1	A1	21	Target 1	0.180435	0.031987
1	A1	22	Target 1	0.213818	0.064532
1	A1	23	Target 1	0.274031	0.123907
1	A1	24	Target 1	0.38209	0.231128
1	A1	25	Target 1	0.553997	0.402197
1	A1	26	Target 1	0.787383	0.634745
1	A1	27	Target 1	1.04687	0.893399
1	A1	28	Target 1	1.28364	1.12933
1	A1	29	Target 1	1.46724	1.31209
1	A1	30	Target 1	1.59361	1.43762
1	A1	31	Target 1	1.68049	1.52367
1	A1	32	Target 1	1.74261	1.58495
1	A1	33	Target 1	1.79116	1.63266
1	A1	34	Target 1	1.8253	1.66596
1	A1	35	Target 1	1.85096	1.69078
1	A1	36	Target 1	1.87554	1.71452
1	A1	37	Target 1	1.89588	1.73403
1	A1	38	Target 1	1.91115	1.74845
1	A1	39	Target 1	1.92588	1.76235
1	A1	40	Target 1	1.93681	1.77244
2	A2	1	Target 1	0.144003	-0.00063932
2	A2	2	Target 1	0.145056	-0.00132735
2	A2	3	Target 1	0.147374	-0.000750666
2	A2	4	Target 1	0.148998	-0.000867016
2	A2	5	Target 1	0.15089	-0.000716383
2	A2	6	Target 1	0.154652	0.00130549
2	A2	7	Target 1	0.157195	0.00210752
2	A2	8	Target 1	0.157281	0.000452681
2	A2	9	Target 1	0.158714	0.000145089
2	A2	10	Target 1	0.160722	0.000411684
2	A2	11	Target 1	0.161391	-0.000660159
2	A2	12	Target 1	0.163954	0.000162413
2	A2	13	Target 1	0.164537	-0.000995931
2	A2	14	Target 1	0.166603	-0.000670119
2	A2	15	Target 1	0.168807	-0.000207292
2	A2	16	Target 1	0.169303	-0.00145179
2	A2	17	Target 1	0.172064	-0.00043129
2	A2	18	Target 1	0.176402	0.00216577
2	A2	19	Target 1	0.183062	0.00708487
2	A2	20	Target 1	0.194342	0.0166235
2	A2	21	Target 1	0.216054	0.0365948
2	A2	22	Target 1	0.258134	0.0769338
2	A2	23	Target 1	0.335341	0.1524
2	A2	24	Target 1	0.46877	0.284088
2	A2	25	Target 1	0.687708	0.501285
2	A2	26	Target 1	0.997897	0.809734
2	A2	27	Target 1	1.36636	1.17646
2	A2	28	Target 1	1.71201	1.52037
2	A2	29	Target 1	1.9763	1.78292
2	A2	30	Target 1	2.15536	1.96024
2	A2	31	Target 1	2.27319	2.07632
2	A2	32	Target 1	2.35199	2.15338
2	A2	33	Target 1	2.40806	2.20771
2	A2	34	Target 1	2.44739	2.2453
2	A2	35	Target 1	2.47686	2.27303
2	A2	36	Target 1	2.5014	2.29583
2	A2	37	Target 1	2.5204	2.31309
2	A2	38	Target 1	2.53967	2.33062
2	A2	39	Target 1	2.55274	2.34194
2	A2	40	Target 1	2.56071	2.34818
3	A3	1	Target 1	0.125733	-0.00214893
3	A3	2	Target 1	0.126402	-0.00278937
3	A3	3	Target 1	0.129583	-0.000918414
3	A3	4	Target 1	0.131306	-0.000505072
3	A3	5	Target 1	0.132232	-0.000888391
3	A3	6	Target 1	0.135742	0.00131172
3	A3	7	Target 1	0.136573	0.000832616
3	A3	8	Target 1	0.137857	0.000807119
3	A3	9	Target 1	0.139465	0.00110535
3	A3	10	Target 1	0.140408	0.000738511
3	A3	11	Target 1	0.141041	6.22796e-05
3	A3	12	Target 1	0.142252	-3.69189e-05
3	A3	13	Target 1	0.143791	0.000193198
3	A3	14	Target 1	0.1437	-0.00120817
3	A3	15	Target 1	0.14345	-0.00276711
3	A3	16	Target 1	0.145238	-0.00228968
3	A3	17	Target 1	0.148939	0.000102415
3	A3	18	Target 1	0.153607	0.00346055
3	A3	19	Target 1	0.15979	0.00833383
3	A3	20	Target 1	0.17024	0.0174742
3	A3	21	Target 1	0.191672	0.0375964
3	A3	22	Target 1	0.230582	0.0751968
3	A3	23	Target 1	0.300723	0.144028
3	A3	24	Target 1	0.427845	0.269841
3	A3	25	Target 1	0.635139	0.475825
3	A3	26	Target 1	0.932337	0.771712
3	A3	27	Target 1	1.28357	1.12164
3	A3	28	Target 1	1.61347	1.45022
3	A3	29	Target 1	1.86938	1.70482
3	A3	30	Target 1	2.04342	1.87756
3	A3	31	Target 1	2.15717	1.99
3	A3	32	Target 1	2.23077	2.06229
3	A3	33	Target 1	2.28322	2.11343
3	A3	34	Target 1	2.32192	2.15082
3	A3	35	Target 1	2.35148	2.17907
3	A3	36	Target 1	2.37464	2.20092
3	A3	37	Target 1	2.39224	2.21721
3	A3	38	Target 1	2.4055	2.22916
3	A3	39	Target 1	2.41845	2.2408
3	A3	40	Target 1	2.42547	2.24651
4	A4	1	Target 1	0.131071	-0.00219543
4	A4	2	Target 1	0.132727	-0.00212975
4	A4	3	Target 1	0.135546	-0.000900439
4	A4	4	Target 1	0.137232	-0.000805317
4	A4	5	Target 1	0.14078	0.00115264
4	A4	6	Target 1	0.142051	0.000833798
4	A4	7	Target 1	0.143208	0.000400005
4	A4	8	Target 1	0.145552	0.00115348
4	A4	9	Target 1	0.146541	0.000552729
4	A4	10	Target 1	0.148318	0.000739747
4	A4	11	Target 1	0.148696	-0.000472618
4	A4	12	Target 1	0.149476	-0.00128264
4	A4	13	Target 1	0.151367	-0.000982265
4	A4	14	Target 1	0.153193	-0.000747116
4	A4	15	Target 1	0.154307	-0.00122256
4	A4	16	Target 1	0.155234	-0.00188611
4	A4	17	Target 1	0.158018	-0.000692447
4	A4	18	Target 1	0.16446	0.00415911
4	A4	19	Target 1	0.16864	0.00674885
4	A4	20	Target 1	0.179569	0.0160882
4	A4	21	Target 1	0.2012	0.0361281
4	A4	22	Target 1	0.240311	0.0736489
4	A4	23	Target 1	0.312944	0.144692
4	A4	24	Target 1	0.44298	0.273138
4	A4	25	Target 1	0.655853	0.484421
4	A4	26	Target 1	0.956592	0.783569
4	A4	27	Target 1	1.3077	1.13309
4	A4	28	Target 1	1.63864	1.46244
4	A4	29	Target 1	1.89218	1.71439
4	A4	30	Target 1	2.06266	1.88328
4	A4	31	Target 1	2.17404	1.99307
4	A4	32	Target 1	2.24959	2.06702
4	A4	33	Target 1	2.30255	2.1184
4	A4	34	Target 1	2.339	2.15325
4	A4	35	Target 1	2.36488	2.17755
4	A4	36	Target 1	2.38996	2.20104
4	A4	37	Target 1	2.40973	2.21921
4	A4	38	Target 1	2.42409	2.23198
4	A4	39	Target 1	2.43702	2.24333
4	A4	40	Target 1	2.44586	2.25058
5	A5	1
5	A5	2
5	A5	3
5	A5	4
5	A5	5
5	A5	6
5	A5	7
5	A5	8
5	A5	9
5	A5	10
5	A5	11
5	A5	12
5	A5	13
5	A5	14
5	A5	15
5	A5	16
5	A5	17
5	A5	18
5	A5	19
5	A5	20
5	A5	21
5	A5	22
5	A5	23
5	A5	24
5	A5	25
5	A5	26
5	A5	27
5	A5	28
5	A5	29
5	A5	30
5	A5	31
5	A5	32
5	A5	33
5	A5	34
5	A5	35
5	A5	36
5	A5	37
5	A5	38
5	A5	39
5	A5	40
6	A6	1
6	A6	2
6	A6	3
6	A6	4
6	A6	5
6	A6	6
6	A6	7
6	A6	8
6	A6	9
6	A6	10
6	A6	11
6	A6	12
6	A6	13
6	A6	14
6	A6	15
6	A6	16
6	A6	17
6	A6	18
6	A6	19
6	A6	20
6	A6	21
6	A6	22
6	A6	23
6	A6	24
6	A6	25
6	A6	26
6	A6	27
6	A6	28
6	A6	29
6	A6	30
6	A6	31
6	A6	32
6	A6	33
6	A6	34
6	A6	35
6	A6	36
6	A6	37
6	A6	38
6	A6	39
6	A6	40
7	A7	1
7	A7	2
7	A7	3
7	A7	4
7	A7	5
7	A7	6
7	A7	7
7	A7	8
7	A7	9
7	A7	10
7	A7	11
7	A7	12
7	A7	13
7	A7	14
7	A7	15
7	A7	16
7	A7	17
7	A7	18
7	A7	19
7	A7	20
7	A7	21
7	A7	22
7	A7	23
7	A7	24
7	A7	25
7	A7	26
7	A7	27
7	A7	28
7	A7	29
7	A7	30
7	A7	31
7	A7	32
7	A7	33
7	A7	34
7	A7	35
7	A7	36
7	A7	37
7	A7	38
7	A7	39
7	A7	40
8	A8	1
8	A8	2
8	A8	3
8	A8	4
8	A8	5
8	A8	6
8	A8	7
8	A8	8
8	A8	9
8	A8	10
8	A8	11
8	A8	12
8	A8	13
8	A8	14
8	A8	15
8	A8	16
8	A8	17
8	A8	18
8	A8	19
8	A8	20
8	A8	21
8	A8	22
8	A8	23
8	A8	24
8	A8	25
8	A8	26
8	A8	27
8	A8	28
8	A8	29
8	A8	30
8	A8	31
8	A8	32
8	A8	33
8	A8	34
8	A8	35
8	A8	36
8	A8	37
8	A8	38
8	A8	39
8	A8	40
9	A9	1	Target 1	0.113395	-0.00759303
9	A9	2	Target 1	0.11615	-0.00559155
9	A9	3	Target 1	0.121246	-0.00124856
9	A9	4	Target 1	0.12241	-0.000837337
9	A9	5	Target 1	0.124513	0.000512388
9	A9	6	Target 1	0.125387	0.00063366
9	A9	7	Target 1	0.124223	-0.00128394
9	A9	8	Target 1	0.124606	-0.00165346
9	A9	9	Target 1	0.129167	0.00215366
9	A9	10	Target 1	0.129834	0.00206839
9	A9	11	Target 1	0.130167	0.0016479
9	A9	12	Target 1	0.129866	0.000593513
9	A9	13	Target 1	0.130035	9.81176e-06
9	A9	14	Target 1	0.130782	3.73899e-06
9	A9	15	Target 1	0.131566	3.41741e-05
9	A9	16	Target 1	0.131052	-0.00123246
9	A9	17	Target 1	0.131597	-0.00144043
9	A9	18	Target 1	0.133387	-0.000404436
9	A9	19	Target 1	0.134988	0.000443402
9	A9	20	Target 1	0.138553	0.00325624
9	A9	21	Target 1	0.14892	0.0128693
9	A9	22	Target 1	0.166612	0.0298087
9	A9	23	Target 1	0.199226	0.0616698
9	A9	24	Target 1	0.261968	0.123659
9	A9	25	Target 1	0.371735	0.232673
9	A9	26	Target 1	0.548828	0.409012
9	A9	27	Target 1	0.800417	0.659848
9	A9	28	Target 1	1.09551	0.954189
9	A9	29	Target 1	1.38327	1.24119
9	A9	30	Target 1	1.61715	1.47432
9	A9	31	Target 1	1.78879	1.64521
9	A9	32	Target 1	1.91336	1.76902
9	A9	33	Target 1	2.002	1.85691
9	A9	34	Target 1	2.07044	1.9246
9	A9	35	Target 1	2.11839	1.9718
9	A9	36	Target 1	2.1601	2.01275
9	A9	37	Target 1	2.19412	2.04602
9	A9	38	Target 1	2.22045	2.07159
9	A9	39	Target 1	2.24383	2.09422
9	A9	40	Target 1	2.25772	2.10736
10	A10	1	Target 1	0.121634	-0.00645568
10	A10	2	Target 1	0.123187	-0.00652817
10	A10	3	Target 1	0.128025	-0.003316
10	A10	4	Target 1	0.130521	-0.00244485
10	A10	5	Target 1	0.135428	0.000835859
10	A10	6	Target 1	0.137025	0.000808216
10	A10	7	Target 1	0.138565	0.00072234
10	A10	8	Target 1	0.14084	0.00137215
10	A10	9	Target 1	0.142314	0.00122005
10	A10	10	Target 1	0.14364	0.000921148
10	A10	11	Target 1	0.145931	0.00158598
10	A10	12	Target 1	0.146758	0.000787169
10	A10	13	Target 1	0.147999	0.000403538
10	A10	14	Target 1	0.149442	0.000220148
10	A10	15	Target 1	0.151887	0.00104049
10	A10	16	Target 1	0.152762	0.000289586
10	A10	17	Target 1	0.153337	-0.000761126
10	A10	18	Target 1	0.153763	-0.00196092
10	A10	19	Target 1	0.155625	-0.00172376
10	A10	20	Target 1	0.161902	0.00292695
10	A10	21	Target 1	0.172391	0.0117912
10	A10	22	Target 1	0.193589	0.0313638
10	A10	23	Target 1	0.229723	0.0658716
10	A10	24	Target 1	0.300912	0.135435
10	A10	25	Target 1	0.422793	0.255691
10	A10	26	Target 1	0.620884	0.452156
10	A10	27	Target 1	0.902918	0.732565
10	A10	28	Target 1	1.23048	1.05851
10	A10	29	Target 1	1.54146	1.36785
10	A10	30	Target 1	1.78723	1.612
10	A10	31	Target 1	1.95922	1.78236
10	A10	32	Target 1	2.07616	1.89768
10	A10	33	Target 1	2.15716	1.97705
10	A10	34	Target 1	2.21455	2.03282
10	A10	35	Target 1	2.26014	2.07678
10	A10	36	Target 1	2.29851	2.11353
10	A10	37	Target 1	2.32849	2.14188
10	A10	38	Target 1	2.35535	2.16712
10	A10	39	Target 1	2.37467	2.18481
10	A10	40	Target 1	2.38725	2.19577
11	A11	1	Target 1	0.131091	-0.00225512
11	A11	2	Target 1	0.132609	-0.0027936
11	A11	3	Target 1	0.135865	-0.00159545
11	A11	4	Target 1	0.137684	-0.00183318
11	A11	5	Target 1	0.142559	0.000985088
11	A11	6	Target 1	0.145791	0.0021596
11	A11	7	Target 1	0.146064	0.000374987
11	A11	8	Target 1	0.148063	0.000316886
11	A11	9	Target 1	0.150947	0.00114405
11	A11	10	Target 1	0.152377	0.000517497
11	A11	11	Target 1	0.154225	0.000307523
11	A11	12	Target 1	0.157298	0.0013242
11	A11	13	Target 1	0.157307	-0.000724802
11	A11	14	Target 1	0.157649	-0.00243932
11	A11	15	Target 1	0.16093	-0.00121587
11	A11	16	Target 1	0.162906	-0.00129712
11	A11	17	Target 1	0.165918	-0.00034167
11	A11	18	Target 1	0.169646	0.00132939
11	A11	19	Target 1	0.171362	0.000988196
11	A11	20	Target 1	0.17644	0.00400897
11	A11	21	Target 1	0.189527	0.0150385
11	A11	22	Target 1	0.211508	0.0349625
11	A11	23	Target 1	0.249801	0.0711987
11	A11	24	Target 1	0.321948	0.141288
11	A11	25	Target 1	0.449452	0.266734
11	A11	26	Target 1	0.657641	0.472867
11	A11	27	Target 1	0.94964	0.762808
11	A11	28	Target 1	1.29481	1.10592
11	A11	29	Target 1	1.62141	1.43046
11	A11	30	Target 1	1.87446	1.68146
11	A11	31	Target 1	2.04815	1.85309
11	A11	32	Target 1	2.15627	1.95915
11	A11	33	Target 1	2.2313	2.03212
11	A11	34	Target 1	2.28788	2.08665
11	A11	35	Target 1	2.329	2.12571
11	A11	36	Target 1	2.36252	2.15717
11	A11	37	Target 1	2.38945	2.18204
11	A11	38	Target 1	2.41227	2.20281
11	A11	39	Target 1	2.42966	2.21815
11	A11	40	Target 1	2.44071	2.22713
12	A12	1	Target 1	0.10906	-0.0033271
12	A12	2	Target 1	0.111225	-0.00269321
12	A12	3	Target 1	0.113753	-0.00169721
12	A12	4	Target 1	0.114553	-0.00242892
12	A12	5	Target 1	0.118166	-0.000347824
12	A12	6	Target 1	0.11968	-0.000365078
12	A12	7	Target 1	0.123847	0.00227022
12	A12	8	Target 1	0.125034	0.00192487
12	A12	9	Target 1	0.12576	0.00111916
12	A12	10	Target 1	0.127746	0.00157382
12	A12	11	Target 1	0.127922	0.000218087
12	A12	12	Target 1	0.129412	0.000176179
12	A12	13	Target 1	0.131382	0.000614655
12	A12	14	Target 1	0.132241	-5.82126e-05
12	A12	15	Target 1	0.133617	-0.000214159
12	A12	16	Target 1	0.134285	-0.00107779
12	A12	17	Target 1	0.135956	-0.000937652
12	A12	18	Target 1	0.137449	-0.000976848
12	A12	19	Target 1	0.140164	0.000206716
12	A12	20	Target 1	0.145086	0.00359726
12	A12	21	Target 1	0.154908	0.0118875
12	A12	22	Target 1	0.171933	0.0273802
12	A12	23	Target 1	0.204769	0.0586844
12	A12	24	Target 1	0.266565	0.118949
12	A12	25	Target 1	0.375592	0.226444
12	A12	26	Target 1	0.552636	0.401957
12	A12	27	Target 1	0.807702	0.655491
12	A12	28	Target 1	1.10703	0.95329
12	A12	29	Target 1	1.39789	1.24262
12	A12	30	Target 1	1.62777	1.47096
12	A12	31	Target 1	1.79173	1.6334
12	A12	32	Target 1	1.90194	1.74207
12	A12	33	Target 1	1.97553	1.81413
12	A12	34	Target 1	2.02909	1.86615
12	A12	35	Target 1	2.06553	1.90106
12	A12	36	Target 1	2.09735	1.93136
12	A12	37	Target 1	2.11955	1.95203
12	A12	38	Target 1	2.14131	1.97225
12	A12	39	Target 1	2.15837	1.98778
12	A12	40	Target 1	2.16702	1.9949
13	B1	1	Target 1	0.139275	-0.00180285
13	B1	2	Target 1	0.140916	-0.00173003
13	B1	3	Target 1	0.143651	-0.000563385
13	B1	4	Target 1	0.144989	-0.000793704
13	B1	5	Target 1	0.147677	0.000325321
13	B1	6	Target 1	0.15002	0.00110043
13	B1	7	Target 1	0.151396	0.000907869
13	B1	8	Target 1	0.152034	-2.20451e-05
13	B1	9	Target 1	0.154448	0.000823023
13	B1	10	Target 1	0.154812	-0.000381311
13	B1	11	Target 1	0.155693	-0.00106828
13	B1	12	Target 1	0.158453	0.000122722
13	B1	13	Target 1	0.160543	0.000644971
13	B1	14	Target 1	0.160798	-0.000668886
13	B1	15	Target 1	0.161841	-0.00119352
13	B1	16	Target 1	0.163609	-0.000993819
13	B1	17	Target 1	0.165938	-0.000234031
13	B1	18	Target 1	0.169735	0.00199464
13	B1	19	Target 1	0.176843	0.00753468
13	B1	20	Target 1	0.189605	0.0187281
13	B1	21	Target 1	0.211896	0.0394507
13	B1	22	Target 1	0.256063	0.0820498
13	B1	23	Target 1	0.334803	0.159222
13	B1	24	Target 1	0.475134	0.297984
13	B1	25	Target 1	0.700621	0.521902
13	B1	26	Target 1	1.01184	0.831555
13	B1	27	Target 1	1.36343	1.18157
13	B1	28	Target 1	1.68562	1.5022
13	B1	29	Target 1	1.9267	1.74171
13	B1	30	Target 1	2.08814	1.90158
13	B1	31	Target 1	2.19432	2.00619
13	B1	32	Target 1	2.26882	2.07912
13	B1	33	Target 1	2.32074	2.12948
13	B1	34	Target 1	2.35679	2.16396
13	B1	35	Target 1	2.38675	2.19235
13	B1	36	Target 1	2.41122	2.21525
13	B1	37	Target 1	2.42985	2.23231
13	B1	38	Target 1	2.44385	2.24474
13	B1	39	Target 1	2.45299	2.25232
13	B1	40	Target 1	2.45796	2.25571
14	B2	1	Target 1	0.153794	-0.00166478
14	B2	2	Target 1	0.155391	-0.00156665
14	B2	3	Target 1	0.157308	-0.00114712
14	B2	4	Target 1	0.15919	-0.000764078
14	B2	5	Target 1	0.161506	5.3873e-05
14	B2	6	Target 1	0.163871	0.000920581
14	B2	7	Target 1	0.165827	0.00137852
14	B2	8	Target 1	0.165776	-0.000170504
14	B2	9	Target 1	0.16666	-0.000785627
14	B2	10	Target 1	0.170217	0.00127328
14	B2	11	Target 1	0.1713	0.000857831
14	B2	12	Target 1	0.172245	0.000304875
14	B2	13	Target 1	0.172892	-0.000546029
14	B2	14	Target 1	0.173742	-0.00119504
14	B2	15	Target 1	0.175934	-0.000501317
14	B2	16	Target 1	0.178375	0.000441789
14	B2	17	Target 1	0.179311	-0.000121031
14	B2	18	Target 1	0.184676	0.00374623
14	B2	19	Target 1	0.194017	0.0115887
14	B2	20	Target 1	0.206088	0.022161
14	B2	21	Target 1	0.230586	0.0451615
14	B2	22	Target 1	0.276267	0.0893439
14	B2	23	Target 1	0.361885	0.173464
14	B2	24	Target 1	0.50997	0.320051
14	B2	25	Target 1	0.742472	0.551054
14	B2	26	Target 1	1.05717	0.864255
14	B2	27	Target 1	1.40857	1.21416
14	B2	28	Target 1	1.72374	1.52783
14	B2	29	Target 1	1.95373	1.75631
14	B2	30	Target 1	2.10393	1.90502
14	B2	31	Target 1	2.2015	2.00109
14	B2	32	Target 1	2.26623	2.06432
14	B2	33	Target 1	2.31317	2.10977
14	B2	34	Target 1	2.34744	2.14254
14	B2	35	Target 1	2.37709	2.17069
14	B2	36	Target 1	2.39973	2.19183
14	B2	37	Target 1	2.41589	2.20649
14	B2	38	Target 1	2.43225	2.22136
14	B2	39	Target 1	2.44218	2.22979
14	B2	40	Target 1	2.44989	2.236
15	B3	1	Target 1	0.2111	-0.010524
15	B3	2	Target 1	0.21571	-0.00632516
15	B3	3	Target 1	0.22059	-0.00185723
15	B3	4	Target 1	0.22402	0.0011622
15	B3	5	Target 1	0.224659	0.00138994
15	B3	6	Target 1	0.225588	0.00190768
15	B3	7	Target 1	0.225738	0.00164567
15	B3	8	Target 1	0.225346	0.000842785
15	B3	9	Target 1	0.225216	0.000301346
15	B3	10	Target 1	0.223098	-0.00222813
15	B3	11	Target 1	0.222354	-0.00338326
15	B3	12	Target 1	0.223768	-0.00238013
15	B3	13	Target 1	0.225922	-0.000637553
15	B3	14	Target 1	0.226554	-0.000417036
15	B3	15	Target 1	0.227679	0.000296217
15	B3	16	Target 1	0.228308	0.000513858
15	B3	17	Target 1	0.228317	0.000112296
15	B3	18	Target 1	0.231348	0.00273136
15	B3	19	Target 1	0.238958	0.00993068
15	B3	20	Target 1	0.251238	0.0217988
15	B3	21	Target 1	0.27484	0.0449898
15	B3	22	Target 1	0.318055	0.087793
15	B3	23	Target 1	0.399316	0.168643
15	B3	24	Target 1	0.543314	0.31223
15	B3	25	Target 1	0.77391	0.542414
15	B3	26	Target 1	1.08651	0.854602
15	B3	27	Target 1	1.44009	1.20777
15	B3	28	Target 1	1.76578	1.53305
15	B3	29	Target 1	2.00988	1.77674
15	B3	30	Target 1	2.17355	1.94
15	B3	31	Target 1	2.27856	2.04459
15	B3	32	Target 1	2.3485	2.11413
15	B3	33	Target 1	2.39886	2.16407
15	B3	34	Target 1	2.44697	2.21178
15	B3	35	Target 1	2.4795	2.24389
15	B3	36	Target 1	2.50858	2.27256
15	B3	37	Target 1	2.54279	2.30635
15	B3	38	Target 1	2.56134	2.3245
15	B3	39	Target 1	2.57435	2.33709
15	B3	40	Target 1	2.58284	2.34517
16	B4	1	Target 1	0.15897	-0.00169941
16	B4	2	Target 1	0.160362	-0.00187827
16	B4	3	Target 1	0.161409	-0.00240101
16	B4	4	Target 1	0.165414	3.36601e-05
16	B4	5	Target 1	0.167816	0.000866231
16	B4	6	Target 1	0.169383	0.000862459
16	B4	7	Target 1	0.171952	0.00186113
16	B4	8	Target 1	0.172739	0.0010783
16	B4	9	Target 1	0.173655	0.00042427
16	B4	10	Target 1	0.174961	0.000159892
16	B4	11	Target 1	0.176405	3.46909e-05
16	B4	12	Target 1	0.176903	-0.00103796
16	B4	13	Target 1	0.178795	-0.000715869
16	B4	14	Target 1	0.179008	-0.00207301
16	B4	15	Target 1	0.18102	-0.00163159
16	B4	16	Target 1	0.184022	-0.000199207
16	B4	17	Target 1	0.186521	0.000729834
16	B4	18	Target 1	0.18937	0.00200817
16	B4	19	Target 1	0.196833	0.00790182
16	B4	20	Target 1	0.20947	0.0189685
16	B4	21	Target 1	0.233831	0.0417595
16	B4	22	Target 1	0.281534	0.0878925
16	B4	23	Target 1	0.368126	0.172915
16	B4	24	Target 1	0.516773	0.319991
16	B4	25	Target 1	0.755029	0.556677
16	B4	26	Target 1	1.08051	0.880592
16	B4	27	Target 1	1.4489	1.2474
16	B4	28	Target 1	1.77624	1.57318
16	B4	29	Target 1	2.01579	1.81115
16	B4	30	Target 1	2.17585	1.96965
16	B4	31	Target 1	2.28041	2.07264
16	B4	32	Target 1	2.34966	2.14032
16	B4	33	Target 1	2.39923	2.18832
16	B4	34	Target 1	2.43675	2.22427
16	B4	35	Target 1	2.46643	2.25238
16	B4	36	Target 1	2.49199	2.27637
16	B4	37	Target 1	2.5105	2.2933
16	B4	38	Target 1	2.52483	2.30607
16	B4	39	Target 1	2.53917	2.31884
16	B4	40	Target 1	2.54635	2.32445
17	B5	1
17	B5	2
17	B5	3
17	B5	4
17	B5	5
17	B5	6
17	B5	7
17	B5	8
17	B5	9
17	B5	10
17	B5	11
17	B5	12
17	B5	13
17	B5	14
17	B5	15
17	B5	16
17	B5	17
17	B5	18
17	B5	19
17	B5	20
17	B5	21
17	B5	22
17	B5	23
17	B5	24
17	B5	25
17	B5	26
17	B5	27
17	B5	28
17	B5	29
17	B5	30
17	B5	31
17	B5	32
17	B5	33
17	B5	34
17	B5	35
17	B5	36
17	B5	37
17	B5	38
17	B5	39
17	B5	40
18	B6	1
18	B6	2
18	B6	3
18	B6	4
18	B6	5
18	B6	6
18	B6	7
18	B6	8
18	B6	9
18	B6	10
18	B6	11
18	B6	12
18	B6	13
18	B6	14
18	B6	15
18	B6	16
18	B6	17
18	B6	18
18	B6	19
18	B6	20
18	B6	21
18	B6	22
18	B6	23
18	B6	24
18	B6	25
18	B6	26
18	B6	27
18	B6	28
18	B6	29
18	B6	30
18	B6	31
18	B6	32
18	B6	33
18	B6	34
18	B6	35
18	B6	36
18	B6	37
18	B6	38
18	B6	39
18	B6	40
19	B7	1
19	B7	2
19	B7	3
19	B7	4
19	B7	5
19	B7	6
19	B7	7
19	B7	8
19	B7	9
19	B7	10
19	B7	11
19	B7	12
19	B7	13
19	B7	14
19	B7	15
19	B7	16
19	B7	17
19	B7	18
19	B7	19
19	B7	20
19	B7	21
19	B7	22
19	B7	23
19	B7	24
19	B7	25
19	B7	26
19	B7	27
19	B7	28
19	B7	29
19	B7	30
19	B7	31
19	B7	32
19	B7	33
19	B7	34
19	B7	35
19	B7	36
19	B7	37
19	B7	38
19	B7	39
19	B7	40
20	B8	1
20	B8	2
20	B8	3
20	B8	4
20	B8	5
20	B8	6
20	B8	7
20	B8	8
20	B8	9
20	B8	10
20	B8	11
20	B8	12
20	B8	13
20	B8	14
20	B8	15
20	B8	16
20	B8	17
20	B8	18
20	B8	19
20	B8	20
20	B8	21
20	B8	22
20	B8	23
20	B8	24
20	B8	25
20	B8	26
20	B8	27
20	B8	28
20	B8	29
20	B8	30
20	B8	31
20	B8	32
20	B8	33
20	B8	34
20	B8	35
20	B8	36
20	B8	37
20	B8	38
20	B8	39
20	B8	40
21	B9	1	Target 1	0.165907	-0.00539957
21	B9	2	Target 1	0.169658	-0.00445304
21	B9	3	Target 1	0.17538	-0.0015357
21	B9	4	Target 1	0.180337	0.000615915
21	B9	5	Target 1	0.183948	0.00142234
21	B9	6	Target 1	0.186738	0.00140833
21	B9	7	Target 1	0.18817	3.55818e-05
21	B9	8	Target 1	0.190491	-0.000448654
21	B9	9	Target 1	0.194706	0.000962344
21	B9	10	Target 1	0.196395	-0.000153641
21	B9	11	Target 1	0.198776	-0.000576827
21	B9	12	Target 1	0.199322	-0.00283597
21	B9	13	Target 1	0.203784	-0.00117831
21	B9	14	Target 1	0.208441	0.000673701
21	B9	15	Target 1	0.210566	-5.71021e-06
21	B9	16	Target 1	0.214448	0.00107137
21	B9	17	Target 1	0.215725	-0.000455711
21	B9	18	Target 1	0.218253	-0.000733148
21	B9	19	Target 1	0.223525	0.00173409
21	B9	20	Target 1	0.229413	0.00481759
21	B9	21	Target 1	0.241881	0.0144816
21	B9	22	Target 1	0.26446	0.0342557
21	B9	23	Target 1	0.305428	0.0724188
21	B9	24	Target 1	0.382376	0.146563
21	B9	25	Target 1	0.512697	0.274079
21	B9	26	Target 1	0.728215	0.486792
21	B9	27	Target 1	1.03003	0.785802
21	B9	28	Target 1	1.38197	1.13494
21	B9	29	Target 1	1.71767	1.46783
21	B9	30	Target 1	1.97325	1.7206
21	B9	31	Target 1	2.14205	1.8866
21	B9	32	Target 1	2.2543	1.99605
21	B9	33	Target 1	2.32872	2.06767
21	B9	34	Target 1	2.38702	2.12316
21	B9	35	Target 1	2.43246	2.16579
21	B9	36	Target 1	2.46615	2.19668
21	B9	37	Target 1	2.49276	2.22048
21	B9	38	Target 1	2.51311	2.23803
21	B9	39	Target 1	2.52951	2.25163
21	B9	40	Target 1	2.53844	2.25775
22	B10	1	Target 1	0.172887	-0.00577308
22	B10	2	Target 1	0.177815	-0.00377741
22	B10	3	Target 1	0.182654	-0.00187108
22	B10	4	Target 1	0.186543	-0.000913775
22	B10	5	Target 1	0.190223	-0.000166799
22	B10	6	Target 1	0.195375	0.00205384
22	B10	7	Target 1	0.196415	0.000161154
22	B10	8	Target 1	0.198734	-0.000452047
22	B10	9	Target 1	0.202073	-4.46974e-05
22	B10	10	Target 1	0.206798	0.00174812
22	B10	11	Target 1	0.209077	0.00109459
22	B10	12	Target 1	0.211575	0.000660206
22	B10	13	Target 1	0.2143	0.000452868
22	B10	14	Target 1	0.215959	-0.000819948
22	B10	15	Target 1	0.21907	-0.000640958
22	B10	16	Target 1	0.222895	0.000251051
22	B10	17	Target 1	0.224759	-0.000816352
22	B10	18	Target 1	0.226987	-0.00152054
22	B10	19	Target 1	0.232264	0.000824363
22	B10	20	Target 1	0.240774	0.00640207
22	B10	21	Target 1	0.254689	0.0173846
22	B10	22	Target 1	0.279052	0.0388154
22	B10	23	Target 1	0.323681	0.0805124
22	B10	24	Target 1	0.405676	0.159575
22	B10	25	Target 1	0.548048	0.299014
22	B10	26	Target 1	0.774333	0.522367
22	B10	27	Target 1	1.08178	0.82688
22	B10	28	Target 1	1.42213	1.1643
22	B10	29	Target 1	1.73333	1.47257
22	B10	30	Target 1	1.96035	1.69666
22	B10	31	Target 1	2.11116	1.84454
22	B10	32	Target 1	2.21251	1.94295
22	B10	33	Target 1	2.28656	2.01407
22	B10	34	Target 1	2.338	2.06258
22	B10	35	Target 1	2.3767	2.09835
22	B10	36	Target 1	2.41013	2.12884
22	B10	37	Target 1	2.43442	2.1502
22	B10	38	Target 1	2.4563	2.16915
22	B10	39	Target 1	2.47262	2.18253
22	B10	40	Target 1	2.48403	2.19102
23	B11	1	Target 1	0.199116	-0.00534245
23	B11	2	Target 1	0.202855	-0.00480313
23	B11	3	Target 1	0.207555	-0.00330356
23	B11	4	Target 1	0.212228	-0.00183028
23	B11	5	Target 1	0.216166	-0.00109234
23	B11	6	Target 1	0.222248	0.0017893
23	B11	7	Target 1	0.227399	0.00373951
23	B11	8	Target 1	0.228173	0.00131336
23	B11	9	Target 1	0.230723	0.000663707
23	B11	10	Target 1	0.235437	0.00217756
23	B11	11	Target 1	0.237093	0.000633317
23	B11	12	Target 1	0.23886	-0.000799932
23	B11	13	Target 1	0.241519	-0.00134074
23	B11	14	Target 1	0.24544	-0.000620246
23	B11	15	Target 1	0.24956	0.000300039
23	B11	16	Target 1	0.252284	-0.000176958
23	B11	17	Target 1	0.254905	-0.000756117
23	B11	18	Target 1	0.258169	-0.000691725
23	B11	19	Target 1	0.262056	-4.91125e-06
23	B11	20	Target 1	0.270223	0.00496208
23	B11	21	Target 1	0.286054	0.0175931
23	B11	22	Target 1	0.311111	0.0394495
23	B11	23	Target 1	0.356687	0.0818252
23	B11	24	Target 1	0.439918	0.161857
23	B11	25	Target 1	0.58632	0.305058
23	B11	26	Target 1	0.819278	0.534816
23	B11	27	Target 1	1.14097	0.853309
23	B11	28	Target 1	1.50429	1.21343
23	B11	29	Target 1	1.8364	1.54234
23	B11	30	Target 1	2.0852	1.78794
23	B11	31	Target 1	2.24971	1.94925
23	B11	32	Target 1	2.35971	2.05604
23	B11	33	Target 1	2.43491	2.12804
23	B11	34	Target 1	2.49116	2.1811
23	B11	35	Target 1	2.5368	2.22354
23	B11	36	Target 1	2.57433	2.25787
23	B11	37	Target 1	2.60115	2.28149
23	B11	38	Target 1	2.61897	2.29611
23	B11	39	Target 1	2.63459	2.30853
23	B11	40	Target 1	2.64293	2.31367
24	B12	1	Target 1	0.158942	-0.0039893
24	B12	2	Target 1	0.162351	-0.00371248
24	B12	3	Target 1	0.16704	-0.00215648
24	B12	4	Target 1	0.172845	0.000516548
24	B12	5	Target 1	0.176847	0.00138625
24	B12	6	Target 1	0.178256	-0.000337016
24	B12	7	Target 1	0.183637	0.00191106
24	B12	8	Target 1	0.18515	0.000291431
24	B12	9	Target 1	0.185556	-0.00243428
24	B12	10	Target 1	0.190273	-0.000850574
24	B12	11	Target 1	0.195533	0.00127792
24	B12	12	Target 1	0.198718	0.0013302
24	B12	13	Target 1	0.200303	-0.000216992
24	B12	14	Target 1	0.20364	-1.31491e-05
24	B12	15	Target 1	0.207519	0.00073396
24	B12	16	Target 1	0.209971	5.37471e-05
24	B12	17	Target 1	0.211916	-0.00113452
24	B12	18	Target 1	0.214776	-0.00140643
24	B12	19	Target 1	0.220363	0.00104832
24	B12	20	Target 1	0.228003	0.00555552
24	B12	21	Target 1	0.239986	0.014406
24	B12	22	Target 1	0.262973	0.034261
24	B12	23	Target 1	0.304465	0.0726204
24	B12	24	Target 1	0.381225	0.146248
24	B12	25	Target 1	0.510571	0.272462
24	B12	26	Target 1	0.718529	0.477287
24	B12	27	Target 1	1.0102	0.765826
24	B12	28	Target 1	1.3366	1.0891
24	B12	29	Target 1	1.63243	1.38179
24	B12	30	Target 1	1.85656	1.60279
24	B12	31	Target 1	2.00755	1.75065
24	B12	32	Target 1	2.1106	1.85056
24	B12	33	Target 1	2.18655	1.92338
24	B12	34	Target 1	2.23694	1.97064
24	B12	35	Target 1	2.27172	2.00228
24	B12	36	Target 1	2.30633	2.03377
24	B12	37	Target 1	2.33387	2.05817
24	B12	38	Target 1	2.35658	2.07775
24	B12	39	Target 1	2.3731	2.09114
24	B12	40	Target 1	2.37968	2.09459
25	C1	1	Target 1	0.17549	-0.000116804
25	C1	2	Target 1	0.1763	-0.000680108
25	C1	3	Target 1	0.1788	0.000446544
25	C1	4	Target 1	0.179495	-0.000232289
25	C1	5	Target 1	0.182441	0.00134016
25	C1	6	Target 1	0.182862	0.000388413
25	C1	7	Target 1	0.183604	-0.000243288
25	C1	8	Target 1	0.184572	-0.000648997
25	C1	9	Target 1	0.184873	-0.00172165
25	C1	10	Target 1	0.187708	-0.000259859
25	C1	11	Target 1	0.190374	0.00103251
25	C1	12	Target 1	0.190829	0.000114303
25	C1	13	Target 1	0.192065	-2.31857e-05
25	C1	14	Target 1	0.192281	-0.00118023
25	C1	15	Target 1	0.193213	-0.00162227
25	C1	16	Target 1	0.196599	0.000391169
25	C1	17	Target 1	0.1998	0.00221867
25	C1	18	Target 1	0.205089	0.00613428
25	C1	19	Target 1	0.216693	0.0163649
25	C1	20	Target 1	0.237817	0.0361152
25	C1	21	Target 1	0.277065	0.0739897
25	C1	22	Target 1	0.349159	0.14471
25	C1	23	Target 1	0.473655	0.267833
25	C1	24	Target 1	0.676583	0.469388
25	C1	25	Target 1	0.961007	0.752438
25	C1	26	Target 1	1.28639	1.07645
25	C1	27	Target 1	1.58663	1.37532
25	C1	28	Target 1	1.81626	1.60357
25	C1	29	Target 1	1.97456	1.7605
25	C1	30	Target 1	2.07817	1.86274
25	C1	31	Target 1	2.14799	1.93118
25	C1	32	Target 1	2.19979	1.98161
25	C1	33	Target 1	2.24065	2.0211
25	C1	34	Target 1	2.27138	2.05045
25	C1	35	Target 1	2.29349	2.07118
25	C1	36	Target 1	2.31353	2.08985
25	C1	37	Target 1	2.33061	2.10556
25	C1	38	Target 1	2.34754	2.12112
25	C1	39	Target 1	2.36046	2.13266
25	C1	40	Target 1	2.36668	2.13751
26	C2	1	Target 1	0.175695	0.00108791
26	C2	2	Target 1	0.176645	0.000676195
26	C2	3	Target 1	0.176788	-0.000541848
26	C2	4	Target 1	0.177362	-0.00132886
26	C2	5	Target 1	0.18185	0.00179832
26	C2	6	Target 1	0.182657	0.00124336
26	C2	7	Target 1	0.182103	-0.000672084
26	C2	8	Target 1	0.183585	-0.000550989
26	C2	9	Target 1	0.186535	0.00103779
26	C2	10	Target 1	0.188126	0.00126791
26	C2	11	Target 1	0.188888	0.000667844
26	C2	12	Target 1	0.188565	-0.00101641
26	C2	13	Target 1	0.189398	-0.00154447
26	C2	14	Target 1	0.190607	-0.00169646
26	C2	15	Target 1	0.192255	-0.00140972
26	C2	16	Target 1	0.194294	-0.000732053
26	C2	17	Target 1	0.199865	0.00347767
26	C2	18	Target 1	0.204759	0.00701047
26	C2	19	Target 1	0.216845	0.0177348
26	C2	20	Target 1	0.241339	0.0408674
26	C2	21	Target 1	0.283873	0.0820404
26	C2	22	Target 1	0.362412	0.159218
26	C2	23	Target 1	0.502541	0.297986
26	C2	24	Target 1	0.725496	0.51958
26	C2	25	Target 1	1.03506	0.827784
26	C2	26	Target 1	1.38354	1.1749
26	C2	27	Target 1	1.70566	1.49566
26	C2	28	Target 1	1.94429	1.73293
26	C2	29	Target 1	2.1029	1.89017
26	C2	30	Target 1	2.20739	1.99331
26	C2	31	Target 1	2.27547	2.06003
26	C2	32	Target 1	2.3262	2.10939
26	C2	33	Target 1	2.36485	2.14669
26	C2	34	Target 1	2.39469	2.17516
26	C2	35	Target 1	2.42024	2.19935
26	C2	36	Target 1	2.43835	2.2161
26	C2	37	Target 1	2.45326	2.22964
26	C2	38	Target 1	2.46739	2.24241
26	C2	39	Target 1	2.47686	2.25052
26	C2	40	Target 1	2.48163	2.25393
27	C3	1	Target 1	0.167722	-0.000862045
27	C3	2	Target 1	0.168942	-0.000732186
27	C3	3	Target 1	0.169966	-0.000798204
27	C3	4	Target 1	0.17252	0.000665234
27	C3	5	Target 1	0.173832	0.000886764
27	C3	6	Target 1	0.174549	0.000513619
27	C3	7	Target 1	0.175459	0.000333921
27	C3	8	Target 1	0.176315	9.96098e-05
27	C3	9	Target 1	0.177168	-0.000137264
27	C3	10	Target 1	0.17764	-0.000755996
27	C3	11	Target 1	0.180328	0.000841746
27	C3	12	Target 1	0.180388	-0.000187884
27	C3	13	Target 1	0.179977	-0.00168961
27	C3	14	Target 1	0.180745	-0.00201142
27	C3	15	Target 1	0.181733	-0.00211388
27	C3	16	Target 1	0.186236	0.00129963
27	C3	17	Target 1	0.189081	0.00305373
27	C3	18	Target 1	0.195895	0.00877761
27	C3	19	Target 1	0.205502	0.0172947
27	C3	20	Target 1	0.228144	0.0388471
27	C3	21	Target 1	0.269008	0.0786204
27	C3	22	Target 1	0.34343	0.151953
27	C3	23	Target 1	0.477626	0.285058
27	C3	24	Target 1	0.694229	0.500571
27	C3	25	Target 1	1.00124	0.806488
27	C3	26	Target 1	1.36272	1.16689
27	C3	27	Target 1	1.70414	1.50721
27	C3	28	Target 1	1.96497	1.76696
27	C3	29	Target 1	2.13628	1.93717
27	C3	30	Target 1	2.24777	2.04757
27	C3	31	Target 1	2.32041	2.11912
27	C3	32	Target 1	2.374	2.17163
27	C3	33	Target 1	2.41827	2.2148
27	C3	34	Target 1	2.44641	2.24185
27	C3	35	Target 1	2.46929	2.26364
27	C3	36	Target 1	2.48798	2.28124
27	C3	37	Target 1	2.50585	2.29802
27	C3	38	Target 1	2.52006	2.31114
27	C3	39	Target 1	2.53115	2.32114
27	C3	40	Target 1	2.5371	2.32599
28	C4	1	Target 1	0.210911	0.00112601
28	C4	2	Target 1	0.210628	-0.000407938
28	C4	3	Target 1	0.213352	0.00106566
28	C4	4	Target 1	0.214151	0.000613913
28	C4	5	Target 1	0.214837	4.91382e-05
28	C4	6	Target 1	0.215613	-0.000426021
28	C4	7	Target 1	0.218201	0.000911323
28	C4	8	Target 1	0.217704	-0.000836499
28	C4	9	Target 1	0.21794	-0.00185136
28	C4	10	Target 1	0.221198	0.000155132
28	C4	11	Target 1	0.222689	0.000395721
28	C4	12	Target 1	0.222882	-0.000661716
28	C4	13	Target 1	0.224224	-0.00057145
28	C4	14	Target 1	0.225071	-0.000974443
28	C4	15	Target 1	0.226552	-0.00074506
28	C4	16	Target 1	0.229518	0.000970192
28	C4	17	Target 1	0.231704	0.00190547
28	C4	18	Target 1	0.238667	0.00761763
28	C4	19	Target 1	0.249182	0.0168823
28	C4	20	Target 1	0.273755	0.0402044
28	C4	21	Target 1	0.316273	0.0814711
28	C4	22	Target 1	0.394761	0.158709
28	C4	23	Target 1	0.534064	0.296761
28	C4	24	Target 1	0.754444	0.51589
28	C4	25	Target 1	1.06332	0.823519
28	C4	26	Target 1	1.4196	1.17854
28	C4	27	Target 1	1.74955	1.50725
28	C4	28	Target 1	1.99839	1.75483
28	C4	29	Target 1	2.16379	1.91898
28	C4	30	Target 1	2.27178	2.02572
28	C4	31	Target 1	2.34374	2.09643
28	C4	32	Target 1	2.39719	2.14863
28	C4	33	Target 1	2.43654	2.18673
28	C4	34	Target 1	2.46807	2.21701
28	C4	35	Target 1	2.49124	2.23893
28	C4	36	Target 1	2.50983	2.25627
28	C4	37	Target 1	2.52557	2.27075
28	C4	38	Target 1	2.54146	2.28539
28	C4	39	Target 1	2.55156	2.29424
28	C4	40	Target 1	2.55756	2.29899
29	C5	1
29	C5	2
29	C5	3
29	C5	4
29	C5	5
29	C5	6
29	C5	7
29	C5	8
29	C5	9
29	C5	10
29	C5	11
29	C5	12
29	C5	13
29	C5	14
29	C5	15
29	C5	16
29	C5	17
29	C5	18
29	C5	19
29	C5	20
29	C5	21
29	C5	22
29	C5	23
29	C5	24
29	C5	25
29	C5	26
29	C5	27
29	C5	28
29	C5	29
29	C5	30
29	C5	31
29	C5	32
29	C5	33
29	C5	34
29	C5	35
29	C5	36
29	C5	37
29	C5	38
29	C5	39
29	C5	40
30	C6	1
30	C6	2
30	C6	3
30	C6	4
30	C6	5
30	C6	6
30	C6	7
30	C6	8
30	C6	9
30	C6	10
30	C6	11
30	C6	12
30	C6	13
30	C6	14
30	C6	15
30	C6	16
30	C6	17
30	C6	18
30	C6	19
30	C6	20
30	C6	21
30	C6	22
30	C6	23
30	C6	24
30	C6	25
30	C6	26
30	C6	27
30	C6	28
30	C6	29
30	C6	30
30	C6	31
30	C6	32
30	C6	33
30	C6	34
30	C6	35
30	C6	36
30	C6	37
30	C6	38
30	C6	39
30	C6	40
31	C7	1
31	C7	2
31	C7	3
31	C7	4
31	C7	5
31	C7	6
31	C7	7
31	C7	8
31	C7	9
31	C7	10
31	C7	11
31	C7	12
31	C7	13
31	C7	14
31	C7	15
31	C7	16
31	C7	17
31	C7	18
31	C7	19
31	C7	20
31	C7	21
31	C7	22
31	C7	23
31	C7	24
31	C7	25
31	C7	26
31	C7	27
31	C7	28
31	C7	29
31	C7	30
31	C7	31
31	C7	32
31	C7	33
31	C7	34
31	C7	35
31	C7	36
31	C7	37
31	C7	38
31	C7	39
31	C7	40
32	C8	1
32	C8	2
32	C8	3
32	C8	4
32	C8	5
32	C8	6
32	C8	7
32	C8	8
32	C8	9
32	C8	10
32	C8	11
32	C8	12
32	C8	13
32	C8	14
32	C8	15
32	C8	16
32	C8	17
32	C8	18
32	C8	19
32	C8	20
32	C8	21
32	C8	22
32	C8	23
32	C8	24
32	C8	25
32	C8	26
32	C8	27
32	C8	28
32	C8	29
32	C8	30
32	C8	31
32	C8	32
32	C8	33
32	C8	34
32	C8	35
32	C8	36
32	C8	37
32	C8	38
32	C8	39
32	C8	40
33	C9	1	Target 1	0.200365	-0.00735844
33	C9	2	Target 1	0.204396	-0.00681053
33	C9	3	Target 1	0.211247	-0.00344371
33	C9	4	Target 1	0.217441	-0.000733133
33	C9	5	Target 1	0.222483	0.00082521
33	C9	6	Target 1	0.226146	0.00100467
33	C9	7	Target 1	0.229546	0.000920967
33	C9	8	Target 1	0.234382	0.00227345
33	C9	9	Target 1	0.23693	0.00133798
33	C9	10	Target 1	0.239194	0.000117493
33	C9	11	Target 1	0.243954	0.00139376
33	C9	12	Target 1	0.246677	0.000633851
33	C9	13	Target 1	0.24814	-0.00138729
33	C9	14	Target 1	0.250976	-0.00203512
33	C9	15	Target 1	0.254949	-0.00154512
33	C9	16	Target 1	0.259488	-0.000490392
33	C9	17	Target 1	0.263884	0.000422447
33	C9	18	Target 1	0.26765	0.000704937
33	C9	19	Target 1	0.275461	0.00503178
33	C9	20	Target 1	0.288732	0.0148191
33	C9	21	Target 1	0.312042	0.0346456
33	C9	22	Target 1	0.353922	0.0730424
33	C9	23	Target 1	0.429546	0.145182
33	C9	24	Target 1	0.561941	0.274094
33	C9	25	Target 1	0.774465	0.483134
33	C9	26	Target 1	1.07062	0.775808
33	C9	27	Target 1	1.41024	1.11194
33	C9	28	Target 1	1.72072	1.41894
33	C9	29	Target 1	1.95345	1.64818
33	C9	30	Target 1	2.11142	1.80267
33	C9	31	Target 1	2.21558	1.90335
33	C9	32	Target 1	2.2912	1.97548
33	C9	33	Target 1	2.35135	2.03215
33	C9	34	Target 1	2.39375	2.07107
33	C9	35	Target 1	2.42825	2.10208
33	C9	36	Target 1	2.4554	2.12574
33	C9	37	Target 1	2.47744	2.1443
33	C9	38	Target 1	2.49488	2.15826
33	C9	39	Target 1	2.50824	2.16814
33	C9	40	Target 1	2.51753	2.17394
34	C10	1	Target 1	0.185307	-0.00813484
34	C10	2	Target 1	0.188658	-0.00805668
34	C10	3	Target 1	0.196173	-0.00381509
34	C10	4	Target 1	0.20255	-0.000710968
34	C10	5	Target 1	0.207426	0.000891327
34	C10	6	Target 1	0.209925	0.000117721
34	C10	7	Target 1	0.213867	0.000786101
34	C10	8	Target 1	0.218387	0.00203333
34	C10	9	Target 1	0.220558	0.000930365
34	C10	10	Target 1	0.223205	0.000304013
34	C10	11	Target 1	0.227927	0.00175348
34	C10	12	Target 1	0.23153	0.00208261
34	C10	13	Target 1	0.233943	0.00122299
34	C10	14	Target 1	0.23491	-0.00108324
34	C10	15	Target 1	0.237232	-0.0020348
34	C10	16	Target 1	0.240168	-0.00237152
34	C10	17	Target 1	0.244503	-0.00131034
34	C10	18	Target 1	0.25029	0.00120402
34	C10	19	Target 1	0.25709	0.00473012
34	C10	20	Target 1	0.270259	0.0146266
34	C10	21	Target 1	0.295144	0.0362376
34	C10	22	Target 1	0.338931	0.0767518
34	C10	23	Target 1	0.418139	0.152687
34	C10	24	Target 1	0.555925	0.287199
34	C10	25	Target 1	0.775773	0.503775
34	C10	26	Target 1	1.07515	0.799883
34	C10	27	Target 1	1.416	1.13746
34	C10	28	Target 1	1.72526	1.44344
34	C10	29	Target 1	1.95514	1.67005
34	C10	30	Target 1	2.11327	1.8249
34	C10	31	Target 1	2.21857	1.92693
34	C10	32	Target 1	2.29425	1.99934
34	C10	33	Target 1	2.35344	2.05525
34	C10	34	Target 1	2.39776	2.0963
34	C10	35	Target 1	2.43094	2.12621
34	C10	36	Target 1	2.45985	2.15184
34	C10	37	Target 1	2.48696	2.17568
34	C10	38	Target 1	2.50356	2.18901
34	C10	39	Target 1	2.51229	2.19446
34	C10	40	Target 1	2.5236	2.2025
35	C11	1	Target 1	0.199308	-0.00429228
35	C11	2	Target 1	0.201421	-0.00564553
35	C11	3	Target 1	0.207592	-0.00294155
35	C11	4	Target 1	0.214285	0.000285551
35	C11	5	Target 1	0.218255	0.000788674
35	C11	6	Target 1	0.220995	6.19438e-05
35	C11	7	Target 1	0.224007	-0.000393198
35	C11	8	Target 1	0.229147	0.00128105
35	C11	9	Target 1	0.233403	0.00206953
35	C11	10	Target 1	0.236353	0.00155336
35	C11	11	Target 1	0.240411	0.00214442
35	C11	12	Target 1	0.241414	-0.000319543
35	C11	13	Target 1	0.243509	-0.001691
35	C11	14	Target 1	0.246075	-0.00259145
35	C11	15	Target 1	0.250757	-0.00137614
35	C11	16	Target 1	0.255317	-0.000282977
35	C11	17	Target 1	0.259079	1.29152e-05
35	C11	18	Target 1	0.263931	0.00139841
35	C11	19	Target 1	0.274416	0.00841598
35	C11	20	Target 1	0.287928	0.0184613
35	C11	21	Target 1	0.309951	0.0370184
35	C11	22	Target 1	0.354499	0.0780997
35	C11	23	Target 1	0.432978	0.153112
35	C11	24	Target 1	0.567437	0.284104
35	C11	25	Target 1	0.783706	0.496907
35	C11	26	Target 1	1.08401	0.793747
35	C11	27	Target 1	1.42601	1.13228
35	C11	28	Target 1	1.7279	1.4307
35	C11	29	Target 1	1.95319	1.65252
35	C11	30	Target 1	2.10392	1.79978
35	C11	31	Target 1	2.20193	1.89433
35	C11	32	Target 1	2.27433	1.96326
35	C11	33	Target 1	2.33035	2.01581
35	C11	34	Target 1	2.37437	2.05637
35	C11	35	Target 1	2.40785	2.08638
35	C11	36	Target 1	2.43605	2.11112
35	C11	37	Target 1	2.45612	2.12772
35	C11	38	Target 1	2.4731	2.14123
35	C11	39	Target 1	2.4878	2.15247
35	C11	40	Target 1	2.49397	2.15518
36	C12	1	Target 1	0.181021	-0.00661874
36	C12	2	Target 1	0.183908	-0.00720324
36	C12	3	Target 1	0.192872	-0.00170947
36	C12	4	Target 1	0.197916	-0.000136948
36	C12	5	Target 1	0.201917	0.00039359
36	C12	6	Target 1	0.203789	-0.0012054
36	C12	7	Target 1	0.209431	0.000965625
36	C12	8	Target 1	0.212545	0.000609321
36	C12	9	Target 1	0.217062	0.00165514
36	C12	10	Target 1	0.220505	0.0016276
36	C12	11	Target 1	0.223941	0.001592
36	C12	12	Target 1	0.225758	-6.16893e-05
36	C12	13	Target 1	0.229043	-0.000247599
36	C12	14	Target 1	0.230149	-0.00261242
36	C12	15	Target 1	0.235043	-0.00118879
36	C12	16	Target 1	0.238226	-0.00147661
36	C12	17	Target 1	0.242882	-0.000291434
36	C12	18	Target 1	0.248732	0.00208707
36	C12	19	Target 1	0.255684	0.00556826
36	C12	20	Target 1	0.269573	0.0159865
36	C12	21	Target 1	0.29199	0.0349326
36	C12	22	Target 1	0.334051	0.0735227
36	C12	23	Target 1	0.412674	0.148675
36	C12	24	Target 1	0.547945	0.280475
36	C12	25	Target 1	0.763233	0.492292
36	C12	26	Target 1	1.06039	0.78598
36	C12	27	Target 1	1.40191	1.12402
36	C12	28	Target 1	1.71221	1.43086
36	C12	29	Target 1	1.94448	1.65966
36	C12	30	Target 1	2.10333	1.81504
36	C12	31	Target 1	2.21147	1.91971
36	C12	32	Target 1	2.28859	1.99335
36	C12	33	Target 1	2.34058	2.04187
36	C12	34	Target 1	2.38491	2.08273
36	C12	35	Target 1	2.42331	2.11766
36	C12	36	Target 1	2.44783	2.13871
36	C12	37	Target 1	2.4665	2.15391
36	C12	38	Target 1	2.48731	2.17125
36	C12	39	Target 1	2.50108	2.18154
36	C12	40	Target 1	2.50795	2.18495
37	D1	1	Target 1	0.211009	-0.000147184
37	D1	2	Target 1	0.210998	-0.000932947
37	D1	3	Target 1	0.212304	-0.000402401
37	D1	4	Target 1	0.2132	-0.000281562
37	D1	5	Target 1	0.215222	0.000965626
37	D1	6	Target 1	0.216199	0.00116793
37	D1	7	Target 1	0.216191	0.000385683
37	D1	8	Target 1	0.21694	0.000359954
37	D1	9	Target 1	0.217568	0.000212453
37	D1	10	Target 1	0.218151	2.14398e-05
37	D1	11	Target 1	0.218003	-0.000901384
37	D1	12	Target 1	0.218038	-0.00164139
37	D1	13	Target 1	0.218885	-0.00156936
37	D1	14	Target 1	0.219869	-0.00136064
37	D1	15	Target 1	0.221464	-0.000539697
37	D1	16	Target 1	0.223746	0.000967054
37	D1	17	Target 1	0.22617	0.00261629
37	D1	18	Target 1	0.232764	0.00843541
37	D1	19	Target 1	0.244024	0.0189203
37	D1	20	Target 1	0.263348	0.0374699
37	D1	21	Target 1	0.300714	0.0740606
37	D1	22	Target 1	0.370321	0.142893
37	D1	23	Target 1	0.4943	0.266098
37	D1	24	Target 1	0.697022	0.468044
37	D1	25	Target 1	0.980973	0.751221
37	D1	26	Target 1	1.30811	1.07758
37	D1	27	Target 1	1.61366	1.38236
37	D1	28	Target 1	1.84767	1.61559
37	D1	29	Target 1	2.00509	1.77224
37	D1	30	Target 1	2.10783	1.8742
37	D1	31	Target 1	2.1764	1.942
37	D1	32	Target 1	2.22778	1.9926
37	D1	33	Target 1	2.26661	2.03066
37	D1	34	Target 1	2.2947	2.05798
37	D1	35	Target 1	2.31871	2.0812
37	D1	36	Target 1	2.33811	2.09984
37	D1	37	Target 1	2.3527	2.11365
37	D1	38	Target 1	2.36504	2.12521
37	D1	39	Target 1	2.37486	2.13426
37	D1	40	Target 1	2.38096	2.13958
38	D2	1	Target 1	0.189842	0.0006028
38	D2	2	Target 1	0.189968	-1.54972e-07
38	D2	3	Target 1	0.191408	0.000711337
38	D2	4	Target 1	0.191624	0.000198221
38	D2	5	Target 1	0.191676	-0.000478777
38	D2	6	Target 1	0.191983	-0.000900966
38	D2	7	Target 1	0.1936	-1.30147e-05
38	D2	8	Target 1	0.193846	-0.000495404
38	D2	9	Target 1	0.194999	-7.1162e-05
38	D2	10	Target 1	0.196816	0.00101614
38	D2	11	Target 1	0.197299	0.000770169
38	D2	12	Target 1	0.197785	0.00052745
38	D2	13	Target 1	0.197846	-0.00014016
38	D2	14	Target 1	0.198006	-0.000709006
38	D2	15	Target 1	0.197971	-0.00147277
38	D2	16	Target 1	0.199713	-0.000459579
38	D2	17	Target 1	0.20242	0.00151753
38	D2	18	Target 1	0.207362	0.00573137
38	D2	19	Target 1	0.219823	0.0174636
38	D2	20	Target 1	0.239182	0.0360933
38	D2	21	Target 1	0.277033	0.073215
38	D2	22	Target 1	0.344796	0.140249
38	D2	23	Target 1	0.467213	0.261938
38	D2	24	Target 1	0.670542	0.464538
38	D2	25	Target 1	0.965395	0.758661
38	D2	26	Target 1	1.31573	1.10826
38	D2	27	Target 1	1.64987	1.44168
38	D2	28	Target 1	1.90905	1.70013
38	D2	29	Target 1	2.08643	1.87678
38	D2	30	Target 1	2.20428	1.9939
38	D2	31	Target 1	2.28143	2.07033
38	D2	32	Target 1	2.33533	2.1235
38	D2	33	Target 1	2.37531	2.16274
38	D2	34	Target 1	2.40571	2.19241
38	D2	35	Target 1	2.43178	2.21775
38	D2	36	Target 1	2.45133	2.23658
38	D2	37	Target 1	2.46815	2.25267
38	D2	38	Target 1	2.47928	2.26307
38	D2	39	Target 1	2.48813	2.27119
38	D2	40	Target 1	2.49411	2.27644
39	D3	1	Target 1	0.198324	-0.000277492
39	D3	2	Target 1	0.199186	-7.21574e-05
39	D3	3	Target 1	0.201401	0.00148593
39	D3	4	Target 1	0.202166	0.00159489
39	D3	5	Target 1	0.201471	0.000243125
39	D3	6	Target 1	0.201073	-0.000811419
39	D3	7	Target 1	0.20159	-0.000951464
39	D3	8	Target 1	0.203199	1.29789e-06
39	D3	9	Target 1	0.20448	0.000625891
39	D3	10	Target 1	0.203171	-0.00133955
39	D3	11	Target 1	0.202912	-0.00225508
39	D3	12	Target 1	0.205663	-0.000160499
39	D3	13	Target 1	0.205601	-0.000879677
39	D3	14	Target 1	0.20549	-0.00164731
39	D3	15	Target 1	0.207887	9.31524e-05
39	D3	16	Target 1	0.209402	0.000951441
39	D3	17	Target 1	0.212156	0.00304927
39	D3	18	Target 1	0.218045	0.00828202
39	D3	19	Target 1	0.228186	0.0177664
39	D3	20	Target 1	0.247363	0.0362868
39	D3	21	Target 1	0.283597	0.0718638
39	D3	22	Target 1	0.353857	0.141468
39	D3	23	Target 1	0.478504	0.265458
39	D3	24	Target 1	0.680839	0.467136
39	D3	25	Target 1	0.974076	0.759717
39	D3	26	Target 1	1.31955	1.10454
39	D3	27	Target 1	1.64715	1.43148
39	D3	28	Target 1	1.90206	1.68573
39	D3	29	Target 1	2.07455	1.85757
39	D3	30	Target 1	2.1862	1.96855
39	D3	31	Target 1	2.26303	2.04473
39	D3	32	Target 1	2.31426	2.0953
39	D3	33	Target 1	2.35265	2.13304
39	D3	34	Target 1	2.38719	2.16692
39	D3	35	Target 1	2.41063	2.18971
39	D3	36	Target 1	2.42921	2.20763
39	D3	37	Target 1	2.44715	2.22491
39	D3	38	Target 1	2.45966	2.23677
39	D3	39	Target 1	2.46713	2.24358
39	D3	40	Target 1	2.47119	2.24698
40	D4	1	Target 1	0.207356	0.000145406
40	D4	2	Target 1	0.208367	0.000467122
40	D4	3	Target 1	0.209294	0.000705825
40	D4	4	Target 1	0.209739	0.000461789
40	D4	5	Target 1	0.209863	-0.000102801
40	D4	6	Target 1	0.210526	-0.000127939
40	D4	7	Target 1	0.210746	-0.000596863
40	D4	8	Target 1	0.211813	-0.000218671
40	D4	9	Target 1	0.212913	0.000192349
40	D4	10	Target 1	0.213435	2.5635e-05
40	D4	11	Target 1	0.213504	-0.000593582
40	D4	12	Target 1	0.21484	5.32479e-05
40	D4	13	Target 1	0.215463	-1.27488e-05
40	D4	14	Target 1	0.215857	-0.000307434
40	D4	15	Target 1	0.215822	-0.00103109
40	D4	16	Target 1	0.216847	-0.000694699
40	D4	17	Target 1	0.220477	0.00224698
40	D4	18	Target 1	0.227917	0.00899843
40	D4	19	Target 1	0.239329	0.0197214
40	D4	20	Target 1	0.257976	0.0376793
40	D4	21	Target 1	0.296065	0.0750796
40	D4	22	Target 1	0.368969	0.147295
40	D4	23	Target 1	0.497826	0.275464
40	D4	24	Target 1	0.710374	0.487323
40	D4	25	Target 1	1.01281	0.789066
40	D4	26	Target 1	1.36744	1.14301
40	D4	27	Target 1	1.70405	1.47893
40	D4	28	Target 1	1.96147	1.73566
40	D4	29	Target 1	2.13542	1.90893
40	D4	30	Target 1	2.24863	2.02144
40	D4	31	Target 1	2.32432	2.09645
40	D4	32	Target 1	2.37618	2.14761
40	D4	33	Target 1	2.41503	2.18578
40	D4	34	Target 1	2.44754	2.2176
40	D4	35	Target 1	2.47293	2.2423
40	D4	36	Target 1	2.49219	2.26088
40	D4	37	Target 1	2.50573	2.27373
40	D4	38	Target 1	2.51969	2.287
40	D4	39	Target 1	2.52913	2.29575
40	D4	40	Target 1	2.53451	2.30044
41	D5	1
41	D5	2
41	D5	3
41	D5	4
41	D5	5
41	D5	6
41	D5	7
41	D5	8
41	D5	9
41	D5	10
41	D5	11
41	D5	12
41	D5	13
41	D5	14
41	D5	15
41	D5	16
41	D5	17
41	D5	18
41	D5	19
41	D5	20
41	D5	21
41	D5	22
41	D5	23
41	D5	24
41	D5	25
41	D5	26
41	D5	27
41	D5	28
41	D5	29
41	D5	30
41	D5	31
41	D5	32
41	D5	33
41	D5	34
41	D5	35
41	D5	36
41	D5	37
41	D5	38
41	D5	39
41	D5	40
42	D6	1
42	D6	2
42	D6	3
42	D6	4
42	D6	5
42	D6	6
42	D6	7
42	D6	8
42	D6	9
42	D6	10
42	D6	11
42	D6	12
42	D6	13
42	D6	14
42	D6	15
42	D6	16
42	D6	17
42	D6	18
42	D6	19
42	D6	20
42	D6	21
42	D6	22
42	D6	23
42	D6	24
42	D6	25
42	D6	26
42	D6	27
42	D6	28
42	D6	29
42	D6	30
42	D6	31
42	D6	32
42	D6	33
42	D6	34
42	D6	35
42	D6	36
42	D6	37
42	D6	38
42	D6	39
42	D6	40
43	D7	1
43	D7	2
43	D7	3
43	D7	4
43	D7	5
43	D7	6
43	D7	7
43	D7	8
43	D7	9
43	D7	10
43	D7	11
43	D7	12
43	D7	13
43	D7	14
43	D7	15
43	D7	16
43	D7	17
43	D7	18
43	D7	19
43	D7	20
43	D7	21
43	D7	22
43	D7	23
43	D7	24
43	D7	25
43	D7	26
43	D7	27
43	D7	28
43	D7	29
43	D7	30
43	D7	31
43	D7	32
43	D7	33
43	D7	34
43	D7	35
43	D7	36
43	D7	37
43	D7	38
43	D7	39
43	D7	40
44	D8	1
44	D8	2
44	D8	3
44	D8	4
44	D8	5
44	D8	6
44	D8	7
44	D8	8
44	D8	9
44	D8	10
44	D8	11
44	D8	12
44	D8	13
44	D8	14
44	D8	15
44	D8	16
44	D8	17
44	D8	18
44	D8	19
44	D8	20
44	D8	21
44	D8	22
44	D8	23
44	D8	24
44	D8	25
44	D8	26
44	D8	27
44	D8	28
44	D8	29
44	D8	30
44	D8	31
44	D8	32
44	D8	33
44	D8	34
44	D8	35
44	D8	36
44	D8	37
44	D8	38
44	D8	39
44	D8	40
45	D9	1	Target 1	0.164652	-0.00234948
45	D9	2	Target 1	0.166758	-0.00313485
45	D9	3	Target 1	0.17141	-0.00137354
45	D9	4	Target 1	0.176473	0.000799367
45	D9	5	Target 1	0.179834	0.00126959
45	D9	6	Target 1	0.182146	0.000690483
45	D9	7	Target 1	0.185833	0.00148639
45	D9	8	Target 1	0.187192	-4.47275e-05
45	D9	9	Target 1	0.188538	-0.00158961
45	D9	10	Target 1	0.192358	-0.000660892
45	D9	11	Target 1	0.19505	-0.000859771
45	D9	12	Target 1	0.199684	0.000883731
45	D9	13	Target 1	0.202311	0.000619376
45	D9	14	Target 1	0.203326	-0.00125597
45	D9	15	Target 1	0.205172	-0.00230078
45	D9	16	Target 1	0.209009	-0.00135402
45	D9	17	Target 1	0.21382	0.00056552
45	D9	18	Target 1	0.21927	0.00312486
45	D9	19	Target 1	0.227561	0.00852502
45	D9	20	Target 1	0.242165	0.0202387
45	D9	21	Target 1	0.269682	0.0448643
45	D9	22	Target 1	0.317386	0.0896779
45	D9	23	Target 1	0.404052	0.173453
45	D9	24	Target 1	0.553145	0.319655
45	D9	25	Target 1	0.788288	0.551907
45	D9	26	Target 1	1.10996	0.870687
45	D9	27	Target 1	1.46911	1.22695
45	D9	28	Target 1	1.78788	1.54282
45	D9	29	Target 1	2.02284	1.7749
45	D9	30	Target 1	2.17896	1.92813
45	D9	31	Target 1	2.28104	2.02732
45	D9	32	Target 1	2.35333	2.09672
45	D9	33	Target 1	2.41017	2.15067
45	D9	34	Target 1	2.45023	2.18783
45	D9	35	Target 1	2.48753	2.22224
45	D9	36	Target 1	2.51279	2.24461
45	D9	37	Target 1	2.53277	2.2617
45	D9	38	Target 1	2.55063	2.27667
45	D9	39	Target 1	2.56391	2.28706
45	D9	40	Target 1	2.56994	2.2902
46	D10	1	Target 1	0.163513	-0.00430261
46	D10	2	Target 1	0.165753	-0.00463331
46	D10	3	Target 1	0.169945	-0.00301191
46	D10	4	Target 1	0.174577	-0.000950941
46	D10	5	Target 1	0.179152	0.00105356
46	D10	6	Target 1	0.182506	0.00183755
46	D10	7	Target 1	0.184458	0.00121897
46	D10	8	Target 1	0.186594	0.000784815
46	D10	9	Target 1	0.189844	0.00146368
46	D10	10	Target 1	0.19147	0.000519981
46	D10	11	Target 1	0.192963	-0.000557855
46	D10	12	Target 1	0.196006	-8.53296e-05
46	D10	13	Target 1	0.197182	-0.00147973
46	D10	14	Target 1	0.200336	-0.000896813
46	D10	15	Target 1	0.203888	8.51388e-05
46	D10	16	Target 1	0.205657	-0.000716117
46	D10	17	Target 1	0.209679	0.000735013
46	D10	18	Target 1	0.217071	0.00555653
46	D10	19	Target 1	0.225869	0.0117847
46	D10	20	Target 1	0.239157	0.0225022
46	D10	21	Target 1	0.264434	0.0452082
46	D10	22	Target 1	0.309958	0.0881619
46	D10	23	Target 1	0.39333	0.168963
46	D10	24	Target 1	0.542256	0.315319
46	D10	25	Target 1	0.774522	0.545014
46	D10	26	Target 1	1.09564	0.863559
46	D10	27	Target 1	1.44979	1.21514
46	D10	28	Target 1	1.76275	1.52553
46	D10	29	Target 1	1.99504	1.75525
46	D10	30	Target 1	2.15478	1.91242
46	D10	31	Target 1	2.25746	2.01253
46	D10	32	Target 1	2.32672	2.07922
46	D10	33	Target 1	2.38257	2.13249
46	D10	34	Target 1	2.42651	2.17386
46	D10	35	Target 1	2.46065	2.20543
46	D10	36	Target 1	2.4882	2.23042
46	D10	37	Target 1	2.51307	2.25271
46	D10	38	Target 1	2.53076	2.26783
46	D10	39	Target 1	2.54199	2.2765
46	D10	40	Target 1	2.54941	2.28135
47	D11	1	Target 1	0.146939	-0.00464222
47	D11	2	Target 1	0.149228	-0.00497738
47	D11	3	Target 1	0.153742	-0.00308638
47	D11	4	Target 1	0.160027	0.000574773
47	D11	5	Target 1	0.162332	0.000255213
47	D11	6	Target 1	0.166098	0.00139746
47	D11	7	Target 1	0.168267	0.000943146
47	D11	8	Target 1	0.170553	0.000604737
47	D11	9	Target 1	0.174292	0.00172037
47	D11	10	Target 1	0.176228	0.00103242
47	D11	11	Target 1	0.177455	-0.00036476
47	D11	12	Target 1	0.179852	-0.000591366
47	D11	13	Target 1	0.182466	-0.000601146
47	D11	14	Target 1	0.184455	-0.00123601
47	D11	15	Target 1	0.18638	-0.00193485
47	D11	16	Target 1	0.189623	-0.00131562
47	D11	17	Target 1	0.194047	0.000484059
47	D11	18	Target 1	0.198305	0.00211797
47	D11	19	Target 1	0.205088	0.0062772
47	D11	20	Target 1	0.218627	0.0171933
47	D11	21	Target 1	0.243008	0.0389497
47	D11	22	Target 1	0.286697	0.0800146
47	D11	23	Target 1	0.362193	0.152888
47	D11	24	Target 1	0.499985	0.288055
47	D11	25	Target 1	0.716701	0.502147
47	D11	26	Target 1	1.02458	0.807402
47	D11	27	Target 1	1.38306	1.16326
47	D11	28	Target 1	1.71264	1.49022
47	D11	29	Target 1	1.96086	1.73582
47	D11	30	Target 1	2.12865	1.90098
47	D11	31	Target 1	2.23652	2.00622
47	D11	32	Target 1	2.31082	2.0779
47	D11	33	Target 1	2.36913	2.13359
47	D11	34	Target 1	2.41404	2.17588
47	D11	35	Target 1	2.45112	2.21032
47	D11	36	Target 1	2.47868	2.23526
47	D11	37	Target 1	2.50048	2.25444
47	D11	38	Target 1	2.51702	2.26836
47	D11	39	Target 1	2.52953	2.27824
47	D11	40	Target 1	2.53781	2.2839
48	D12	1	Target 1	0.154169	-0.0034558
48	D12	2	Target 1	0.157175	-0.00335361
48	D12	3	Target 1	0.161029	-0.00240333
48	D12	4	Target 1	0.165343	-0.000992596
48	D12	5	Target 1	0.171209	0.00196908
48	D12	6	Target 1	0.173954	0.00181095
48	D12	7	Target 1	0.175993	0.00094574
48	D12	8	Target 1	0.177469	-0.000481928
48	D12	9	Target 1	0.181232	0.00037818
48	D12	10	Target 1	0.184933	0.00117545
48	D12	11	Target 1	0.186027	-0.000634358
48	D12	12	Target 1	0.189692	0.000127193
48	D12	13	Target 1	0.192561	9.16962e-05
48	D12	14	Target 1	0.194293	-0.00107934
48	D12	15	Target 1	0.196781	-0.00149554
48	D12	16	Target 1	0.199519	-0.00166142
48	D12	17	Target 1	0.203655	-0.000428497
48	D12	18	Target 1	0.209666	0.00267872
48	D12	19	Target 1	0.218855	0.00896389
48	D12	20	Target 1	0.230151	0.0173558
48	D12	21	Target 1	0.254002	0.0383039
48	D12	22	Target 1	0.299314	0.0807119
48	D12	23	Target 1	0.380615	0.159109
48	D12	24	Target 1	0.523094	0.298685
48	D12	25	Target 1	0.744452	0.517139
48	D12	26	Target 1	1.04414	0.813921
48	D12	27	Target 1	1.37816	1.14504
48	D12	28	Target 1	1.6784	1.44238
48	D12	29	Target 1	1.90522	1.66629
48	D12	30	Target 1	2.05828	1.81645
48	D12	31	Target 1	2.16099	1.91625
48	D12	32	Target 1	2.23118	1.98354
48	D12	33	Target 1	2.28423	2.03369
48	D12	34	Target 1	2.32763	2.07418
48	D12	35	Target 1	2.36076	2.10441
48	D12	36	Target 1	2.38682	2.12756
48	D12	37	Target 1	2.41244	2.15028
48	D12	38	Target 1	2.43094	2.16587
48	D12	39	Target 1	2.44091	2.17294
48	D12	40	Target 1	2.44652	2.17565
49	E1	1	Target 1	0.0768393	0.00330619
49	E1	2	Target 1	0.0771427	0.00110901
49	E1	3	Target 1	0.0791276	0.000593343
49	E1	4	Target 1	0.0815298	0.000494953
49	E1	5	Target 1	0.0824324	-0.00110302
49	E1	6	Target 1	0.085431	-0.000605017
49	E1	7	Target 1	0.0881092	-0.000427423
49	E1	8	Target 1	0.0920843	0.00104717
49	E1	9	Target 1	0.0986075	0.00506977
49	E1	10	Target 1	0.110691	0.0146527
49	E1	11	Target 1	0.133078	0.0345396
49	E1	12	Target 1	0.175162	0.0741226
49	E1	13	Target 1	0.252606	0.149066
49	E1	14	Target 1	0.384646	0.278606
49	E1	15	Target 1	0.590341	0.4818
49	E1	16	Target 1	0.865972	0.75493
49	E1	17	Target 1	1.16578	1.05224
49	E1	18	Target 1	1.42929	1.31325
49	E1	19	Target 1	1.62995	1.51141
49	E1	20	Target 1	1.77936	1.65832
49	E1	21	Target 1	1.89813	1.77459
49	E1	22	Target 1	1.99365	1.86761
49	E1	23	Target 1	2.06824	1.93969
49	E1	24	Target 1	2.12846	1.99741
49	E1	25	Target 1	2.17734	2.04379
49	E1	26	Target 1	2.21161	2.07556
49	E1	27	Target 1	2.24091	2.10236
49	E1	28	Target 1	2.26666	2.12561
49	E1	29	Target 1	2.2838	2.14026
49	E1	30	Target 1	2.29928	2.15323
49	E1	31	Target 1	2.31429	2.16574
49	E1	32	Target 1	2.32334	2.17229
49	E1	33	Target 1	2.331	2.17745
[truncated: 1,887 more rows]

## Sheet: Results
Block Type	96-Well 0.2-mL Block
Calibration Background is expired	No
Calibration Background performed on	06-30-2022
Calibration Pure Dye ABY is expired	No
Calibration Pure Dye ABY performed on	06-30-2022
Calibration Pure Dye CY5 is expired	No
Calibration Pure Dye CY5 performed on	06-30-2022
Calibration Pure Dye FAM is expired	No
Calibration Pure Dye FAM performed on	06-30-2022
Calibration Pure Dye JUN is expired	No
Calibration Pure Dye JUN performed on	06-30-2022
Calibration Pure Dye MUSTANG PURPLE is expired	No
Calibration Pure Dye MUSTANG PURPLE performed on	06-30-2022
Calibration Pure Dye NED is expired	No
Calibration Pure Dye NED performed on	06-30-2022
Calibration Pure Dye ROX is expired	No
Calibration Pure Dye ROX performed on	06-30-2022
Calibration Pure Dye SYBR is expired	No
Calibration Pure Dye SYBR performed on	06-30-2022
Calibration Pure Dye TAMRA is expired	No
Calibration Pure Dye TAMRA performed on	06-30-2022
Calibration Pure Dye VIC is expired	No
Calibration Pure Dye VIC performed on	06-30-2022
Calibration ROI is expired	No
Calibration ROI performed on	06-30-2022
Calibration Uniformity is expired	No
Calibration Uniformity performed on	06-30-2022
Chemistry	SYBR_GREEN
Date Created	2023-07-20 10:21:16 AM CST
Experiment Barcode
Experiment Comment
Experiment File Name	D:\out\cy\2023-07-20_cy.eds
Experiment Name	2023-07-20_cy
Experiment Run End Time	2023-07-20 10:12:34 AM CST
Experiment Type	Standard Curve
Instrument Name	2725210684
Instrument Serial Number	2725210684
Instrument Type	QuantStudio™ 5 System
Passive Reference	ROX
Post-read Stage/Step
Pre-read Stage/Step
Quantification Cycle Method	Ct
Signal Smoothing On	true
Stage where Melt Analysis is performed	Stage3
Stage/ Cycle where Ct Analysis is performed	Stage2, Step2
User Name
Well	Well Position	Omit	Sample Name	Target Name	Task	Reporter	Quencher	CT	Ct Mean	Ct SD	Quantity	Quantity Mean	Quantity SD	Y-Intercept	R(superscript 2)	Slope	Efficiency	Automatic Ct Threshold	Ct Threshold	Automatic Baseline	Baseline Start	Baseline End	Amp Status	Comments	Cq Conf	HIGHSD	Tm1	Tm2	Tm3	Tm4
1	A1	FALSE	Sample 1	Target 1	UNKNOWN	SYBR	None	23.5707	18.8015	4.63258								TRUE	0.180749	TRUE	3	18	Amp		0.97225	Y	88.4152
2	A2	FALSE	Sample 1	Target 1	UNKNOWN	SYBR	None	23.261	18.8015	4.63258								TRUE	0.180749	TRUE	3	18	Amp		0.966867	Y	88.4152
3	A3	FALSE	Sample 1	Target 1	UNKNOWN	SYBR	None	23.3415	18.8015	4.63258								TRUE	0.180749	TRUE	3	18	Amp		0.969458	Y	88.416
4	A4	FALSE	Sample 1	Target 1	UNKNOWN	SYBR	None	23.3271	18.8015	4.63258								TRUE	0.180749	TRUE	3	18	Amp		0.965796	Y	88.416
9	A9	FALSE	Sample 1	Target 1	UNKNOWN	SYBR	None	24.5782	18.8015	4.63258								TRUE	0.180749	TRUE	3	19	Amp		0.971753	Y	88.1204
10	A10	FALSE	Sample 1	Target 1	UNKNOWN	SYBR	None	24.435	18.8015	4.63258								TRUE	0.180749	TRUE	3	19	Amp		0.960049	Y	88.1204
11	A11	FALSE	Sample 1	Target 1	UNKNOWN	SYBR	None	24.3626	18.8015	4.63258								TRUE	0.180749	TRUE	3	19	Amp		0.958308	Y	88.409
12	A12	FALSE	Sample 1	Target 1	UNKNOWN	SYBR	None	24.6301	18.8015	4.63258								TRUE	0.180749	TRUE	3	19	Amp		0.962078	Y	88.409
13	B1	FALSE	Sample 1	Target 1	UNKNOWN	SYBR	None	23.177	18.8015	4.63258								TRUE	0.180749	TRUE	3	18	Amp		0.965732	Y	88.4152
14	B2	FALSE	Sample 1	Target 1	UNKNOWN	SYBR	None	23.0451	18.8015	4.63258								TRUE	0.180749	TRUE	3	17	Amp		0.965166	Y	88.268
15	B3	FALSE	Sample 1	Target 1	UNKNOWN	SYBR	None	23.0861	18.8015	4.63258								TRUE	0.180749	TRUE	3	18	Amp		0.972626	Y	88.2688
16	B4	FALSE	Sample 1	Target 1	UNKNOWN	SYBR	None	23.0578	18.8015	4.63258								TRUE	0.180749	TRUE	3	18	Amp		0.96723	Y	88.2688
21	B9	FALSE	Sample 1	Target 1	UNKNOWN	SYBR	None	24.3189	18.8015	4.63258								TRUE	0.180749	TRUE	3	19	Amp		0.942801	Y	88.1204
22	B10	FALSE	Sample 1	Target 1	UNKNOWN	SYBR	None	24.1709	18.8015	4.63258								TRUE	0.180749	TRUE	3	19	Amp		0.93825	Y	88.1204
23	B11	FALSE	Sample 1	Target 1	UNKNOWN	SYBR	None	24.1496	18.8015	4.63258								TRUE	0.180749	TRUE	3	19	Amp		0.937603	Y	88.1146
24	B12	FALSE	Sample 1	Target 1	UNKNOWN	SYBR	None	24.3229	18.8015	4.63258								TRUE	0.180749	TRUE	3	19	Amp		0.934901	Y	88.2618
25	C1	FALSE	Sample 1	Target 1	UNKNOWN	SYBR	None	22.3414	18.8015	4.63258								TRUE	0.180749	TRUE	3	17	Amp		0.970647	Y	88.268
26	C2	FALSE	Sample 1	Target 1	UNKNOWN	SYBR	None	22.1755	18.8015	4.63258								TRUE	0.180749	TRUE	3	17	Amp		0.974607	Y	88.268
27	C3	FALSE	Sample 1	Target 1	UNKNOWN	SYBR	None	22.2533	18.8015	4.63258								TRUE	0.180749	TRUE	3	17	Amp		0.975257	Y	88.2688
28	C4	FALSE	Sample 1	Target 1	UNKNOWN	SYBR	None	22.1835	18.8015	4.63258								TRUE	0.180749	TRUE	3	17	Amp		0.976603	Y	88.2688
33	C9	FALSE	Sample 1	Target 1	UNKNOWN	SYBR	None	23.3188	18.8015	4.63258								TRUE	0.180749	TRUE	3	18	Amp		0.92763	Y	88.1204
34	C10	FALSE	Sample 1	Target 1	UNKNOWN	SYBR	None	23.2368	18.8015	4.63258								TRUE	0.180749	TRUE	3	18	Amp		0.931375	Y	88.1204
35	C11	FALSE	Sample 1	Target 1	UNKNOWN	SYBR	None	23.25	18.8015	4.63258								TRUE	0.180749	TRUE	3	18	Amp		0.930301	Y	88.1146
36	C12	FALSE	Sample 1	Target 1	UNKNOWN	SYBR	None	23.2824	18.8015	4.63258								TRUE	0.180749	TRUE	3	18	Amp		0.929392	Y	88.1146
37	D1	FALSE	Sample 1	Target 1	UNKNOWN	SYBR	None	22.3541	18.8015	4.63258								TRUE	0.180749	TRUE	3	17	Amp		0.980452	Y	88.268
38	D2	FALSE	Sample 1	Target 1	UNKNOWN	SYBR	None	22.391	18.8015	4.63258								TRUE	0.180749	TRUE	3	17	Amp		0.983849	Y	88.268
39	D3	FALSE	Sample 1	Target 1	UNKNOWN	SYBR	None	22.3744	18.8015	4.63258								TRUE	0.180749	TRUE	3	17	Amp		0.983612	Y	88.1216
40	D4	FALSE	Sample 1	Target 1	UNKNOWN	SYBR	None	22.3112	18.8015	4.63258								TRUE	0.180749	TRUE	3	17	Amp		0.982178	Y	88.1216
45	D9	FALSE	Sample 1	Target 1	UNKNOWN	SYBR	None	23.0485	18.8015	4.63258								TRUE	0.180749	TRUE	3	18	Amp		0.944835	Y	88.1204
46	D10	FALSE	Sample 1	Target 1	UNKNOWN	SYBR	None	23.0807	18.8015	4.63258								TRUE	0.180749	TRUE	3	17	Amp		0.945872	Y	88.1204
47	D11	FALSE	Sample 1	Target 1	UNKNOWN	SYBR	None	23.2372	18.8015	4.63258								TRUE	0.180749	TRUE	3	18	Amp		0.946501	Y	87.9674
48	D12	FALSE	Sample 1	Target 1	UNKNOWN	SYBR	None	23.1696	18.8015	4.63258								TRUE	0.180749	TRUE	3	18	Amp		0.941084	Y	88.1146
49	E1	FALSE	Sample 1	Target 1	UNKNOWN	SYBR	None	13.2743	18.8015	4.63258								TRUE	0.180749	TRUE	3	8	Amp		0.972046	Y	87.5319
50	E2	FALSE	Sample 1	Target 1	UNKNOWN	SYBR	None	12.8455	18.8015	4.63258								TRUE	0.180749	TRUE	3	8	Amp		0.974513	Y	87.5319
51	E3	FALSE	Sample 1	Target 1	UNKNOWN	SYBR	None	12.8462	18.8015	4.63258								TRUE	0.180749	TRUE	3	8	Amp		0.97764	Y	87.3854
52	E4	FALSE	Sample 1	Target 1	UNKNOWN	SYBR	None	12.8287	18.8015	4.63258								TRUE	0.180749	TRUE	3	8	Amp		0.968747	Y	87.5326
57	E9	FALSE	Sample 1	Target 1	UNKNOWN	SYBR	None	15.4774	18.8015	4.63258								TRUE	0.180749	TRUE	3	11	Amp		0.964505	Y	87.3843
58	E10	FALSE	Sample 1	Target 1	UNKNOWN	SYBR	None	15.4048	18.8015	4.63258								TRUE	0.180749	TRUE	3	10	Amp		0.951105	Y	87.3843
59	E11	FALSE	Sample 1	Target 1	UNKNOWN	SYBR	None	15.3972	18.8015	4.63258								TRUE	0.180749	TRUE	3	10	Amp		0.966831	Y	87.3786
60	E12	FALSE	Sample 1	Target 1	UNKNOWN	SYBR	None	15.3736	18.8015	4.63258								TRUE	0.180749	TRUE	3	10	Amp		0.949999	Y	87.3786
61	F1	FALSE	Sample 1	Target 1	UNKNOWN	SYBR	None	12.982	18.8015	4.63258								TRUE	0.180749	TRUE	3	7	Amp		0.949771	Y	87.5319
62	F2	FALSE	Sample 1	Target 1	UNKNOWN	SYBR	None	12.8041	18.8015	4.63258								TRUE	0.180749	TRUE	3	8	Amp		0.975734	Y	87.5319
63	F3	FALSE	Sample 1	Target 1	UNKNOWN	SYBR	None	12.9762	18.8015	4.63258								TRUE	0.180749	TRUE	3	8	Amp		0.973286	Y	87.5326
64	F4	FALSE	Sample 1	Target 1	UNKNOWN	SYBR	None	12.8892	18.8015	4.63258								TRUE	0.180749	TRUE	3	8	Amp		0.969926	Y	87.5326
69	F9	FALSE	Sample 1	Target 1	UNKNOWN	SYBR	None	15.5709	18.8015	4.63258								TRUE	0.180749	TRUE	3	11	Amp		0.938283	Y	87.3843
70	F10	FALSE	Sample 1	Target 1	UNKNOWN	SYBR	None	15.5213	18.8015	4.63258								TRUE	0.180749	TRUE	3	10	Amp		0.944748	Y	87.3843
71	F11	FALSE	Sample 1	Target 1	UNKNOWN	SYBR	None	15.7742	18.8015	4.63258								TRUE	0.180749	TRUE	3	11	Amp		0.931524	Y	87.3786
72	F12	FALSE	Sample 1	Target 1	UNKNOWN	SYBR	None	15.8183	18.8015	4.63258								TRUE	0.180749	TRUE	3	11	Amp		0.933607	Y	87.3786
73	G1	FALSE	Sample 1	Target 1	UNKNOWN	SYBR	None	13.0737	18.8015	4.63258								TRUE	0.180749	TRUE	3	8	Amp		0.967307	Y	87.5319
74	G2	FALSE	Sample 1	Target 1	UNKNOWN	SYBR	None	12.9729	18.8015	4.63258								TRUE	0.180749	TRUE	3	8	Amp		0.974181	Y	87.5319
75	G3	FALSE	Sample 1	Target 1	UNKNOWN	SYBR	None	13.135	18.8015	4.63258								TRUE	0.180749	TRUE	3	8	Amp		0.969786	Y	87.5326
76	G4	FALSE	Sample 1	Target 1	UNKNOWN	SYBR	None	13.1289	18.8015	4.63258								TRUE	0.180749	TRUE	3	8	Amp		0.972226	Y	87.5326
81	G9	FALSE	Sample 1	Target 1	UNKNOWN	SYBR	None	15.5039	18.8015	4.63258								TRUE	0.180749	TRUE	3	11	Amp		0.933409	Y	87.5315
82	G10	FALSE	Sample 1	Target 1	UNKNOWN	SYBR	None	15.5557	18.8015	4.63258								TRUE	0.180749	TRUE	3	11	Amp		0.937019	Y	87.5315
83	G11	FALSE	Sample 1	Target 1	UNKNOWN	SYBR	None	16.2087	18.8015	4.63258								TRUE	0.180749	TRUE	3	11	Amp		0.945835	Y	87.3786
84	G12	FALSE	Sample 1	Target 1	UNKNOWN	SYBR	None	15.6727	18.8015	4.63258								TRUE	0.180749	TRUE	3	10	Amp		0.918446	Y	87.3786
85	H1	FALSE	Sample 1	Target 1	UNKNOWN	SYBR	None	13.2534	18.8015	4.63258								TRUE	0.180749	TRUE	3	8	Amp		0.979921	Y	87.6791
86	H2	FALSE	Sample 1	Target 1	UNKNOWN	SYBR	None	13.3383	18.8015	4.63258								TRUE	0.180749	TRUE	3	9	Amp		0.973946	Y	87.6791
87	H3	FALSE	Sample 1	Target 1	UNKNOWN	SYBR	None	13.4113	18.8015	4.63258								TRUE	0.180749	TRUE	3	8	Amp		0.969256	Y	87.5326
88	H4	FALSE	Sample 1	Target 1	UNKNOWN	SYBR	None	13.1816	18.8015	4.63258								TRUE	0.180749	TRUE	3	8	Amp		0.974701	Y	87.5326
93	H9	FALSE	Sample 1	Target 1	UNKNOWN	SYBR	None	15.5384	18.8015	4.63258								TRUE	0.180749	TRUE	3	10	Amp		0.947017	Y	87.5315
94	H10	FALSE	Sample 1	Target 1	UNKNOWN	SYBR	None	15.6399	18.8015	4.63258								TRUE	0.180749	TRUE	3	10	Amp		0.943837	Y	87.5315
95	H11	FALSE	Sample 1	Target 1	UNKNOWN	SYBR	None	15.5502	18.8015	4.63258								TRUE	0.180749	TRUE	3	10	Amp		0.940335	Y	87.3786
96	H12	FALSE	Sample 1	Target 1	UNKNOWN	SYBR	None	15.5055	18.8015	4.63258								TRUE	0.180749	TRUE	3	10	Amp		0.937808	Y	87.5258

## Sheet: Melt Curve Raw Data
Block Type	96-Well 0.2-mL Block
Calibration Background is expired	No
Calibration Background performed on	06-30-2022
Calibration Pure Dye ABY is expired	No
Calibration Pure Dye ABY performed on	06-30-2022
Calibration Pure Dye CY5 is expired	No
Calibration Pure Dye CY5 performed on	06-30-2022
Calibration Pure Dye FAM is expired	No
Calibration Pure Dye FAM performed on	06-30-2022
Calibration Pure Dye JUN is expired	No
Calibration Pure Dye JUN performed on	06-30-2022
Calibration Pure Dye MUSTANG PURPLE is expired	No
Calibration Pure Dye MUSTANG PURPLE performed on	06-30-2022
Calibration Pure Dye NED is expired	No
Calibration Pure Dye NED performed on	06-30-2022
Calibration Pure Dye ROX is expired	No
Calibration Pure Dye ROX performed on	06-30-2022
Calibration Pure Dye SYBR is expired	No
Calibration Pure Dye SYBR performed on	06-30-2022
Calibration Pure Dye TAMRA is expired	No
Calibration Pure Dye TAMRA performed on	06-30-2022
Calibration Pure Dye VIC is expired	No
Calibration Pure Dye VIC performed on	06-30-2022
Calibration ROI is expired	No
Calibration ROI performed on	06-30-2022
Calibration Uniformity is expired	No
Calibration Uniformity performed on	06-30-2022
Chemistry	SYBR_GREEN
Date Created	2023-07-20 10:21:16 AM CST
Experiment Barcode
Experiment Comment
Experiment File Name	D:\out\cy\2023-07-20_cy.eds
Experiment Name	2023-07-20_cy
Experiment Run End Time	2023-07-20 10:12:34 AM CST
Experiment Type	Standard Curve
Instrument Name	2725210684
Instrument Serial Number	2725210684
Instrument Type	QuantStudio™ 5 System
Passive Reference	ROX
Post-read Stage/Step
Pre-read Stage/Step
Quantification Cycle Method	Ct
Signal Smoothing On	true
Stage where Melt Analysis is performed	Stage3
Stage/ Cycle where Ct Analysis is performed	Stage2, Step2
User Name
Well	Well Position	Reading	Temperature	Fluorescence	Derivative	Target Name
1	A1	1	60.0004	741841	10820.7	Target 1
1	A1	2	60.2949	738339	11199.5	Target 1
1	A1	3	60.5893	737092	11608.4	Target 1
1	A1	4	60.8838	733080	12060.2	Target 1
1	A1	5	61.1782	730128	12562.5	Target 1
1	A1	6	61.4727	727261	13110.2	Target 1
1	A1	7	61.7671	722356	13681.6	Target 1
1	A1	8	62.0616	719091	14242.4	Target 1
1	A1	9	62.356	714521	14753.3	Target 1
1	A1	10	62.6505	709948	15184	Target 1
1	A1	11	62.9449	703907	15521.4	Target 1
1	A1	12	63.2394	700775	15772.9	Target 1
1	A1	13	63.5339	694697	15959.6	Target 1
1	A1	14	63.8283	689026	16107.3	Target 1
1	A1	15	64.1228	685796	16235.7	Target 1
1	A1	16	64.4172	680046	16356.4	Target 1
1	A1	17	64.7117	675209	16477.6	Target 1
1	A1	18	65.0061	669309	16610.2	Target 1
1	A1	19	65.3006	663922	16767.6	Target 1
1	A1	20	65.595	659900	16956.6	Target 1
1	A1	21	65.8895	654995	17167.3	Target 1
1	A1	22	66.1839	649293	17343.2	Target 1
1	A1	23	66.4784	643386	17469.6	Target 1
1	A1	24	66.7728	637770	17553.7	Target 1
1	A1	25	67.0673	632136	17600.5	Target 1
1	A1	26	67.3618	626258	17630.9	Target 1
1	A1	27	67.6562	622333	17670.5	Target 1
1	A1	28	67.9507	616290	17737.5	Target 1
1	A1	29	68.2451	610574	17835	Target 1
1	A1	30	68.5396	605427	17950.8	Target 1
1	A1	31	68.834	599722	18062.8	Target 1
1	A1	32	69.1285	593861	18146.3	Target 1
1	A1	33	69.4229	588342	18183.5	Target 1
1	A1	34	69.7174	581659	18170.2	Target 1
1	A1	35	70.0118	575971	18119.3	Target 1
1	A1	36	70.3063	570677	18055.6	Target 1
1	A1	37	70.6007	565866	18006.1	Target 1
1	A1	38	70.8952	559634	17987.8	Target 1
1	A1	39	71.1897	554546	18000.6	Target 1
1	A1	40	71.4841	548555	18026.8	Target 1
1	A1	41	71.7786	543914	18039	Target 1
1	A1	42	72.073	537520	18011.9	Target 1
1	A1	43	72.3675	531542	17937.5	Target 1
1	A1	44	72.6619	525550	17830.4	Target 1
1	A1	45	72.9564	520346	17723	Target 1
1	A1	46	73.2508	517101	17647.8	Target 1
1	A1	47	73.5453	511161	17619.7	Target 1
1	A1	48	73.8397	506191	17629.5	Target 1
1	A1	49	74.1342	500200	17652.9	Target 1
1	A1	50	74.4286	493734	17666.4	Target 1
1	A1	51	74.7231	489929	17658.6	Target 1
1	A1	52	75.0176	484007	17629.6	Target 1
1	A1	53	75.312	479691	17583.5	Target 1
1	A1	54	75.6065	473218	17521.3	Target 1
1	A1	55	75.9009	467639	17440.2	Target 1
1	A1	56	76.1954	463203	17335.9	Target 1
1	A1	57	76.4898	458693	17193.3	Target 1
1	A1	58	76.7843	451685	17000.7	Target 1
1	A1	59	77.0787	447211	16802.6	Target 1
1	A1	60	77.3732	442048	16622.1	Target 1
1	A1	61	77.6676	437983	16478.7	Target 1
1	A1	62	77.9621	432375	16378.4	Target 1
1	A1	63	78.2566	428100	16311.4	Target 1
1	A1	64	78.551	422139	16258.4	Target 1
1	A1	65	78.8455	417086	16201.9	Target 1
1	A1	66	79.1399	412628	16135.3	Target 1
1	A1	67	79.4344	407908	16062.7	Target 1
1	A1	68	79.7288	402513	15994.3	Target 1
1	A1	69	80.0233	398304	15939.9	Target 1
1	A1	70	80.3177	392758	15906.1	Target 1
1	A1	71	80.6122	388531	15896	Target 1
1	A1	72	80.9066	383358	15909.7	Target 1
1	A1	73	81.2011	379150	15945.7	Target 1
1	A1	74	81.4955	373719	16004.5	Target 1
1	A1	75	81.79	368480	16092.9	Target 1
1	A1	76	82.0845	364665	16228.2	Target 1
1	A1	77	82.3789	358309	16437.6	Target 1
1	A1	78	82.6734	354563	16750.8	Target 1
1	A1	79	82.9678	349960	17189.3	Target 1
1	A1	80	83.2623	343008	17633.7	Target 1
1	A1	81	83.5567	337816	18146	Target 1
1	A1	82	83.8512	331913	18712.4	Target 1
1	A1	83	84.1456	325851	19292.4	Target 1
1	A1	84	84.4401	319156	19848.6	Target 1
1	A1	85	84.7345	311583	20370.8	Target 1
1	A1	86	85.029	305663	20908.1	Target 1
1	A1	87	85.3234	297130	21599.5	Target 1
1	A1	88	85.6179	291439	22688.8	Target 1
1	A1	89	85.9124	284160	24517.7	Target 1
1	A1	90	86.2068	274331	27494.5	Target 1
1	A1	91	86.5013	265516	32029.9	Target 1
1	A1	92	86.7957	254062	38415.5	Target 1
1	A1	93	87.0902	240254	46629.8	Target 1
1	A1	94	87.3846	219184	56112.1	Target 1
1	A1	95	87.6791	184255	65633.4	Target 1
1	A1	96	87.9735	132934	73422.9	Target 1
1	A1	97	88.268	75500.2	77621.5	Target 1
1	A1	98	88.5624	37302.4	76929	Target 1
1	A1	99	88.8569	17537	71139.9	Target 1
1	A1	100	89.1514	11190	61272.8	Target 1
1	A1	101	89.4458	7431.93	49206.8	Target 1
1	A1	102	89.7403	6275.23	37018.3	Target 1
1	A1	103	90.0347	6362.33	26350.2	Target 1
1	A1	104	90.3292	6607.44	18075.4	Target 1
1	A1	105	90.6236	5279.83	10708.9	Target 1
1	A1	106	90.9181	5483	5901.77	Target 1
1	A1	107	91.2125	5358.23	3151.31	Target 1
1	A1	108	91.507	5619.08	1719.81	Target 1
1	A1	109	91.8014	5266.8	1042.48	Target 1
1	A1	110	92.0959	4076.25	747.34	Target 1
1	A1	111	92.3904	4069.25	617.182	Target 1
1	A1	112	92.6848	4480.64	540.135	Target 1
1	A1	113	92.9793	4276.01	467.873	Target 1
1	A1	114	93.2737	3660.76	383.939	Target 1
1	A1	115	93.5682	3923.18	282.291	Target 1
1	A1	116	93.8626	3212.76	157.52	Target 1
1	A1	117	94.1571	3503.92	5.62695	Target 1
1	A1	118	94.4515	4047.82	-170.887	Target 1
1	A1	119	94.746	3699.13	-361.148	Target 1
2	A2	1	60.0004	1.10099e+06	17859.2	Target 1
2	A2	2	60.2949	1.09615e+06	18382.8	Target 1
2	A2	3	60.5893	1.09322e+06	18973.5	Target 1
2	A2	4	60.8838	1.08852e+06	19622.8	Target 1
2	A2	5	61.1782	1.08304e+06	20307.3	Target 1
2	A2	6	61.4727	1.07782e+06	20994.6	Target 1
2	A2	7	61.7671	1069270	21652.2	Target 1
2	A2	8	62.0616	1.06474e+06	22255.5	Target 1
2	A2	9	62.356	1058711	22790.4	Target 1
2	A2	10	62.6505	1.04903e+06	23252.6	Target 1
2	A2	11	62.9449	1.04424e+06	23644.9	Target 1
2	A2	12	63.2394	1.0362e+06	23972.1	Target 1
2	A2	13	63.5339	1.02892e+06	24237.9	Target 1
2	A2	14	63.8283	1.02133e+06	24442.5	Target 1
2	A2	15	64.1228	1.01365e+06	24578.1	Target 1
2	A2	16	64.4172	1.00703e+06	24652.3	Target 1
2	A2	17	64.7117	997906	24675.7	Target 1
2	A2	18	65.0061	991450	24666.9	Target 1
2	A2	19	65.3006	982648	24651.3	Target 1
2	A2	20	65.595	975966	24651.5	Target 1
2	A2	21	65.8895	969352	24679.2	Target 1
2	A2	22	66.1839	961639	24731.7	Target 1
2	A2	23	66.4784	952869	24797	Target 1
2	A2	24	66.7728	945398	24860.5	Target 1
2	A2	25	67.0673	939375	24908.6	Target 1
2	A2	26	67.3618	930634	24931.1	Target 1
2	A2	27	67.6562	923661	24922.5	Target 1
2	A2	28	67.9507	914497	24884.4	Target 1
2	A2	29	68.2451	908514	24825.9	Target 1
2	A2	30	68.5396	900252	24758.6	Target 1
2	A2	31	68.834	893808	24691.7	Target 1
2	A2	32	69.1285	885249	24627.8	Target 1
2	A2	33	69.4229	877338	24563.6	Target 1
2	A2	34	69.7174	871013	24493.4	Target 1
2	A2	35	70.0118	863813	24408.1	Target 1
2	A2	36	70.3063	855117	24310.7	Target 1
2	A2	37	70.6007	848133	24207.4	Target 1
2	A2	38	70.8952	841072	24106.3	Target 1
2	A2	39	71.1897	834074	24009.6	Target 1
2	A2	40	71.4841	826920	23905.5	Target 1
2	A2	41	71.7786	820543	23772.6	Target 1
2	A2	42	72.073	811593	23594.6	Target 1
2	A2	43	72.3675	804537	23378.4	Target 1
2	A2	44	72.6619	798307	23161	Target 1
2	A2	45	72.9564	791039	22995.5	Target 1
2	A2	46	73.2508	786898	22925.2	Target 1
2	A2	47	73.5453	778879	22961.8	Target 1
2	A2	48	73.8397	771995	23082.5	Target 1
2	A2	49	74.1342	765487	23245.9	Target 1
2	A2	50	74.4286	757739	23413.5	Target 1
2	A2	51	74.7231	751455	23565.5	Target 1
2	A2	52	75.0176	744600	23702.5	Target 1
2	A2	53	75.312	736566	23838.8	Target 1
2	A2	54	75.6065	730227	23989.6	Target 1
2	A2	55	75.9009	723797	24161.4	Target 1
2	A2	56	76.1954	716079	24346.9	Target 1
2	A2	57	76.4898	708414	24523.5	Target 1
2	A2	58	76.7843	701480	24662.4	Target 1
2	A2	59	77.0787	693634	24751.1	Target 1
2	A2	60	77.3732	685683	24779.6	Target 1
2	A2	61	77.6676	678546	24749.3	Target 1
2	A2	62	77.9621	670565	24672.3	Target 1
2	A2	63	78.2566	663849	24564.9	Target 1
2	A2	64	78.551	655895	24441.7	Target 1
2	A2	65	78.8455	648973	24315.9	Target 1
2	A2	66	79.1399	641079	24207.1	Target 1
2	A2	67	79.4344	634646	24128.6	Target 1
2	A2	68	79.7288	627266	24092.5	Target 1
2	A2	69	80.0233	620192	24109.5	Target 1
2	A2	70	80.3177	612341	24188.5	Target 1
2	A2	71	80.6122	605304	24333.6	Target 1
2	A2	72	80.9066	599456	24538.2	Target 1
2	A2	73	81.2011	590986	24781.3	Target 1
2	A2	74	81.4955	582876	25057	Target 1
2	A2	75	81.79	575691	25354.8	Target 1
2	A2	76	82.0845	568372	25677.2	Target 1
2	A2	77	82.3789	559498	26040.6	Target 1
2	A2	78	82.6734	552487	26470.7	Target 1
2	A2	79	82.9678	545257	26993.8	Target 1
2	A2	80	83.2623	534311	27631	Target 1
2	A2	81	83.5567	526107	28389.9	Target 1
2	A2	82	83.8512	519090	29258.3	Target 1
2	A2	83	84.1456	508385	30199.8	Target 1
2	A2	84	84.4401	498736	31165.9	Target 1
2	A2	85	84.7345	488462	32134.3	Target 1
2	A2	86	85.029	478225	33170.6	Target 1
2	A2	87	85.3234	466273	34492.5	Target 1
2	A2	88	85.6179	457040	36511.9	Target 1
2	A2	89	85.9124	445059	39840.2	Target 1
2	A2	90	86.2068	431412	45248.6	Target 1
2	A2	91	86.5013	417024	53562.9	Target 1
2	A2	92	86.7957	402620	65443.3	Target 1
2	A2	93	87.0902	380473	81012.7	Target 1
2	A2	94	87.3846	350326	99400.8	Target 1
2	A2	95	87.6791	299145	118438	Target 1
2	A2	96	87.9735	224110	134810	Target 1
2	A2	97	88.268	134066	144840	Target 1
2	A2	98	88.5624	67978.1	145711	Target 1
2	A2	99	88.8569	31802	136569	Target 1
2	A2	100	89.1514	15761.9	118936	Target 1
2	A2	101	89.4458	9770.62	96173.8	Target 1
2	A2	102	89.7403	6609.64	72288.4	Target 1
2	A2	103	90.0347	5095.83	50672.6	Target 1
2	A2	104	90.3292	3970.99	33337.5	Target 1
2	A2	105	90.6236	4099.75	20589.1	Target 1
2	A2	106	90.9181	4130.58	11834.1	Target 1
2	A2	107	91.2125	2606.71	6521.95	Target 1
2	A2	108	91.507	2936.14	3512.56	Target 1
2	A2	109	91.8014	3201.48	1898.5	Target 1
2	A2	110	92.0959	3293.64	1072.32	Target 1
2	A2	111	92.3904	3203.91	676.639	Target 1
2	A2	112	92.6848	2691.34	515.98	Target 1
2	A2	113	92.9793	2831.27	478.943	Target 1
2	A2	114	93.2737	2690.09	488.32	Target 1
2	A2	115	93.5682	2034.48	478.107	Target 1
2	A2	116	93.8626	2024.76	390.078	Target 1
2	A2	117	94.1571	508.72	182.539	Target 1
2	A2	118	94.4515	1597.43	-156.959	Target 1
2	A2	119	94.746	1229.62	-605.074	Target 1
3	A3	1	60.0008	921175	14734.9	Target 1
3	A3	2	60.2953	917182	15252.6	Target 1
3	A3	3	60.5897	915338	15793.9	Target 1
3	A3	4	60.8842	910720	16335.5	Target 1
3	A3	5	61.1786	906568	16860.8	Target 1
3	A3	6	61.4731	900261	17368.5	Target 1
3	A3	7	61.7675	895638	17870	Target 1
3	A3	8	62.062	891156	18377.2	Target 1
3	A3	9	62.3565	885105	18888.5	Target 1
3	A3	10	62.6509	880480	19384.9	Target 1
3	A3	11	62.9454	874082	19837.4	Target 1
3	A3	12	63.2398	867450	20219.9	Target 1
3	A3	13	63.5343	861368	20511.5	Target 1
3	A3	14	63.8288	854708	20683.5	Target 1
3	A3	15	64.1232	849160	20790.5	Target 1
3	A3	16	64.4177	842653	20836.9	Target 1
3	A3	17	64.7121	835157	20831.5	Target 1
3	A3	18	65.0066	829888	20791.8	Target 1
3	A3	19	65.301	822200	20744.2	Target 1
3	A3	20	65.5955	816568	20715.8	Target 1
3	A3	21	65.89	810748	20722.6	Target 1
3	A3	22	66.1844	804903	20760.9	Target 1
3	A3	23	66.4789	798479	20810.8	Target 1
3	A3	24	66.7733	791183	20847.4	Target 1
3	A3	25	67.0678	784896	20854.4	Target 1
3	A3	26	67.3623	778515	20830.4	Target 1
3	A3	27	67.6567	772983	20787.7	Target 1
3	A3	28	67.9512	766767	20746.2	Target 1
3	A3	29	68.2456	758496	20724.6	Target 1
3	A3	30	68.5401	754590	20733.1	Target 1
3	A3	31	68.8345	747819	20767.4	Target 1
3	A3	32	69.129	741930	20809.8	Target 1
3	A3	33	69.4235	735020	20836.8	Target 1
3	A3	34	69.7179	727440	20830.5	Target 1
3	A3	35	70.0124	721566	20785.4	Target 1
3	A3	36	70.3068	716892	20707.2	Target 1
3	A3	37	70.6013	709130	20606.9	Target 1
3	A3	38	70.8958	702822	20496.9	Target 1
3	A3	39	71.1902	697364	20366.4	Target 1
3	A3	40	71.4847	690999	20248.2	Target 1
3	A3	41	71.7791	684955	20157.6	Target 1
3	A3	42	72.0736	679975	20099.1	Target 1
3	A3	43	72.368	673588	20067.7	Target 1
3	A3	44	72.6625	666931	20052.7	Target 1
3	A3	45	72.957	661296	20041.4	Target 1
3	A3	46	73.2514	656150	20021.7	Target 1
3	A3	47	73.5459	650164	19985.1	Target 1
3	A3	48	73.8403	643831	19930.1	Target 1
3	A3	49	74.1348	637976	19868.5	Target 1
3	A3	50	74.4293	631169	19825.5	Target 1
3	A3	51	74.7237	626930	19830.7	Target 1
3	A3	52	75.0182	621543	19901	Target 1
3	A3	53	75.3126	615803	20029.7	Target 1
3	A3	54	75.6071	609010	20187	Target 1
3	A3	55	75.9015	602448	20335.4	Target 1
3	A3	56	76.196	597589	20446.2	Target 1
3	A3	57	76.4905	590578	20502.9	Target 1
3	A3	58	76.7849	585008	20519.3	Target 1
3	A3	59	77.0794	578397	20514.3	Target 1
3	A3	60	77.3738	571593	20499.9	Target 1
3	A3	61	77.6683	567271	20481.8	Target 1
3	A3	62	77.9628	560033	20451.4	Target 1
3	A3	63	78.2572	554078	20400.2	Target 1
3	A3	64	78.5517	546974	20320.8	Target 1
3	A3	65	78.8461	541729	20216.4	Target 1
3	A3	66	79.1406	535273	20104.1	Target 1
3	A3	67	79.435	529180	20006.5	Target 1
3	A3	68	79.7295	524460	19941.5	Target 1
3	A3	69	80.024	518217	19916.3	Target 1
3	A3	70	80.3184	510986	19930.3	Target 1
3	A3	71	80.6129	505698	19982.2	Target 1
3	A3	72	80.9073	500560	20076	Target 1
3	A3	73	81.2018	493838	20218.9	Target 1
3	A3	74	81.4962	488307	20416	Target 1
3	A3	75	81.7907	482360	20632.5	Target 1
3	A3	76	82.0852	475331	20886.7	Target 1
3	A3	77	82.3796	469338	21202.9	Target 1
3	A3	78	82.6741	462904	21600.9	Target 1
3	A3	79	82.9685	456754	22102.5	Target 1
3	A3	80	83.263	449404	22719.5	Target 1
3	A3	81	83.5575	442076	23444.2	Target 1
3	A3	82	83.8519	434061	24246.5	Target 1
3	A3	83	84.1464	425874	25079.7	Target 1
3	A3	84	84.4408	418156	25897.6	Target 1
3	A3	85	84.7353	408963	26684.5	Target 1
3	A3	86	85.0297	400164	27497	Target 1
3	A3	87	85.3242	390203	28512	Target 1
3	A3	88	85.6187	380962	30066	Target 1
3	A3	89	85.9131	371404	32665.9	Target 1
3	A3	90	86.2076	360085	36952.1	Target 1
3	A3	91	86.502	348680	43585.6	Target 1
3	A3	92	86.7965	334426	53026.8	Target 1
3	A3	93	87.091	315637	65211.8	Target 1
3	A3	94	87.3854	285257	79222.2	Target 1
3	A3	95	87.6799	236051	93146	Target 1
3	A3	96	87.9743	166204	104341	Target 1
3	A3	97	88.2688	93166	110145	Target 1
3	A3	98	88.5632	45289.5	108806	Target 1
3	A3	99	88.8577	19544.6	100185	Target 1
3	A3	100	89.1522	10366.3	85860.9	Target 1
3	A3	101	89.4466	5588.64	68557.9	Target 1
3	A3	102	89.7411	4159.26	51200.7	Target 1
3	A3	103	90.0355	3433	36052.7	Target 1
3	A3	104	90.33	2322.02	24284.1	Target 1
3	A3	105	90.6245	1646.45	14928.9	Target 1
3	A3	106	90.9189	2069.64	8336.02	Target 1
3	A3	107	91.2134	1653.42	4446.74	Target 1
3	A3	108	91.5078	2251.16	2317.5	Target 1
3	A3	109	91.8023	1260.17	1229.83	Target 1
3	A3	110	92.0967	1048.75	709.113	Target 1
3	A3	111	92.3912	1318.32	473.008	Target 1
3	A3	112	92.6857	514.015	367.154	Target 1
3	A3	113	92.9801	1202.11	311.264	Target 1
3	A3	114	93.2746	1350.47	259.793	Target 1
3	A3	115	93.569	-708.822	178.17	Target 1
3	A3	116	93.8635	318.627	36.1074	Target 1
3	A3	117	94.1579	-134.771	-185.225	Target 1
3	A3	118	94.4524	154.35	-482.875	Target 1
3	A3	119	94.7469	798.087	-830.504	Target 1
4	A4	1	60.0008	887956	16339	Target 1
4	A4	2	60.2953	885621	16659.2	Target 1
4	A4	3	60.5897	882095	17038.8	Target 1
4	A4	4	60.8842	877426	17463.9	Target 1
4	A4	5	61.1786	873076	17909.5	Target 1
4	A4	6	61.4731	868104	18348.2	Target 1
4	A4	7	61.7675	862069	18758.2	Target 1
4	A4	8	62.062	856004	19125.1	Target 1
4	A4	9	62.3565	851012	19440.4	Target 1
4	A4	10	62.6509	845193	19696.7	Target 1
4	A4	11	62.9454	839342	19861.9	Target 1
4	A4	12	63.2398	832764	19963.9	Target 1
4	A4	13	63.5343	825779	20024.4	Target 1
4	A4	14	63.8288	820555	20061	Target 1
4	A4	15	64.1232	815145	20093.5	Target 1
4	A4	16	64.4177	807329	20137.3	Target 1
4	A4	17	64.7121	802114	20198.6	Target 1
4	A4	18	65.0066	796499	20271.8	Target 1
4	A4	19	65.301	789790	20342.3	Target 1
4	A4	20	65.5955	783241	20391.3	Target 1
4	A4	21	65.89	777033	20403.2	Target 1
4	A4	22	66.1844	771122	20374	Target 1
4	A4	23	66.4789	764226	20314.7	Target 1
4	A4	24	66.7733	757207	20248.5	Target 1
4	A4	25	67.0678	752051	20200	Target 1
4	A4	26	67.3623	746537	20181.9	Target 1
4	A4	27	67.6567	740377	20187.8	Target 1
4	A4	28	67.9512	734305	20196.9	Target 1
4	A4	29	68.2456	727377	20189.1	Target 1
4	A4	30	68.5401	720444	20157	Target 1
4	A4	31	68.8345	715487	20108.4	Target 1
4	A4	32	69.129	709287	20058.3	Target 1
4	A4	33	69.4235	703319	20017	Target 1
4	A4	34	69.7179	697031	19985.2	Target 1
4	A4	35	70.0124	690594	19956.9	Target 1
4	A4	36	70.3068	684983	19926.1	Target 1
4	A4	37	70.6013	678638	19891.6	Target 1
4	A4	38	70.8958	672400	19855.1	Target 1
4	A4	39	71.1902	667143	19816.8	Target 1
4	A4	40	71.4847	661289	19771	Target 1
4	A4	41	71.7791	654722	19696.2	Target 1
4	A4	42	72.0736	649220	19588.6	Target 1
4	A4	43	72.368	642641	19453.7	Target 1
4	A4	44	72.6625	637252	19306	Target 1
4	A4	45	72.957	631816	19163.5	Target 1
4	A4	46	73.2514	627227	19039.6	Target 1
4	A4	47	73.5459	620932	18940.3	Target 1
4	A4	48	73.8403	614558	18868.8	Target 1
4	A4	49	74.1348	609691	18832	Target 1
4	A4	50	74.4293	603916	18838.4	Target 1
4	A4	51	74.7237	599725	18889.9	Target 1
4	A4	52	75.0182	593633	18973.1	Target 1
4	A4	53	75.3126	587951	19062.7	Target 1
4	A4	54	75.6071	581418	19134.2	Target 1
4	A4	55	75.9015	575230	19176.2	Target 1
4	A4	56	76.196	571653	19193.8	Target 1
4	A4	57	76.4905	564835	19201.8	Target 1
4	A4	58	76.7849	559086	19215.5	Target 1
4	A4	59	77.0794	552976	19244.8	Target 1
4	A4	60	77.3738	547880	19293.9	Target 1
4	A4	61	77.6683	541838	19361.4	Target 1
4	A4	62	77.9628	536134	19440.9	Target 1
4	A4	63	78.2572	529844	19523.2	Target 1
4	A4	64	78.5517	524249	19599.5	Target 1
4	A4	65	78.8461	517823	19665.5	Target 1
4	A4	66	79.1406	511654	19720.4	Target 1
4	A4	67	79.435	506978	19761.7	Target 1
4	A4	68	79.7295	499939	19780.2	Target 1
4	A4	69	80.024	494594	19773	Target 1
4	A4	70	80.3184	487638	19723.8	Target 1
4	A4	71	80.6129	482146	19626.5	Target 1
4	A4	72	80.9073	476841	19506.4	Target 1
4	A4	73	81.2018	469884	19406.7	Target 1
4	A4	74	81.4962	464595	19384.1	Target 1
4	A4	75	81.7907	460549	19490.9	Target 1
4	A4	76	82.0852	454149	19758.5	Target 1
4	A4	77	82.3796	448158	20103.2	Target 1
4	A4	78	82.6741	442299	20560.8	Target 1
4	A4	79	82.9685	435348	21105.7	Target 1
4	A4	80	83.263	427256	21715.4	Target 1
4	A4	81	83.5575	422356	22373.2	Target 1
4	A4	82	83.8519	413343	23062.3	Target 1
4	A4	83	84.1464	406310	23760	Target 1
4	A4	84	84.4408	399074	24442	Target 1
4	A4	85	84.7353	389484	25106.5	Target 1
4	A4	86	85.0297	381850	25815.1	Target 1
4	A4	87	85.3242	373320	26739.2	Target 1
4	A4	88	85.6187	363803	28194.9	Target 1
4	A4	89	85.9131	355102	30651.6	Target 1
4	A4	90	86.2076	344222	34696.8	Target 1
4	A4	91	86.502	333803	40934.2	Target 1
4	A4	92	86.7965	319926	49784.5	Target 1
4	A4	93	87.091	301207	61190.7	Target 1
4	A4	94	87.3854	273826	74311.8	Target 1
4	A4	95	87.6799	226914	87386.5	Target 1
4	A4	96	87.9743	161472	97965.2	Target 1
4	A4	97	88.2688	91549.4	103559	Target 1
4	A4	98	88.5632	45047.4	102502	Target 1
4	A4	99	88.8577	20252.1	94619	Target 1
4	A4	100	89.1522	11100.7	81341.2	Target 1
4	A4	101	89.4466	6648.63	65190.9	Target 1
4	A4	102	89.7411	4196.56	48905.1	Target 1
4	A4	103	90.0355	3490.93	34626.1	Target 1
4	A4	104	90.33	3572.29	23485.6	Target 1
4	A4	105	90.6245	2417.53	14608.1	Target 1
4	A4	106	90.9189	2741.98	8302.92	Target 1
4	A4	107	91.2134	1703.42	4566.17	Target 1
4	A4	108	91.5078	2341.48	2495.02	Target 1
4	A4	109	91.8023	2127.67	1398.95	Target 1
4	A4	110	92.0967	1148.2	829.391	Target 1
4	A4	111	92.3912	1365.35	532.412	Target 1
4	A4	112	92.6857	2487.74	379.045	Target 1
4	A4	113	92.9801	1987.81	302.436	Target 1
4	A4	114	93.2746	1030.67	254.623	Target 1
4	A4	115	93.569	480.86	187.725	Target 1
4	A4	116	93.8635	1383.29	57.3633	Target 1
4	A4	117	94.1579	648.63	-162.658	Target 1
4	A4	118	94.4524	1175.05	-469.428	Target 1
4	A4	119	94.7469	1296.68	-833.605	Target 1
9	A9	1	60.001	887365	15766.3	Target 1
9	A9	2	60.2954	883095	16227.8	Target 1
9	A9	3	60.5899	880300	16762.5	Target 1
9	A9	4	60.8843	876700	17368.5	Target 1
9	A9	5	61.1788	872291	18024.4	Target 1
9	A9	6	61.4732	866320	18694.7	Target 1
9	A9	7	61.7677	860986	19338.4	Target 1
9	A9	8	62.0621	855215	19920.4	Target 1
9	A9	9	62.3566	849362	20418.2	Target 1
9	A9	10	62.651	842774	20824	Target 1
9	A9	11	62.9454	836048	21143.7	Target 1
9	A9	12	63.2399	830339	21393	Target 1
9	A9	13	63.5343	823059	21591.6	Target 1
9	A9	14	63.8288	816502	21756.9	Target 1
9	A9	15	64.1232	809888	21898.8	Target 1
9	A9	16	64.4177	803721	22019.4	Target 1
9	A9	17	64.7121	796184	22116.1	Target 1
9	A9	18	65.0065	790226	22188.9	Target 1
9	A9	19	65.301	781865	22243.5	Target 1
9	A9	20	65.5954	775975	22287	Target 1
9	A9	21	65.8899	769370	22329.8	Target 1
9	A9	22	66.1843	762703	22377.1	Target 1
9	A9	23	66.4788	755622	22433	Target 1
9	A9	24	66.7732	747587	22505.2	Target 1
9	A9	25	67.0677	741445	22603.9	Target 1
9	A9	26	67.3621	735174	22732.2	Target 1
9	A9	27	67.6565	728444	22875.9	Target 1
9	A9	28	67.951	721022	23002.7	Target 1
9	A9	29	68.2454	713968	23074.3	Target 1
9	A9	30	68.5399	706534	23064.3	Target 1
9	A9	31	68.8343	698497	22972.4	Target 1
9	A9	32	69.1288	691959	22825.1	Target 1
9	A9	33	69.4232	686034	22664	Target 1
9	A9	34	69.7177	677772	22530.1	Target 1
9	A9	35	70.0121	671911	22451.8	Target 1
9	A9	36	70.3065	665897	22438.4	Target 1
9	A9	37	70.601	657637	22482.3	Target 1
9	A9	38	70.8954	651533	22561.7	Target 1
9	A9	39	71.1899	645355	22646.5	Target 1
9	A9	40	71.4843	637838	22705.8	Target 1
9	A9	41	71.7788	630272	22715.9	Target 1
9	A9	42	72.0732	623753	22667.7	Target 1
9	A9	43	72.3676	616645	22568.7	Target 1
9	A9	44	72.6621	610624	22438	Target 1
9	A9	45	72.9565	603797	22298.4	Target 1
9	A9	46	73.251	597194	22162.7	Target 1
9	A9	47	73.5454	590736	22050.9	Target 1
9	A9	48	73.8399	584376	21976.7	Target 1
9	A9	49	74.1343	578074	21944	Target 1
9	A9	50	74.4288	571412	21948.6	Target 1
9	A9	51	74.7232	565286	21979.7	Target 1
9	A9	52	75.0176	558782	22023	Target 1
9	A9	53	75.3121	551580	22068.5	Target 1
9	A9	54	75.6065	545105	22115.9	Target 1
9	A9	55	75.901	538694	22175.1	Target 1
9	A9	56	76.1954	532573	22256.9	Target 1
9	A9	57	76.4899	525784	22356.9	Target 1
9	A9	58	76.7843	519116	22470.9	Target 1
9	A9	59	77.0788	511960	22576.8	Target 1
9	A9	60	77.3732	505562	22649.1	Target 1
9	A9	61	77.6676	497709	22667	Target 1
9	A9	62	77.9621	490387	22618.1	Target 1
9	A9	63	78.2565	484991	22496.9	Target 1
9	A9	64	78.551	477321	22302.8	Target 1
9	A9	65	78.8454	470887	22024.3	Target 1
9	A9	66	79.1399	462888	21691.2	Target 1
9	A9	67	79.4343	456752	21347.3	Target 1
9	A9	68	79.7287	451393	21041.4	Target 1
9	A9	69	80.0232	446243	20814.8	Target 1
9	A9	70	80.3176	438975	20685.4	Target 1
9	A9	71	80.6121	432167	20645.8	Target 1
9	A9	72	80.9065	427317	20674.7	Target 1
9	A9	73	81.201	420442	20754	Target 1
9	A9	74	81.4954	414113	20883.2	Target 1
9	A9	75	81.7898	407877	21082.9	Target 1
9	A9	76	82.0843	401810	21390.8	Target 1
9	A9	77	82.3787	395108	21850.9	Target 1
9	A9	78	82.6732	389781	22480.3	Target 1
9	A9	79	82.9676	382691	23269.6	Target 1
9	A9	80	83.2621	373501	24248.8	Target 1
9	A9	81	83.5565	366706	25397.1	Target 1
9	A9	82	83.851	358532	26676	Target 1
9	A9	83	84.1454	349813	28031.6	Target 1
9	A9	84	84.4398	339793	29406.6	Target 1
9	A9	85	84.7343	330398	30771.7	Target 1
9	A9	86	85.0287	319590	32173.9	Target 1
9	A9	87	85.3232	308753	33786.7	Target 1
9	A9	88	85.6176	297887	35934	Target 1
9	A9	89	85.9121	285861	39070	Target 1
9	A9	90	86.2065	271778	43701.8	Target 1
9	A9	91	86.501	258340	50247.9	Target 1
9	A9	92	86.7954	241882	58828.6	Target 1
9	A9	93	87.0898	220557	69017.1	Target 1
9	A9	94	87.3843	189198	79653.1	Target 1
9	A9	95	87.6787	145266	88881.3	Target 1
9	A9	96	87.9732	89204.4	94540.7	Target 1
9	A9	97	88.2676	41497.4	94848.3	Target 1
9	A9	98	88.5621	15431.9	89100.9	Target 1
9	A9	99	88.8565	4604.66	78026.8	Target 1
9	A9	100	89.1509	1618.3	63570.2	Target 1
9	A9	101	89.4454	-511.144	48206.5	Target 1
9	A9	102	89.7398	-2086.5	34136.9	Target 1
9	A9	103	90.0343	-2828.65	22737.6	Target 1
9	A9	104	90.3287	-2317.07	13765.6	Target 1
9	A9	105	90.6232	-3343.61	7794.13	Target 1
9	A9	106	90.9176	-2772.1	4158.24	Target 1
9	A9	107	91.2121	-3712.73	2104.16	Target 1
9	A9	108	91.5065	-2491.25	1017.44	Target 1
9	A9	109	91.8009	-2988.17	471.846	Target 1
9	A9	110	92.0954	-4398.51	202.668	Target 1
9	A9	111	92.3898	-3412.65	60.3711	Target 1
9	A9	112	92.6843	-3444.17	-28.4961	Target 1
9	A9	113	92.9787	-3584.51	-90.7324	Target 1
9	A9	114	93.2732	-3502.51	-131.791	Target 1
9	A9	115	93.5676	-2747.4	-157.523	Target 1
9	A9	116	93.862	-4285.48	-186.152	Target 1
9	A9	117	94.1565	-5058.05	-245.238	Target 1
9	A9	118	94.4509	-3472.76	-357.098	Target 1
9	A9	119	94.7454	-3943.24	-524.568	Target 1
10	A10	1	60.001	945082	14789.3	Target 1
10	A10	2	60.2954	939680	15291.6	Target 1
10	A10	3	60.5899	939249	15857.2	Target 1
10	A10	4	60.8843	935133	16483.8	Target 1
10	A10	5	61.1788	929573	17154.7	Target 1
10	A10	6	61.4732	924383	17842.9	Target 1
10	A10	7	61.7677	920036	18517.1	Target 1
10	A10	8	62.0621	915562	19148.2	Target 1
10	A10	9	62.3566	907187	19716.8	Target 1
10	A10	10	62.651	902276	20212.7	Target 1
10	A10	11	62.9454	896085	20631.8	Target 1
10	A10	12	63.2399	890054	20970.7	Target 1
10	A10	13	63.5343	883920	21228.2	Target 1
10	A10	14	63.8288	876093	21409.8	Target 1
10	A10	15	64.1232	869280	21531	Target 1
10	A10	16	64.4177	863164	21611.9	Target 1
10	A10	17	64.7121	857209	21669	Target 1
10	A10	18	65.0065	849828	21709.3	Target 1
10	A10	19	65.301	843634	21733	Target 1
10	A10	20	65.5954	836078	21741.4	Target 1
10	A10	21	65.8899	829828	21740.6	Target 1
10	A10	22	66.1843	822934	21740.7	Target 1
10	A10	23	66.4788	816991	21751.5	Target 1
10	A10	24	66.7732	809920	21779.5	Target 1
10	A10	25	67.0677	803128	21831.4	Target 1
10	A10	26	67.3621	795992	21912.9	Target 1
10	A10	27	67.6565	789736	22025.7	Target 1
10	A10	28	67.951	784149	22161.9	Target 1
10	A10	29	68.2454	776880	22302.1	Target 1
10	A10	30	68.5399	769231	22420.1	Target 1
10	A10	31	68.8343	762610	22503.2	Target 1
10	A10	32	69.1288	755143	22555.6	Target 1
10	A10	33	69.4232	749460	22592.9	Target 1
10	A10	34	69.7177	741528	22634.6	Target 1
10	A10	35	70.0121	735244	22692.7	Target 1
10	A10	36	70.3065	727418	22763.9	Target 1
10	A10	37	70.601	722719	22826.3	Target 1
10	A10	38	70.8954	713975	22848.8	Target 1
10	A10	39	71.1899	706794	22805	Target 1
10	A10	40	71.4843	699679	22690.3	Target 1
10	A10	41	71.7788	692800	22528.7	Target 1
10	A10	42	72.0732	686791	22367.7	Target 1
10	A10	43	72.3676	680163	22255.4	Target 1
10	A10	44	72.6621	672899	22241	Target 1
10	A10	45	72.9565	667738	22332.4	Target 1
10	A10	46	73.251	662275	22493.6	Target 1
10	A10	47	73.5454	653487	22676.6	Target 1
10	A10	48	73.8399	646861	22833	Target 1
10	A10	49	74.1343	640089	22935.9	Target 1
10	A10	50	74.4288	632802	22990.4	Target 1
10	A10	51	74.7232	626370	23026.8	Target 1
10	A10	52	75.0176	620126	23081.9	Target 1
10	A10	53	75.3121	612691	23179.7	Target 1
10	A10	54	75.6065	606531	23322.2	Target 1
10	A10	55	75.901	599046	23489.6	Target 1
10	A10	56	76.1954	592717	23649.9	Target 1
10	A10	57	76.4899	583853	23769.1	Target 1
10	A10	58	76.7843	578274	23819.5	Target 1
10	A10	59	77.0788	569888	23784.6	Target 1
10	A10	60	77.3732	562637	23659.9	Target 1
10	A10	61	77.6676	555659	23452.7	Target 1
10	A10	62	77.9621	547750	23181.5	Target 1
10	A10	63	78.2565	542187	22874.1	Target 1
10	A10	64	78.551	534066	22566	Target 1
10	A10	65	78.8454	527629	22290.3	Target 1
10	A10	66	79.1399	521764	22073.7	Target 1
10	A10	67	79.4343	514436	21943.7	Target 1
10	A10	68	79.7287	509954	21892.3	Target 1
10	A10	69	80.0232	501128	21890.9	Target 1
10	A10	70	80.3176	495077	21903.3	Target 1
10	A10	71	80.6121	487982	21903.5	Target 1
10	A10	72	80.9065	482186	21890.3	Target 1
10	A10	73	81.201	475006	21891.9	Target 1
10	A10	74	81.4954	468048	21960	Target 1
10	A10	75	81.7898	463085	22156.5	Target 1
10	A10	76	82.0843	456323	22526.4	Target 1
10	A10	77	82.3787	448681	23087.2	Target 1
10	A10	78	82.6732	443010	23847.6	Target 1
10	A10	79	82.9676	436624	24776.8	Target 1
10	A10	80	83.2621	424930	25830.8	Target 1
10	A10	81	83.5565	416998	26968.9	Target 1
10	A10	82	83.851	409779	28162.6	Target 1
10	A10	83	84.1454	399832	29390.1	Target 1
10	A10	84	84.4398	391287	30632.9	Target 1
10	A10	85	84.7343	380345	31895.6	Target 1
10	A10	86	85.0287	369679	33260.7	Target 1
10	A10	87	85.3232	357653	34961.5	Target 1
10	A10	88	85.6176	347621	37432.4	Target 1
10	A10	89	85.9121	335723	41295.5	Target 1
10	A10	90	86.2065	321772	47255	Target 1
10	A10	91	86.501	308067	55887.2	Target 1
10	A10	92	86.7954	290163	67336.5	Target 1
10	A10	93	87.0898	263999	80979.9	Target 1
10	A10	94	87.3843	226982	95208.2	Target 1
10	A10	95	87.6787	170444	107531	Target 1
10	A10	96	87.9732	103146	115133	Target 1
10	A10	97	88.2676	47060.4	115775	Target 1
10	A10	98	88.5621	16929.7	108660	Target 1
10	A10	99	88.8565	4893.62	94822.9	Target 1
10	A10	100	89.1509	642.463	76791.7	Target 1
10	A10	101	89.4454	-2089.05	57700.1	Target 1
10	A10	102	89.7398	-3332.19	40289.1	Target 1
10	A10	103	90.0343	-3228.23	26249.4	Target 1
10	A10	104	90.3287	-2828.91	15739	Target 1
10	A10	105	90.6232	-3221.32	8713.27	Target 1
10	A10	106	90.9176	-3969.1	4528.03	Target 1
10	A10	107	91.2121	-3541.59	2258.01	Target 1
10	A10	108	91.5065	-3747.09	1145.14	Target 1
10	A10	109	91.8009	-4033.19	664.096	Target 1
10	A10	110	92.0954	-3941.86	491.012	Target 1
10	A10	111	92.3898	-4908.55	441.08	Target 1
10	A10	112	92.6843	-5713.04	414.752	Target 1
10	A10	113	92.9787	-4558	364.076	Target 1
10	A10	114	93.2732	-5479.35	273.648	Target 1
10	A10	115	93.5676	-5124.9	147.324	Target 1
10	A10	116	93.862	-5725.43	-2.73438	Target 1
10	A10	117	94.1565	-5841.42	-163.27	Target 1
10	A10	118	94.4509	-4481.77	-322.59	Target 1
10	A10	119	94.7454	-5152.48	-471.047	Target 1
11	A11	1	60.0011	1.02756e+06	21116.7	Target 1
11	A11	2	60.2955	1.02147e+06	21514.1	Target 1
11	A11	3	60.5899	1.01885e+06	21992.6	Target 1
11	A11	4	60.8842	1.01322e+06	22540.4	Target 1
11	A11	5	61.1786	1.00594e+06	23127.6	Target 1
11	A11	6	61.473	1.00079e+06	23711.3	Target 1
11	A11	7	61.7674	992325	24192.4	Target 1
11	A11	8	62.0618	986361	24582.7	Target 1
11	A11	9	62.3562	977446	24888.7	Target 1
11	A11	10	62.6505	969375	25113.9	Target 1
11	A11	11	62.9449	963168	25272.1	Target 1
11	A11	12	63.2393	954425	25378.5	Target 1
11	A11	13	63.5337	946872	25444.6	Target 1
11	A11	14	63.8281	939124	25477.3	Target 1
11	A11	15	64.1225	930088	25478.8	Target 1
11	A11	16	64.4168	923065	25448.1	Target 1
11	A11	17	64.7112	915141	25382.6	Target 1
11	A11	18	65.0056	907761	25282.2	Target 1
11	A11	19	65.3	898172	25153.7	Target 1
11	A11	20	65.5944	890512	25010.4	Target 1
11	A11	21	65.8887	883989	24867.7	Target 1
11	A11	22	66.1831	876230	24736.8	Target 1
11	A11	23	66.4775	868750	24624.9	Target 1
11	A11	24	66.7719	859269	24538	Target 1
11	A11	25	67.0663	853012	24483	Target 1
11	A11	26	67.3607	845880	24463.2	Target 1
11	A11	27	67.655	838796	24471.2	Target 1
11	A11	28	67.9494	831039	24487.3	Target 1
11	A11	29	68.2438	822750	24484.4	Target 1
11	A11	30	68.5382	815350	24440.7	Target 1
11	A11	31	68.8326	808426	24348.7	Target 1
11	A11	32	69.127	800504	24219.4	Target 1
11	A11	33	69.4213	791467	24079.8	Target 1
11	A11	34	69.7157	785991	23961.6	Target 1
11	A11	35	70.0101	779195	23890.3	Target 1
11	A11	36	70.3045	771282	23875.4	Target 1
11	A11	37	70.5989	763859	23906.4	Target 1
11	A11	38	70.8932	756776	23955.5	Target 1
11	A11	39	71.1876	749876	23984.4	Target 1
11	A11	40	71.482	742653	23954.1	Target 1
11	A11	41	71.7764	734636	23836.5	Target 1
11	A11	42	72.0708	726309	23604	Target 1
11	A11	43	72.3652	720128	23308	Target 1
11	A11	44	72.6595	713336	23008.5	Target 1
11	A11	45	72.9539	706596	22766.7	Target 1
11	A11	46	73.2483	701525	22622.3	Target 1
11	A11	47	73.5427	693609	22582.4	Target 1
11	A11	48	73.8371	687413	22628.4	Target 1
11	A11	49	74.1314	680501	22729.7	Target 1
11	A11	50	74.4258	673001	22858.1	Target 1
11	A11	51	74.7202	667511	22991.4	Target 1
11	A11	52	75.0146	660394	23113.4	Target 1
11	A11	53	75.309	652275	23211.6	Target 1
11	A11	54	75.6034	646407	23278.2	Target 1
11	A11	55	75.8977	638509	23309.7	Target 1
11	A11	56	76.1921	632159	23306	Target 1
11	A11	57	76.4865	624976	23263.9	Target 1
11	A11	58	76.7809	618035	23176.3	Target 1
11	A11	59	77.0753	610850	23035	Target 1
11	A11	60	77.3697	602989	22838.8	Target 1
11	A11	61	77.664	596569	22600	Target 1
11	A11	62	77.9584	590131	22344.8	Target 1
11	A11	63	78.2528	582534	22104.5	Target 1
11	A11	64	78.5472	576726	21904.8	Target 1
11	A11	65	78.8416	570829	21755.7	Target 1
11	A11	66	79.1359	563284	21651.8	Target 1
11	A11	67	79.4303	557186	21579.4	Target 1
11	A11	68	79.7247	549837	21526.2	Target 1
11	A11	69	80.0191	544445	21488.4	Target 1
11	A11	70	80.3135	537383	21469.6	Target 1
11	A11	71	80.6079	531288	21477.6	Target 1
11	A11	72	80.9022	524329	21519.7	Target 1
11	A11	73	81.1966	518365	21603.8	Target 1
11	A11	74	81.491	511933	21742.2	Target 1
11	A11	75	81.7854	504376	21956.2	Target 1
11	A11	76	82.0798	499369	22276	Target 1
11	A11	77	82.3742	490846	22733.9	Target 1
11	A11	78	82.6685	485830	23352.8	Target 1
11	A11	79	82.9629	478951	24097.4	Target 1
11	A11	80	83.2573	469251	24899.6	Target 1
11	A11	81	83.5517	461446	25800.5	Target 1
11	A11	82	83.8461	452582	26765.4	Target 1
11	A11	83	84.1404	445397	27756.7	Target 1
11	A11	84	84.4348	435308	28740.9	Target 1
11	A11	85	84.7292	425414	29710.9	Target 1
11	A11	86	85.0236	416166	30731.7	Target 1
11	A11	87	85.318	404217	31996.1	Target 1
11	A11	88	85.6124	393867	33866.7	Target 1
11	A11	89	85.9067	384215	36875.7	Target 1
11	A11	90	86.2011	371228	41670.1	Target 1
11	A11	91	86.4955	357015	48887.7	Target 1
11	A11	92	86.7899	342366	58944.5	Target 1
11	A11	93	87.0843	321268	71728.5	Target 1
11	A11	94	87.3786	291706	86276.2	Target 1
11	A11	95	87.673	242275	100616	Target 1
11	A11	96	87.9674	171500	112007	Target 1
11	A11	97	88.2618	94373.7	117654	Target 1
11	A11	98	88.5562	41857.4	115695	Target 1
11	A11	99	88.8506	18872	105981	Target 1
11	A11	100	89.1449	9673.29	90228	Target 1
11	A11	101	89.4393	6031.67	71403.2	Target 1
11	A11	102	89.7337	5153.63	52687.4	Target 1
11	A11	103	90.0281	3562.16	36515.6	Target 1
11	A11	104	90.3225	3344.02	24103.7	Target 1
11	A11	105	90.6169	2875.58	14190.1	Target 1
11	A11	106	90.9112	2615.69	7924.68	Target 1
11	A11	107	91.2056	2218.6	4294.44	Target 1
11	A11	108	91.5	2400.22	2334.68	Target 1
11	A11	109	91.7944	2623.91	1334.16	Target 1
11	A11	110	92.0888	1846.54	840.852	Target 1
11	A11	111	92.3831	1644.3	597.096	Target 1
11	A11	112	92.6775	1880.86	467.717	Target 1
11	A11	113	92.9719	1626.66	386.193	Target 1
11	A11	114	93.2663	2028.24	319.676	Target 1
11	A11	115	93.5607	1361.11	247.146	Target 1
11	A11	116	93.8551	1523.99	148.518	Target 1
11	A11	117	94.1494	748.361	4.62695	Target 1
11	A11	118	94.4438	1088.36	-195.123	Target 1
11	A11	119	94.7382	1326.66	-445.428	Target 1
12	A12	1	60.0011	841515	18598.3	Target 1
12	A12	2	60.2955	836944	18863.7	Target 1
12	A12	3	60.5899	832182	19172.9	Target 1
12	A12	4	60.8842	828424	19503.7	Target 1
12	A12	5	61.1786	822725	19827.9	Target 1
12	A12	6	61.473	817560	20095.6	Target 1
12	A12	7	61.7674	810067	20299.5	Target 1
12	A12	8	62.0618	804817	20452	Target 1
12	A12	9	62.3562	798949	20559.6	Target 1
12	A12	10	62.6505	791899	20638.4	Target 1
12	A12	11	62.9449	785817	20709.2	Target 1
12	A12	12	63.2393	779733	20788.7	Target 1
12	A12	13	63.5337	773350	20882.6	Target 1
12	A12	14	63.8281	767620	20982.4	Target 1
12	A12	15	64.1225	760031	21070.1	Target 1
12	A12	16	64.4168	754653	21127.5	Target 1
12	A12	17	64.7112	746953	21147.3	Target 1
12	A12	18	65.0056	740810	21136.5	Target 1
12	A12	19	65.3	732746	21111.8	Target 1
12	A12	20	65.5944	728846	21086	Target 1
12	A12	21	65.8887	721089	21058.9	Target 1
12	A12	22	66.1831	714552	21015.8	Target 1
12	A12	23	66.4775	708616	20938.4	Target 1
12	A12	24	66.7719	700663	20819.9	Target 1
12	A12	25	67.0663	694906	20673.4	Target 1
12	A12	26	67.3607	687835	20528.3	Target 1
12	A12	27	67.655	682629	20415.2	Target 1
12	A12	28	67.9494	677329	20350.2	Target 1
12	A12	29	68.2438	670017	20328.9	Target 1
12	A12	30	68.5382	664135	20331.2	Target 1
12	A12	31	68.8326	658128	20335.4	Target 1
12	A12	32	69.127	651242	20329.6	Target 1
12	A12	33	69.4213	644842	20315.1	Target 1
12	A12	34	69.7157	638964	20300.6	Target 1
12	A12	35	70.0101	633198	20292.3	Target 1
12	A12	36	70.3045	627515	20286.2	Target 1
12	A12	37	70.5989	619693	20268.5	Target 1
12	A12	38	70.8932	614278	20221.1	Target 1
12	A12	39	71.1876	608563	20129.8	Target 1
12	A12	40	71.482	601976	19990.5	Target 1
12	A12	41	71.7764	595508	19789	Target 1
12	A12	42	72.0708	589561	19565.6	Target 1
12	A12	43	72.3652	585326	19365.6	Target 1
12	A12	44	72.6595	577373	19229.4	Target 1
12	A12	45	72.9539	573520	19181.8	Target 1
12	A12	46	73.2483	568711	19219.6	Target 1
12	A12	47	73.5427	562147	19308.8	Target 1
12	A12	48	73.8371	556449	19397	Target 1
12	A12	49	74.1314	550140	19436.4	Target 1
12	A12	50	74.4258	543964	19403.6	Target 1
12	A12	51	74.7202	538223	19308.3	Target 1
12	A12	52	75.0146	533495	19185.2	Target 1
12	A12	53	75.309	526136	19076.6	Target 1
12	A12	54	75.6034	522644	19013.1	Target 1
12	A12	55	75.8977	516416	19003	Target 1
12	A12	56	76.1921	510710	19032	Target 1
12	A12	57	76.4865	504271	19070.9	Target 1
12	A12	58	76.7809	499601	19087.8	Target 1
12	A12	59	77.0753	492863	19059.1	Target 1
12	A12	60	77.3697	487349	18977.3	Target 1
12	A12	61	77.664	480869	18853.1	Target 1
12	A12	62	77.9584	475343	18711	Target 1
12	A12	63	78.2528	470684	18578.1	Target 1
12	A12	64	78.5472	464318	18470.2	Target 1
12	A12	65	78.8416	459725	18385.9	Target 1
12	A12	66	79.1359	453706	18311.3	Target 1
12	A12	67	79.4303	447131	18232.7	Target 1
12	A12	68	79.7247	442431	18148.2	Target 1
12	A12	69	80.0191	436554	18071	Target 1
12	A12	70	80.3135	432779	18022.6	Target 1
12	A12	71	80.6079	425849	18023.1	Target 1
12	A12	72	80.9022	420196	18085.1	Target 1
12	A12	73	81.1966	416305	18212.2	Target 1
12	A12	74	81.491	409845	18402.1	Target 1
12	A12	75	81.7854	405389	18651.3	Target 1
12	A12	76	82.0798	398037	18960.9	Target 1
12	A12	77	82.3742	392613	19339	Target 1
12	A12	78	82.6685	387113	19797.9	Target 1
12	A12	79	82.9629	383012	20291.2	Target 1
12	A12	80	83.2573	373271	20838.1	Target 1
12	A12	81	83.5517	367560	21453.1	Target 1
12	A12	82	83.8461	360479	22123.9	Target 1
12	A12	83	84.1404	353706	22836.7	Target 1
12	A12	84	84.4348	346666	23579.9	Target 1
12	A12	85	84.7292	338624	24356.2	Target 1
12	A12	86	85.0236	331303	25213.9	Target 1
12	A12	87	85.318	320524	26290	Target 1
12	A12	88	85.6124	312983	27848.3	Target 1
12	A12	89	85.9067	304722	30290	Target 1
12	A12	90	86.2011	292221	34120.7	Target 1
12	A12	91	86.4955	282966	39856.5	Target 1
12	A12	92	86.7899	270620	47849.9	Target 1
12	A12	93	87.0843	254122	58033.7	Target 1
12	A12	94	87.3786	229577	69649.2	Target 1
12	A12	95	87.673	190622	81117.3	Target 1
12	A12	96	87.9674	134219	90232.6	Target 1
12	A12	97	88.2618	72310.2	94747	Target 1
12	A12	98	88.5562	30823.5	93163.6	Target 1
12	A12	99	88.8506	11967.7	85366.6	Target 1
12	A12	100	89.1449	5388.23	72733.9	Target 1
12	A12	101	89.4393	1668.21	57645.5	Target 1
12	A12	102	89.7337	872.399	42644.1	Target 1
12	A12	103	90.0281	-243.885	29668.9	Target 1
12	A12	104	90.3225	-636.743	19635.1	Target 1
12	A12	105	90.6169	-2416.12	11532.2	Target 1
12	A12	106	90.9112	-894.611	6371.71	Target 1
12	A12	107	91.2056	-1622.77	3326.51	Target 1
12	A12	108	91.5	-937.925	1643.71	Target 1
12	A12	109	91.7944	-1099.29	765.064	Target 1
12	A12	110	92.0888	-2166.31	326.113	Target 1
12	A12	111	92.3831	-1877.95	108.904	Target 1
12	A12	112	92.6775	-1394.77	-5.69531	Target 1
12	A12	113	92.9719	-1573.62	-74.752	Target 1
12	A12	114	93.2663	-1245.6	-123.051	Target 1
12	A12	115	93.5607	-1817.39	-167.244	Target 1
12	A12	116	93.8551	-1693.26	-229.338	Target 1
12	A12	117	94.1494	-1968.86	-335.672	Target 1
12	A12	118	94.4438	-2227.8	-505.336	Target 1
12	A12	119	94.7382	-2336.16	-738.695	Target 1
13	B1	1	60.0004	1033412	17055.4	Target 1
13	B1	2	60.2949	1.02928e+06	17820.7	Target 1
13	B1	3	60.5893	1.02592e+06	18595.5	Target 1
13	B1	4	60.8838	1.01964e+06	19361	Target 1
13	B1	5	61.1782	1.01418e+06	20108	Target 1
13	B1	6	61.4727	1.01039e+06	20838.9	Target 1
13	B1	7	61.7671	1.00279e+06	21563.1	Target 1
13	B1	8	62.0616	996160	22290.7	Target 1
13	B1	9	62.356	990011	23025.3	Target 1
13	B1	10	62.6505	984022	23759.9	Target 1
13	B1	11	62.9449	976370	24465.3	Target 1
13	B1	12	63.2394	968866	25004.2	Target 1
13	B1	13	63.5339	960648	25478.1	Target 1
13	B1	14	63.8283	953369	25861.6	Target 1
13	B1	15	64.1228	945029	26134.4	Target 1
13	B1	16	64.4172	936779	26287.7	Target 1
13	B1	17	64.7117	928117	26328.9	Target 1
13	B1	18	65.0061	919320	26284.8	Target 1
13	B1	19	65.3006	911378	26192.3	Target 1
13	B1	20	65.595	903604	26087.2	Target 1
13	B1	21	65.8895	896714	25991.9	Target 1
13	B1	22	66.1839	887961	25914.8	Target 1
13	B1	23	66.4784	879602	25856.4	Target 1
13	B1	24	66.7728	871387	25817.1	Target 1
13	B1	25	67.0673	864159	25799.3	Target 1
13	B1	26	67.3618	857203	25801.8	Target 1
13	B1	27	67.6562	848365	25817.7	Target 1
13	B1	28	67.9507	840994	25835	Target 1
13	B1	29	68.2451	832066	25843.2	Target 1
13	B1	30	68.5396	824682	25837.5	Target 1
13	B1	31	68.834	817753	25819.3	Target 1
13	B1	32	69.1285	808414	25793.6	Target 1
13	B1	33	69.4229	800786	25765.5	Target 1
13	B1	34	69.7174	793135	25737	Target 1
13	B1	35	70.0118	786134	25705	Target 1
13	B1	36	70.3063	776878	25661.1	Target 1
13	B1	37	70.6007	769664	25593.5	Target 1
13	B1	38	70.8952	762349	25493.1	Target 1
13	B1	39	71.1897	753970	25358.8	Target 1
13	B1	40	71.4841	745240	25200.2	Target 1
13	B1	41	71.7786	739449	25033.8	Target 1
13	B1	42	72.073	731612	24874.4	Target 1
13	B1	43	72.3675	725115	24728	Target 1
13	B1	44	72.6619	716110	24590.3	Target 1
13	B1	45	72.9564	709881	24451.3	Target 1
13	B1	46	73.2508	702500	24273.3	Target 1
13	B1	47	73.5453	696441	24076.6	Target 1
13	B1	48	73.8397	688187	23881.5	Target 1
13	B1	49	74.1342	681047	23715.8	Target 1
13	B1	50	74.4286	674598	23611.5	Target 1
13	B1	51	74.7231	668737	23588.6	Target 1
13	B1	52	75.0176	662327	23639.6	Target 1
13	B1	53	75.312	654408	23726.4	Target 1
13	B1	54	75.6065	647174	23793.7	Target 1
13	B1	55	75.9009	640385	23792.4	Target 1
13	B1	56	76.1954	632360	23699.8	Target 1
13	B1	57	76.4898	626114	23527.1	Target 1
13	B1	58	76.7843	618604	23309.8	Target 1
13	B1	59	77.0787	612017	23092.7	Target 1
13	B1	60	77.3732	605748	22914.2	Target 1
13	B1	61	77.6676	598722	22798.3	Target 1
13	B1	62	77.9621	591528	22751.5	Target 1
13	B1	63	78.2566	584595	22763.1	Target 1
13	B1	64	78.551	579742	22805.5	Target 1
13	B1	65	78.8455	570943	22838.7	Target 1
13	B1	66	79.1399	564429	22821	Target 1
13	B1	67	79.4344	557613	22724.3	Target 1
13	B1	68	79.7288	549514	22548.6	Target 1
13	B1	69	80.0233	543878	22324	Target 1
13	B1	70	80.3177	537451	22099.6	Target 1
13	B1	71	80.6122	530977	21924.1	Target 1
13	B1	72	80.9066	525007	21832	Target 1
13	B1	73	81.2011	518434	21840.5	Target 1
13	B1	74	81.4955	511576	21958.8	Target 1
13	B1	75	81.79	504704	22197.3	Target 1
13	B1	76	82.0845	499002	22569.7	Target 1
13	B1	77	82.3789	492821	23082.9	Target 1
13	B1	78	82.6734	485259	23726.9	Target 1
13	B1	79	82.9678	477732	24463.3	Target 1
13	B1	80	83.2623	469795	25116.8	Target 1
13	B1	81	83.5567	460535	25796.8	Target 1
13	B1	82	83.8512	452556	26490.4	Target 1
13	B1	83	84.1456	445407	27193.4	Target 1
13	B1	84	84.4401	437059	27905	Target 1
13	B1	85	84.7345	426723	28640.1	Target 1
13	B1	86	85.029	417653	29468	Target 1
13	B1	87	85.3234	407470	30568.4	Target 1
13	B1	88	85.6179	397918	32281.3	Target 1
13	B1	89	85.9124	386970	35121.1	Target 1
13	B1	90	86.2068	376369	39733	Target 1
13	B1	91	86.5013	362801	46771.2	Target 1
13	B1	92	86.7957	348263	56674.8	Target 1
13	B1	93	87.0902	327857	69346.9	Target 1
13	B1	94	87.3846	296145	83825.6	Target 1
13	B1	95	87.6791	244431	98144.9	Target 1
13	B1	96	87.9735	172823	109595	Target 1
13	B1	97	88.268	95289.4	115445	Target 1
13	B1	98	88.5624	44230.2	113894	Target 1
13	B1	99	88.8569	18591.9	104805	Target 1
13	B1	100	89.1514	7391.2	89819.7	Target 1
13	B1	101	89.4458	3257.04	71769.7	Target 1
13	B1	102	89.7403	1824.58	53697.8	Target 1
13	B1	103	90.0347	1037.09	37959.5	Target 1
13	B1	104	90.3292	167.412	25771	Target 1
13	B1	105	90.6236	-426.722	15564.7	Target 1
13	B1	106	90.9181	-622.605	8877.51	Target 1
13	B1	107	91.2125	-331.097	4975.7	Target 1
13	B1	108	91.507	-1424.93	2863.81	Target 1
13	B1	109	91.8014	-1083.34	1787.76	Target 1
13	B1	110	92.0959	-2033.63	1257.75	Target 1
13	B1	111	92.3904	-1632.55	991.629	Target 1
13	B1	112	92.6848	-1634.81	840.803	Target 1
13	B1	113	92.9793	-2454.82	729.562	Target 1
13	B1	114	93.2737	-2433.45	616.264	Target 1
13	B1	115	93.5682	-2630.02	474.625	Target 1
13	B1	116	93.8626	-2834.01	288.768	Target 1
13	B1	117	94.1571	-2018.67	54.1152	Target 1
13	B1	118	94.4515	-2091.09	-222.297	Target 1
13	B1	119	94.746	-3225.04	-524.787	Target 1
14	B2	1	60.0004	799441	13039.3	Target 1
14	B2	2	60.2949	795972	13439.5	Target 1
14	B2	3	60.5893	794745	13908.5	Target 1
14	B2	4	60.8838	790402	14432.7	Target 1
14	B2	5	61.1782	787321	14978.5	Target 1
14	B2	6	61.4727	782753	15504.2	Target 1
14	B2	7	61.7671	776924	15975	Target 1
14	B2	8	62.0616	772979	16373	Target 1
14	B2	9	62.356	767948	16700.3	Target 1
14	B2	10	62.6505	762370	16972.1	Target 1
14	B2	11	62.9449	758647	17208.8	Target 1
14	B2	12	63.2394	751841	17426.8	Target 1
14	B2	13	63.5339	747217	17631.6	Target 1
14	B2	14	63.8283	742159	17815	Target 1
14	B2	15	64.1228	736985	17957.8	Target 1
14	B2	16	64.4172	731170	18033.5	Target 1
14	B2	17	64.7117	725015	18047.2	Target 1
14	B2	18	65.0061	719061	18014.6	Target 1
14	B2	19	65.3006	714862	17962.3	Target 1
14	B2	20	65.595	707992	17919.4	Target 1
14	B2	21	65.8895	704197	17907.4	Target 1
14	B2	22	66.1839	698514	17918.4	Target 1
14	B2	23	66.4784	693207	17926.4	Target 1
14	B2	24	66.7728	686964	17904.8	Target 1
14	B2	25	67.0673	681589	17844.4	Target 1
14	B2	26	67.3618	675827	17759.8	Target 1
14	B2	27	67.6562	671349	17680.9	Target 1
14	B2	28	67.9507	665850	17637.1	Target 1
14	B2	29	68.2451	660762	17641.9	Target 1
14	B2	30	68.5396	656095	17688.9	Target 1
14	B2	31	68.834	649963	17758.2	Target 1
14	B2	32	69.1285	644297	17827.6	Target 1
14	B2	33	69.4229	639104	17882.5	Target 1
14	B2	34	69.7174	634545	17918.2	Target 1
14	B2	35	70.0118	627786	17940	Target 1
14	B2	36	70.3063	622790	17957.5	Target 1
14	B2	37	70.6007	617819	17980.6	Target 1
14	B2	38	70.8952	612133	18011	Target 1
14	B2	39	71.1897	607385	18050.3	Target 1
14	B2	40	71.4841	601125	18094.8	Target 1
14	B2	41	71.7786	595868	18143.3	Target 1
14	B2	42	72.073	590426	18198.6	Target 1
14	B2	43	72.3675	585601	18268.5	Target 1
14	B2	44	72.6619	579565	18358.8	Target 1
14	B2	45	72.9564	574849	18468.7	Target 1
14	B2	46	73.2508	569204	18587.6	Target 1
14	B2	47	73.5453	563680	18697.7	Target 1
14	B2	48	73.8397	557511	18781.2	Target 1
14	B2	49	74.1342	553124	18827.8	Target 1
14	B2	50	74.4286	546379	18840.6	Target 1
14	B2	51	74.7231	540413	18835.1	Target 1
14	B2	52	75.0176	536052	18831.1	Target 1
14	B2	53	75.312	530208	18840.8	Target 1
14	B2	54	75.6065	525127	18860.1	Target 1
14	B2	55	75.9009	519914	18870.5	Target 1
14	B2	56	76.1954	512184	18850.7	Target 1
14	B2	57	76.4898	507472	18790.6	Target 1
14	B2	58	76.7843	502586	18697.8	Target 1
14	B2	59	77.0787	496047	18593.1	Target 1
14	B2	60	77.3732	490656	18496.9	Target 1
14	B2	61	77.6676	486028	18418	Target 1
14	B2	62	77.9621	480193	18349.1	Target 1
14	B2	63	78.2566	474379	18273.3	Target 1
14	B2	64	78.551	468932	18176.3	Target 1
14	B2	65	78.8455	462192	18057.8	Target 1
14	B2	66	79.1399	458765	17926.3	Target 1
14	B2	67	79.4344	452856	17802.5	Target 1
14	B2	68	79.7288	447220	17713.8	Target 1
14	B2	69	80.0233	443233	17662.4	Target 1
14	B2	70	80.3177	437400	17637.8	Target 1
14	B2	71	80.6122	430736	17628.5	Target 1
14	B2	72	80.9066	427041	17635.4	Target 1
14	B2	73	81.2011	421309	17676.1	Target 1
14	B2	74	81.4955	416068	17779.1	Target 1
14	B2	75	81.79	411132	17970.7	Target 1
14	B2	76	82.0845	406353	18231.4	Target 1
14	B2	77	82.3789	400100	18575.5	Target 1
14	B2	78	82.6734	394873	18989.3	Target 1
14	B2	79	82.9678	388366	19457.7	Target 1
14	B2	80	83.2623	381707	19973.7	Target 1
14	B2	81	83.5567	376085	20537.9	Target 1
14	B2	82	83.8512	369123	21150.9	Target 1
14	B2	83	84.1456	362984	21804	Target 1
14	B2	84	84.4401	355820	22481.5	Target 1
14	B2	85	84.7345	348028	23184.8	Target 1
14	B2	86	85.029	340643	23977	Target 1
14	B2	87	85.3234	332845	25034.4	Target 1
14	B2	88	85.6179	324920	26684.7	Target 1
14	B2	89	85.9124	315512	29409	Target 1
14	B2	90	86.2068	307789	33791.4	Target 1
14	B2	91	86.5013	296650	40397.3	Target 1
14	B2	92	86.7957	282963	49563.7	Target 1
14	B2	93	87.0902	266324	61114.4	Target 1
14	B2	94	87.3846	238872	74086.7	Target 1
14	B2	95	87.6791	195992	86643.3	Target 1
14	B2	96	87.9735	134902	96349.5	Target 1
14	B2	97	88.268	74659.3	100844	Target 1
14	B2	98	88.5624	35576.2	98677.7	Target 1
14	B2	99	88.8569	15838.7	89917.6	Target 1
14	B2	100	89.1514	8650.25	76176.5	Target 1
14	B2	101	89.4458	5141.92	60036.7	Target 1
14	B2	102	89.7403	3952.86	44163.2	Target 1
14	B2	103	90.0347	2995.12	30538.4	Target 1
14	B2	104	90.3292	2510.97	20113	Target 1
14	B2	105	90.6236	1654.58	12256.1	Target 1
14	B2	106	90.9181	1276.1	7108.45	Target 1
14	B2	107	91.2125	1285.48	4081.42	Target 1
14	B2	108	91.507	692.387	2400.61	Target 1
14	B2	109	91.8014	821.385	1503.06	Target 1
14	B2	110	92.0959	1795.74	1035.44	Target 1
14	B2	111	92.3904	-261.471	794.656	Target 1
14	B2	112	92.6848	866.555	665.814	Target 1
14	B2	113	92.9793	-258.951	581.664	Target 1
14	B2	114	93.2737	-102.108	502.904	Target 1
14	B2	115	93.5682	1141.12	408.096	Target 1
14	B2	116	93.8626	-716.58	285.195	Target 1
14	B2	117	94.1571	-40.1885	125.117	Target 1
14	B2	118	94.4515	104.786	-78.7949	Target 1
14	B2	119	94.746	-985.751	-325.805	Target 1
15	B3	1	60.0008	940536	17160.7	Target 1
15	B3	2	60.2953	935956	17478.8	Target 1
15	B3	3	60.5897	934655	17820.8	Target 1
15	B3	4	60.8842	928302	18166.1	Target 1
15	B3	5	61.1786	923161	18499.7	Target 1
15	B3	6	61.4731	917718	18816.5	Target 1
15	B3	7	61.7675	912980	19117.5	Target 1
15	B3	8	62.062	907451	19403.8	Target 1
15	B3	9	62.3565	901370	19674	Target 1
15	B3	10	62.6509	894365	19923.7	Target 1
15	B3	11	62.9454	890097	20145.4	Target 1
15	B3	12	63.2398	882841	20329.4	Target 1
15	B3	13	63.5343	877397	20465.5	Target 1
15	B3	14	63.8288	870381	20547.8	Target 1
15	B3	15	64.1232	863771	20578.7	Target 1
15	B3	16	64.4177	858206	20570.3	Target 1
15	B3	17	64.7121	851274	20540.6	Target 1
15	B3	18	65.0066	844905	20506.9	Target 1
15	B3	19	65.301	839542	20479.1	Target 1
15	B3	20	65.5955	832610	20458.5	Target 1
15	B3	21	65.89	827223	20440.8	Target 1
15	B3	22	66.1844	819428	20420.6	Target 1
15	B3	23	66.4789	814442	20398.1	Target 1
15	B3	24	66.7733	807852	20377.8	Target 1
15	B3	25	67.0678	801908	20366.9	Target 1
15	B3	26	67.3623	794638	20370.1	Target 1
15	B3	27	67.6567	790351	20385.1	Target 1
15	B3	28	67.9512	783303	20402.7	Target 1
15	B3	29	68.2456	777147	20411.4	Target 1
15	B3	30	68.5401	770954	20404.8	Target 1
15	B3	31	68.8345	763733	20385.1	Target 1
15	B3	32	69.129	758808	20359.9	Target 1
15	B3	33	69.4235	752286	20334.8	Target 1
15	B3	34	69.7179	746394	20309.2	Target 1
15	B3	35	70.0124	740079	20280.7	Target 1
15	B3	36	70.3068	733060	20254.7	Target 1
15	B3	37	70.6013	727032	20250.8	Target 1
15	B3	38	70.8958	721844	20297.6	Target 1
15	B3	39	71.1902	715639	20417.5	Target 1
15	B3	40	71.4847	710141	20611.6	Target 1
15	B3	41	71.7791	703851	20856.6	Target 1
15	B3	42	72.0736	696688	21078.9	Target 1
15	B3	43	72.368	690413	21275.6	Target 1
15	B3	44	72.6625	684178	21439.9	Target 1
15	B3	45	72.957	677493	21570.7	Target 1
15	B3	46	73.2514	670946	21673.6	Target 1
15	B3	47	73.5459	665210	21750.9	Target 1
15	B3	48	73.8403	658510	21796.7	Target 1
15	B3	49	74.1348	651457	21801.1	Target 1
15	B3	50	74.4293	644867	21758.3	Target 1
15	B3	51	74.7237	637908	21674.5	Target 1
15	B3	52	75.0182	631994	21567.5	Target 1
15	B3	53	75.3126	625675	21458.6	Target 1
15	B3	54	75.6071	619804	21362.9	Target 1
15	B3	55	75.9015	613178	21285.1	Target 1
15	B3	56	76.196	606936	21222.2	Target 1
15	B3	57	76.4905	600065	21171.6	Target 1
15	B3	58	76.7849	593927	21137.2	Target 1
15	B3	59	77.0794	588316	21130.2	Target 1
15	B3	60	77.3738	581039	21165	Target 1
15	B3	61	77.6683	575680	21253.7	Target 1
15	B3	62	77.9628	568383	21401.3	Target 1
15	B3	63	78.2572	562611	21602.8	Target 1
15	B3	64	78.5517	555370	21839.8	Target 1
15	B3	65	78.8461	549433	22079.6	Target 1
15	B3	66	79.1406	541969	22277.5	Target 1
15	B3	67	79.435	534585	22385.3	Target 1
15	B3	68	79.7295	527458	22365.1	Target 1
15	B3	69	80.024	519981	22203.6	Target 1
15	B3	70	80.3184	513565	21920.3	Target 1
15	B3	71	80.6129	506356	21566.9	Target 1
15	B3	72	80.9073	500418	21214.4	Target 1
15	B3	73	81.2018	495564	20934.7	Target 1
15	B3	74	81.4962	489368	20756.2	Target 1
15	B3	75	81.7907	482990	20756.2	Target 1
15	B3	76	82.0852	477459	20933.5	Target 1
15	B3	77	82.3796	471059	21218.9	Target 1
15	B3	78	82.6741	464228	21616.9	Target 1
15	B3	79	82.9685	457532	22112.6	Target 1
15	B3	80	83.263	449939	22698.5	Target 1
15	B3	81	83.5575	442963	23366.3	Target 1
15	B3	82	83.8519	436014	24094.8	Target 1
15	B3	83	84.1464	427578	24846.6	Target 1
15	B3	84	84.4408	418726	25583.1	Target 1
15	B3	85	84.7353	409777	26303.3	Target 1
15	B3	86	85.0297	400801	27098.2	Target 1
15	B3	87	85.3242	392954	28200.9	Target 1
15	B3	88	85.6187	383404	30013	Target 1
15	B3	89	85.9131	373429	33089	Target 1
15	B3	90	86.2076	362512	38062.6	Target 1
15	B3	91	86.502	350306	45494.8	Target 1
15	B3	92	86.7965	333878	55626.9	Target 1
15	B3	93	87.091	311499	68073.2	Target 1
15	B3	94	87.3854	275714	81573.6	Target 1
15	B3	95	87.6799	219133	94003.6	Target 1
15	B3	96	87.9743	147518	102792	Target 1
15	B3	97	88.2688	83086.8	105697	Target 1
15	B3	98	88.5632	46007.7	101634	Target 1
15	B3	99	88.8577	28619.3	91141	Target 1
15	B3	100	89.1522	21158.2	76213.6	Target 1
15	B3	101	89.4466	17924.5	59585.4	Target 1
15	B3	102	89.7411	15933.1	43827	Target 1
15	B3	103	90.0355	14887.4	30677.6	Target 1
15	B3	104	90.33	14107.1	20816.4	Target 1
15	B3	105	90.6245	14037.6	12723.4	Target 1
15	B3	106	90.9189	14234.1	7657.01	Target 1
15	B3	107	91.2134	13308.7	4701.23	Target 1
15	B3	108	91.5078	12546.5	3057.77	Target 1
15	B3	109	91.8023	13678.4	2144.47	Target 1
15	B3	110	92.0967	12761.3	1588.11	Target 1
15	B3	111	92.3912	12511.3	1176.86	Target 1
15	B3	112	92.6857	12686.5	811.654	Target 1
15	B3	113	92.9801	12770.5	467.912	Target 1
15	B3	114	93.2746	15018.6	162.102	Target 1
15	B3	115	93.569	15504.5	-82.5117	Target 1
15	B3	116	93.8635	14549.7	-265.887	Target 1
15	B3	117	94.1579	14675.1	-423.232	Target 1
15	B3	118	94.4524	14613.9	-610.902	Target 1
15	B3	119	94.7469	13792.2	-875.479	Target 1
16	B4	1	60.0008	988071	18141.5	Target 1
16	B4	2	60.2953	984810	18412.6	Target 1
16	B4	3	60.5897	982390	18772.3	Target 1
16	B4	4	60.8842	976740	19208.7	Target 1
16	B4	5	61.1786	972040	19686.4	Target 1
16	B4	6	61.4731	966613	20159	Target 1
16	B4	7	61.7675	959800	20583.1	Target 1
16	B4	8	62.062	953834	20930.3	Target 1
16	B4	9	62.3565	947358	21188.7	Target 1
16	B4	10	62.6509	940506	21358.3	Target 1
16	B4	11	62.9454	935275	21447.1	Target 1
16	B4	12	63.2398	928194	21471.3	Target 1
16	B4	13	63.5343	920765	21457.8	Target 1
16	B4	14	63.8288	913914	21441.6	Target 1
16	B4	15	64.1232	908669	21454.2	Target 1
16	B4	16	64.4177	902244	21509.1	Target 1
16	B4	17	64.7121	895594	21594.4	Target 1
16	B4	18	65.0066	888950	21676.7	Target 1
16	B4	19	65.301	882050	21717.1	Target 1
16	B4	20	65.5955	875729	21688.8	Target 1
16	B4	21	65.89	868362	21590.1	Target 1
16	B4	22	66.1844	861783	21446.4	Target 1
16	B4	23	66.4789	854748	21302	Target 1
16	B4	24	66.7733	849664	21203.9	Target 1
16	B4	25	67.0678	842758	21185.3	Target 1
16	B4	26	67.3623	837172	21255.2	Target 1
16	B4	27	67.6567	829907	21396.3	Target 1
16	B4	28	67.9512	824245	21572.4	Target 1
16	B4	29	68.2456	817849	21739.5	Target 1
16	B4	30	68.5401	810641	21859.1	Target 1
16	B4	31	68.8345	802876	21904.6	Target 1
16	B4	32	69.129	797315	21882.1	Target 1
16	B4	33	69.4235	790459	21796.7	Target 1
16	B4	34	69.7179	783546	21676.9	Target 1
16	B4	35	70.0124	776607	21551.5	Target 1
16	B4	36	70.3068	770932	21444.8	Target 1
16	B4	37	70.6013	764115	21370.8	Target 1
16	B4	38	70.8958	758744	21330.7	Target 1
16	B4	39	71.1902	751090	21316.9	Target 1
16	B4	40	71.4847	745091	21320.8	Target 1
16	B4	41	71.7791	738786	21341.5	Target 1
16	B4	42	72.0736	732660	21387.8	Target 1
16	B4	43	72.368	725877	21472.1	Target 1
16	B4	44	72.6625	718970	21599.4	Target 1
16	B4	45	72.957	715804	21757.8	Target 1
16	B4	46	73.2514	706734	21916	Target 1
16	B4	47	73.5459	700157	22034.5	Target 1
16	B4	48	73.8403	693154	22121.5	Target 1
16	B4	49	74.1348	687671	22183.2	Target 1
16	B4	50	74.4293	681165	22237.5	Target 1
16	B4	51	74.7237	674211	22304.6	Target 1
16	B4	52	75.0182	667607	22395.9	Target 1
16	B4	53	75.3126	661657	22512.1	Target 1
16	B4	54	75.6071	654245	22645.4	Target 1
16	B4	55	75.9015	647760	22783.2	Target 1
16	B4	56	76.196	640971	22909.7	Target 1
16	B4	57	76.4905	633908	23006.7	Target 1
16	B4	58	76.7849	627379	23055.5	Target 1
16	B4	59	77.0794	619477	23041.2	Target 1
16	B4	60	77.3738	612386	22960	Target 1
16	B4	61	77.6683	605285	22822.2	Target 1
16	B4	62	77.9628	598621	22651.4	Target 1
16	B4	63	78.2572	592232	22477.5	Target 1
16	B4	64	78.5517	584612	22326.3	Target 1
16	B4	65	78.8461	578979	22211.9	Target 1
16	B4	66	79.1406	572104	22134.1	Target 1
16	B4	67	79.435	565724	22081.6	Target 1
16	B4	68	79.7295	557924	22039.7	Target 1
16	B4	69	80.024	552166	21998.3	Target 1
16	B4	70	80.3184	545641	21956	Target 1
16	B4	71	80.6129	538454	21920.3	Target 1
16	B4	72	80.9073	532786	21904	Target 1
16	B4	73	81.2018	526227	21924.2	Target 1
16	B4	74	81.4962	519095	22002.2	Target 1
16	B4	75	81.7907	512867	22162.9	Target 1
16	B4	76	82.0852	506473	22430.6	Target 1
16	B4	77	82.3796	500368	22820.2	Target 1
16	B4	78	82.6741	493875	23331.9	Target 1
16	B4	79	82.9685	485077	23950.3	Target 1
16	B4	80	83.263	477083	24653.7	Target 1
16	B4	81	83.5575	469552	25421.5	Target 1
16	B4	82	83.8519	461313	26237.3	Target 1
16	B4	83	84.1464	452672	27085.6	Target 1
16	B4	84	84.4408	443463	27953.6	Target 1
16	B4	85	84.7353	435365	28853.2	Target 1
16	B4	86	85.0297	424884	29867.4	Target 1
16	B4	87	85.3242	414416	31212.7	Target 1
16	B4	88	85.6187	403954	33292.3	Target 1
16	B4	89	85.9131	393620	36708.5	Target 1
16	B4	90	86.2076	381260	42199.1	Target 1
16	B4	91	86.502	368542	50467.5	Target 1
16	B4	92	86.7965	351357	61886	Target 1
16	B4	93	87.091	328941	76115.3	Target 1
16	B4	94	87.3854	289928	91784.1	Target 1
16	B4	95	87.6799	230119	106465	Target 1
16	B4	96	87.9743	151858	117134	Target 1
16	B4	97	88.2688	79216.1	121073	Target 1
16	B4	98	88.5632	35668.3	116869	Target 1
16	B4	99	88.8577	16982.3	105017	Target 1
16	B4	100	89.1522	9031.48	87775.7	Target 1
16	B4	101	89.4466	5862.11	68350.4	Target 1
16	B4	102	89.7411	3429.99	49816.5	Target 1
16	B4	103	90.0355	3075.22	34296	Target 1
16	B4	104	90.33	2265.76	22668.9	Target 1
16	B4	105	90.6245	2057.22	13471.9	Target 1
16	B4	106	90.9189	1664.22	7676.21	Target 1
16	B4	107	91.2134	1880.54	4360.77	Target 1
16	B4	108	91.5078	1210.3	2595.32	Target 1
16	B4	109	91.8023	1213.33	1703.38	Target 1
16	B4	110	92.0967	294.987	1254.06	Target 1
16	B4	111	92.3912	99.3718	1004.67	Target 1
16	B4	112	92.6857	633.433	839.363	Target 1
16	B4	113	92.9801	325.607	717.371	Target 1
16	B4	114	93.2746	667.444	630.332	Target 1
16	B4	115	93.569	437.201	570.023	Target 1
16	B4	116	93.8635	-329.717	512.314	Target 1
16	B4	117	94.1579	-952.026	420.885	Target 1
16	B4	118	94.4524	-1126.96	265.023	Target 1
16	B4	119	94.7469	-272.287	37.2598	Target 1
21	B9	1	60.001	697149	12482.6	Target 1
21	B9	2	60.2954	694036	12769.9	Target 1
21	B9	3	60.5899	693199	13108.4	Target 1
21	B9	4	60.8843	687852	13497.9	Target 1
21	B9	5	61.1788	685480	13927.7	Target 1
21	B9	6	61.4732	681388	14378.1	Target 1
21	B9	7	61.7677	677137	14821.2	Target 1
21	B9	8	62.0621	672453	15227.8	Target 1
21	B9	9	62.3566	667747	15571.5	Target 1
21	B9	10	62.651	663417	15834.9	Target 1
21	B9	11	62.9454	658540	16013.4	Target 1
21	B9	12	63.2399	652770	16118.1	Target 1
21	B9	13	63.5343	647864	16172.3	Target 1
21	B9	14	63.8288	643410	16204.7	Target 1
21	B9	15	64.1232	638327	16239.5	Target 1
21	B9	16	64.4177	633267	16288.8	Target 1
21	B9	17	64.7121	628528	16350.3	Target 1
21	B9	18	65.0065	623294	16411.1	Target 1
21	B9	19	65.301	619023	16455.6	Target 1
21	B9	20	65.5954	612515	16475	Target 1
21	B9	21	65.8899	608481	16471	Target 1
21	B9	22	66.1843	602336	16455.7	Target 1
21	B9	23	66.4788	598386	16443.8	Target 1
21	B9	24	66.7732	593306	16445.8	Target 1
21	B9	25	67.0677	587358	16464	Target 1
21	B9	26	67.3621	583231	16494.3	Target 1
21	B9	27	67.6565	578607	16528.9	Target 1
21	B9	28	67.951	572203	16568	Target 1
21	B9	29	68.2454	567533	16610.6	Target 1
21	B9	30	68.5399	563272	16653.4	Target 1
21	B9	31	68.8343	558451	16688.1	Target 1
21	B9	32	69.1288	551970	16703	Target 1
21	B9	33	69.4232	547147	16690.5	Target 1
21	B9	34	69.7177	542712	16653.7	Target 1
21	B9	35	70.0121	536383	16606.3	Target 1
21	B9	36	70.3065	532193	16567.1	Target 1
21	B9	37	70.601	527591	16549.1	Target 1
21	B9	38	70.8954	522468	16553.6	Target 1
21	B9	39	71.1899	516926	16571	Target 1
21	B9	40	71.4843	512327	16587.7	Target 1
21	B9	41	71.7788	507124	16594.3	Target 1
21	B9	42	72.0732	501728	16590.7	Target 1
21	B9	43	72.3676	497465	16584.4	Target 1
21	B9	44	72.6621	492136	16584.2	Target 1
21	B9	45	72.9565	487113	16593.1	Target 1
21	B9	46	73.251	483585	16605	Target 1
21	B9	47	73.5454	477380	16607.1	Target 1
21	B9	48	73.8399	472088	16587.3	Target 1
21	B9	49	74.1343	467694	16540.9	Target 1
21	B9	50	74.4288	463125	16471.4	Target 1
21	B9	51	74.7232	457434	16388.2	Target 1
21	B9	52	75.0176	453464	16315.4	Target 1
21	B9	53	75.3121	447985	16270.1	Target 1
21	B9	54	75.6065	443406	16262.9	Target 1
21	B9	55	75.901	439499	16293.6	Target 1
21	B9	56	76.1954	433721	16350.7	Target 1
21	B9	57	76.4899	429427	16415.1	Target 1
21	B9	58	76.7843	424072	16469.7	Target 1
21	B9	59	77.0788	418851	16507.8	Target 1
21	B9	60	77.3732	413712	16540.2	Target 1
21	B9	61	77.6676	408542	16586.7	Target 1
21	B9	62	77.9621	405051	16661.1	Target 1
21	B9	63	78.2565	399150	16760.9	Target 1
21	B9	64	78.551	393851	16863.6	Target 1
21	B9	65	78.8454	388751	16933.7	Target 1
21	B9	66	79.1399	383077	16935.2	Target 1
21	B9	67	79.4343	378505	16846.9	Target 1
21	B9	68	79.7287	372196	16671.1	Target 1
21	B9	69	80.0232	367638	16430	Target 1
21	B9	70	80.3176	362294	16154	Target 1
21	B9	71	80.6121	358642	15913.5	Target 1
21	B9	72	80.9065	354812	15745.3	Target 1
21	B9	73	81.201	349353	15665.2	Target 1
21	B9	74	81.4954	343812	15675.2	Target 1
21	B9	75	81.7898	339891	15778.1	Target 1
21	B9	76	82.0843	335295	15985.1	Target 1
21	B9	77	82.3787	330851	16311.6	Target 1
21	B9	78	82.6732	326221	16738.2	Target 1
21	B9	79	82.9676	320872	17251.8	Target 1
21	B9	80	83.2621	314075	17844.7	Target 1
21	B9	81	83.5565	308719	18486.6	Target 1
21	B9	82	83.851	303089	19149.4	Target 1
21	B9	83	84.1454	296751	19813	Target 1
21	B9	84	84.4398	289610	20472.1	Target 1
21	B9	85	84.7343	283241	21154.1	Target 1
21	B9	86	85.0287	277248	21948.5	Target 1
21	B9	87	85.3232	269421	23043.6	Target 1
21	B9	88	85.6176	262352	24752	Target 1
21	B9	89	85.9121	253305	27506.9	Target 1
21	B9	90	86.2065	245581	31802.7	Target 1
21	B9	91	86.501	235452	38059.6	Target 1
21	B9	92	86.7954	222711	46407.1	Target 1
21	B9	93	87.0898	205443	56429.6	Target 1
21	B9	94	87.3843	176985	66989.8	Target 1
21	B9	95	87.6787	135529	76289.1	Target 1
21	B9	96	87.9732	85788.2	82263.7	Target 1
21	B9	97	88.2676	40736.1	83241.3	Target 1
21	B9	98	88.5621	19296	78586.1	Target 1
21	B9	99	88.8565	10182.6	68995.3	Target 1
21	B9	100	89.1509	5551.91	56270.8	Target 1
21	B9	101	89.4454	4445.73	42676.8	Target 1
21	B9	102	89.7398	3196.39	30210.3	Target 1
21	B9	103	90.0343	2855.88	20115.6	Target 1
21	B9	104	90.3287	2452.77	12400.4	Target 1
21	B9	105	90.6232	2874.3	7074.2	Target 1
21	B9	106	90.9176	2498.34	3869.58	Target 1
21	B9	107	91.2121	2202.83	2092.29	Target 1
21	B9	108	91.5065	1323.29	1170.9	Target 1
21	B9	109	91.8009	1919.57	712.601	Target 1
21	B9	110	92.0954	1537.46	485.699	Target 1
21	B9	111	92.3898	1967.38	371.823	Target 1
21	B9	112	92.6843	1597.54	315.839	Target 1
21	B9	113	92.9787	884.667	288.938	Target 1
21	B9	114	93.2732	609.891	270.3	Target 1
21	B9	115	93.5676	1654.06	243.462	Target 1
21	B9	116	93.862	735.349	198.379	Target 1
21	B9	117	94.1565	580.262	131.971	Target 1
21	B9	118	94.4509	540.639	46.0273	Target 1
21	B9	119	94.7454	660.739	-54.9707	Target 1
22	B10	1	60.001	687749	10959.3	Target 1
22	B10	2	60.2954	684776	11349.1	Target 1
22	B10	3	60.5899	683966	11777.7	Target 1
22	B10	4	60.8843	679768	12236.4	Target 1
22	B10	5	61.1788	676468	12709	Target 1
22	B10	6	61.4732	673511	13175.6	Target 1
22	B10	7	61.7677	669513	13616.8	Target 1
22	B10	8	62.0621	665092	14019.4	Target 1
22	B10	9	62.3566	660560	14378	Target 1
22	B10	10	62.651	656696	14696.1	Target 1
22	B10	11	62.9454	652206	14980.9	Target 1
22	B10	12	63.2399	647638	15239.7	Target 1
22	B10	13	63.5343	642781	15475.3	Target 1
22	B10	14	63.8288	637685	15683.8	Target 1
22	B10	15	64.1232	634100	15853.1	Target 1
22	B10	16	64.4177	628282	15957.1	Target 1
22	B10	17	64.7121	622792	15993.7	Target 1
22	B10	18	65.0065	619030	15962.2	Target 1
22	B10	19	65.301	613049	15871.4	Target 1
22	B10	20	65.5954	608156	15737.2	Target 1
22	B10	21	65.8899	602938	15612.4	Target 1
22	B10	22	66.1843	598978	15535.2	Target 1
22	B10	23	66.4788	595060	15525.9	Target 1
22	B10	24	66.7732	589482	15581.3	Target 1
22	B10	25	67.0677	585511	15682.5	Target 1
22	B10	26	67.3621	579470	15806.7	Target 1
22	B10	27	67.6565	575361	15931.3	Target 1
22	B10	28	67.951	570447	16042.1	Target 1
22	B10	29	68.2454	566457	16141.6	Target 1
22	B10	30	68.5399	559637	16219.8	Target 1
22	B10	31	68.8343	555754	16264.4	Target 1
22	B10	32	69.1288	551203	16265.1	Target 1
22	B10	33	69.4232	545006	16221	Target 1
22	B10	34	69.7177	540149	16146.2	Target 1
22	B10	35	70.0121	535035	16066.9	Target 1
22	B10	36	70.3065	530696	16011.5	Target 1
22	B10	37	70.601	526469	15994.8	Target 1
22	B10	38	70.8954	521829	16009.3	Target 1
22	B10	39	71.1899	516560	16028.7	Target 1
22	B10	40	71.4843	510769	16022.7	Target 1
22	B10	41	71.7788	506302	15973.9	Target 1
22	B10	42	72.0732	501679	15887.5	Target 1
22	B10	43	72.3676	497344	15776.6	Target 1
22	B10	44	72.6621	491309	15691.7	Target 1
22	B10	45	72.9565	488162	15663.7	Target 1
22	B10	46	73.251	484103	15700	Target 1
22	B10	47	73.5454	479090	15780.7	Target 1
22	B10	48	73.8399	474659	15867.9	Target 1
22	B10	49	74.1343	468834	15922.2	Target 1
22	B10	50	74.4288	463787	15936.6	Target 1
22	B10	51	74.7232	459827	15925.4	Target 1
22	B10	52	75.0176	454934	15914.3	Target 1
22	B10	53	75.3121	450938	15926.6	Target 1
22	B10	54	75.6065	445743	15970.2	Target 1
22	B10	55	75.901	441697	16036.2	Target 1
22	B10	56	76.1954	435478	16106	Target 1
22	B10	57	76.4899	431915	16161.7	Target 1
22	B10	58	76.7843	426201	16191.3	Target 1
22	B10	59	77.0788	421503	16189.9	Target 1
22	B10	60	77.3732	416815	16157.3	Target 1
22	B10	61	77.6676	411282	16095.7	Target 1
22	B10	62	77.9621	406908	16009.3	Target 1
22	B10	63	78.2565	401884	15905.8	Target 1
22	B10	64	78.551	396868	15783.2	Target 1
22	B10	65	78.8454	392377	15666.3	Target 1
22	B10	66	79.1399	388165	15571.4	Target 1
22	B10	67	79.4343	382431	15508.5	Target 1
22	B10	68	79.7287	379116	15481.3	Target 1
22	B10	69	80.0232	374245	15487.3	Target 1
22	B10	70	80.3176	368150	15520	Target 1
22	B10	71	80.6121	364896	15570.8	Target 1
22	B10	72	80.9065	360542	15631.4	Target 1
22	B10	73	81.201	354896	15698.2	Target 1
22	B10	74	81.4954	350065	15777.8	Target 1
22	B10	75	81.7898	345220	15891.2	Target 1
22	B10	76	82.0843	341329	16049.7	Target 1
22	B10	77	82.3787	336505	16296.1	Target 1
22	B10	78	82.6732	331430	16648.3	Target 1
22	B10	79	82.9676	327215	17107.1	Target 1
22	B10	80	83.2621	319818	17658.9	Target 1
22	B10	81	83.5565	314551	18282.8	Target 1
22	B10	82	83.851	308748	18956.7	Target 1
22	B10	83	84.1454	303358	19657.3	Target 1
22	B10	84	84.4398	295690	20365.1	Target 1
22	B10	85	84.7343	289618	21082.7	Target 1
22	B10	86	85.0287	282058	21873.2	Target 1
22	B10	87	85.3232	274348	22908	Target 1
22	B10	88	85.6176	267664	24500	Target 1
22	B10	89	85.9121	259407	27100.3	Target 1
22	B10	90	86.2065	250830	31233.8	Target 1
22	B10	91	86.501	240639	37356.6	Target 1
22	B10	92	86.7954	229108	45632.5	Target 1
22	B10	93	87.0898	211855	55669.7	Target 1
22	B10	94	87.3843	182168	66336.7	Target 1
22	B10	95	87.6787	139151	75818	Target 1
22	B10	96	87.9732	85711.9	82016.3	Target 1
22	B10	97	88.2676	41920.6	83220.9	Target 1
22	B10	98	88.5621	17117.2	78765.2	Target 1
22	B10	99	88.8565	7368.84	69329.9	Target 1
22	B10	100	89.1509	3917.44	56716.2	Target 1
22	B10	101	89.4454	1910.4	43198.3	Target 1
22	B10	102	89.7398	1580.51	30787.7	Target 1
22	B10	103	90.0343	-214.287	20740.6	Target 1
22	B10	104	90.3287	361.689	13119.1	Target 1
22	B10	105	90.6232	243.455	7676.14	Target 1
22	B10	106	90.9176	114.282	4407.37	Target 1
22	B10	107	91.2121	-542.144	2588.92	Target 1
22	B10	108	91.5065	-1851.98	1624.22	Target 1
22	B10	109	91.8009	-715.87	1103.88	Target 1
22	B10	110	92.0954	-1110.87	790.438	Target 1
22	B10	111	92.3898	-1415.21	571.396	Target 1
22	B10	112	92.6843	-997.225	407.059	Target 1
22	B10	113	92.9787	-860.383	287.255	Target 1
22	B10	114	93.2732	-1328.31	203.612	Target 1
22	B10	115	93.5676	-1201.11	138.479	Target 1
22	B10	116	93.862	-1330.78	67.0908	Target 1
22	B10	117	94.1565	-1682.55	-33.2402	Target 1
22	B10	118	94.4509	-1113.95	-173.847	Target 1
22	B10	119	94.7454	-1319.24	-350.882	Target 1
23	B11	1	60.0011	1037695	22048.3	Target 1
23	B11	2	60.2955	1.03282e+06	22286.9	Target 1
23	B11	3	60.5899	1.0295e+06	22593.3	Target 1
23	B11	4	60.8842	1.02213e+06	22961.5	Target 1
23	B11	5	61.1786	1.01771e+06	23377.3	Target 1
23	B11	6	61.473	1.00885e+06	23818.9	Target 1
23	B11	7	61.7674	1.00396e+06	24249.2	Target 1
23	B11	8	62.0618	995138	24626.8	Target 1
23	B11	9	62.3562	988847	24932.2	Target 1
23	B11	10	62.6505	980814	25136	Target 1
23	B11	11	62.9449	972572	25224.2	Target 1
23	B11	12	63.2393	964803	25204	Target 1
23	B11	13	63.5337	957140	25102.9	Target 1
23	B11	14	63.8281	948978	24960.1	Target 1
23	B11	15	64.1225	941453	24812.4	Target 1
23	B11	16	64.4168	933990	24682.6	Target 1
23	B11	17	64.7112	927413	24574.7	Target 1
23	B11	18	65.0056	919014	24480.1	Target 1
23	B11	19	65.3	911182	24389.6	Target 1
23	B11	20	65.5944	904462	24303.5	Target 1
23	B11	21	65.8887	895967	24232.1	Target 1
23	B11	22	66.1831	888712	24186.3	Target 1
23	B11	23	66.4775	882780	24167.7	Target 1
23	B11	24	66.7719	874473	24164.4	Target 1
23	B11	25	67.0663	866718	24159.4	Target 1
23	B11	26	67.3607	859339	24141.8	Target 1
23	B11	27	67.655	852373	24116.4	Target 1
23	B11	28	67.9494	844045	24099.9	Target 1
23	B11	29	68.2438	838054	24112.7	Target 1
23	B11	30	68.5382	830309	24157	Target 1
23	B11	31	68.8326	823406	24217.4	Target 1
23	B11	32	69.127	815591	24261.6	Target 1
23	B11	33	69.4213	807573	24258.1	Target 1
23	B11	34	69.7157	800786	24190.9	Target 1
23	B11	35	70.0101	791865	24066.6	Target 1
23	B11	36	70.3045	785362	23910.8	Target 1
23	B11	37	70.5989	778738	23764	Target 1
23	B11	38	70.8932	771563	23648.7	Target 1
23	B11	39	71.1876	764495	23565	Target 1
23	B11	40	71.482	757066	23494.2	Target 1
23	B11	41	71.7764	750386	23413.3	Target 1
23	B11	42	72.0708	742349	23308.3	Target 1
23	B11	43	72.3652	735952	23181.9	Target 1
23	B11	44	72.6595	729390	23050.1	Target 1
23	B11	45	72.9539	721885	22934.3	Target 1
23	B11	46	73.2483	716483	22853.8	Target 1
23	B11	47	73.5427	708762	22821.4	Target 1
23	B11	48	73.8371	701944	22844.6	Target 1
23	B11	49	74.1314	695728	22924.2	Target 1
23	B11	50	74.4258	689390	23051.3	Target 1
23	B11	51	74.7202	681714	23205	Target 1
23	B11	52	75.0146	675395	23354.3	Target 1
23	B11	53	75.309	668520	23468.1	Target 1
23	B11	54	75.6034	659756	23529.4	Target 1
23	B11	55	75.8977	654341	23546.9	Target 1
23	B11	56	76.1921	646391	23555.2	Target 1
23	B11	57	76.4865	638565	23602.1	Target 1
23	B11	58	76.7809	633878	23727.1	Target 1
23	B11	59	77.0753	626409	23942.4	Target 1
23	B11	60	77.3697	618190	24220.7	Target 1
23	B11	61	77.664	611234	24511.9	Target 1
23	B11	62	77.9584	602776	24774.2	Target 1
23	B11	63	78.2528	595761	24960.6	Target 1
23	B11	64	78.5472	588113	25036.6	Target 1
23	B11	65	78.8416	579760	24983.7	Target 1
23	B11	66	79.1359	571866	24804.2	Target 1
23	B11	67	79.4303	563942	24523	Target 1
23	B11	68	79.7247	557060	24184.3	Target 1
23	B11	69	80.0191	550780	23823.5	Target 1
23	B11	70	80.3135	543022	23499	Target 1
23	B11	71	80.6079	536185	23246.4	Target 1
23	B11	72	80.9022	529906	23083	Target 1
23	B11	73	81.1966	522363	23022	Target 1
23	B11	74	81.491	515904	23080.7	Target 1
23	B11	75	81.7854	508585	23283.9	Target 1
23	B11	76	82.0798	503276	23656.8	Target 1
23	B11	77	82.3742	494536	24208.6	Target 1
23	B11	78	82.6685	488600	24905.6	Target 1
23	B11	79	82.9629	480529	25748.9	Target 1
23	B11	80	83.2573	470842	26701.5	Target 1
23	B11	81	83.5517	462775	27723.1	Target 1
23	B11	82	83.8461	452874	28776.3	Target 1
23	B11	83	84.1404	444627	29829.5	Target 1
23	B11	84	84.4348	434884	30866.3	Target 1
23	B11	85	84.7292	424335	31915.9	Target 1
23	B11	86	85.0236	414466	33109	Target 1
23	B11	87	85.318	402117	34745.2	Target 1
23	B11	88	85.6124	392965	37333.7	Target 1
23	B11	89	85.9067	380451	41570.9	Target 1
23	B11	90	86.2011	368103	48225.5	Target 1
23	B11	91	86.4955	353088	57918.4	Target 1
23	B11	92	86.7899	334256	70803.8	Target 1
23	B11	93	87.0843	308950	86213	Target 1
23	B11	94	87.3786	270073	102409	Target 1
23	B11	95	87.673	207689	116669	Target 1
23	B11	96	87.9674	130020	125859	Target 1
23	B11	97	88.2618	64352	127406	Target 1
23	B11	98	88.5562	29068	120291	Target 1
23	B11	99	88.8506	14743	105535	Target 1
23	B11	100	89.1449	9367.31	85886.7	Target 1
23	B11	101	89.4393	6971.37	64850.2	Target 1
23	B11	102	89.7337	6210.2	45541.1	Target 1
23	B11	103	90.0281	4779.04	29912.1	Target 1
23	B11	104	90.3225	4264.61	18258.2	Target 1
23	B11	105	90.6169	5040.46	10391.1	Target 1
23	B11	106	90.9112	4924.36	5690.96	Target 1
23	B11	107	91.2056	4114.84	3125.02	Target 1
23	B11	108	91.5	3756.85	1840.16	Target 1
23	B11	109	91.7944	3704.77	1237.67	Target 1
23	B11	110	92.0888	2834.26	947.449	Target 1
23	B11	111	92.3831	2550.99	770.076	Target 1
23	B11	112	92.6775	2938.48	619.744	Target 1
23	B11	113	92.9719	3139.65	475.877	Target 1
23	B11	114	93.2663	2683.08	344.004	Target 1
23	B11	115	93.5607	2794.8	228.459	Target 1
23	B11	116	93.8551	2633.11	120.678	Target 1
23	B11	117	94.1494	1670.64	2.74805	Target 1
23	B11	118	94.4438	2704.22	-140.791	Target 1
23	B11	119	94.7382	2682.19	-313.123	Target 1
24	B12	1	60.0011	732449	16224.4	Target 1
24	B12	2	60.2955	728137	16478.2	Target 1
24	B12	3	60.5899	726167	16771.8	Target 1
24	B12	4	60.8842	720728	17090	Target 1
24	B12	5	61.1786	716317	17407	Target 1
24	B12	6	61.473	712147	17655.4	Target 1
24	B12	7	61.7674	706269	17888.5	Target 1
24	B12	8	62.0618	700849	18102.2	Target 1
24	B12	9	62.3562	695387	18292.7	Target 1
24	B12	10	62.6505	690236	18453.4	Target 1
24	B12	11	62.9449	685380	18574.2	Target 1
24	B12	12	63.2393	678697	18645.6	Target 1
24	B12	13	63.5337	672543	18664.7	Target 1
24	B12	14	63.8281	667486	18638.2	Target 1
24	B12	15	64.1225	661065	18580.1	Target 1
24	B12	16	64.4168	655748	18506	Target 1
24	B12	17	64.7112	650388	18429.4	Target 1
24	B12	18	65.0056	644516	18360.5	Target 1
24	B12	19	65.3	638344	18306.4	Target 1
24	B12	20	65.5944	633141	18271.1	Target 1
24	B12	21	65.8887	628553	18254.5	Target 1
24	B12	22	66.1831	622001	18251.6	Target 1
24	B12	23	66.4775	616165	18255.9	Target 1
24	B12	24	66.7719	611519	18262	Target 1
24	B12	25	67.0663	605157	18267.1	Target 1
24	B12	26	67.3607	599158	18269	Target 1
24	B12	27	67.655	595137	18262.5	Target 1
24	B12	28	67.9494	588981	18239.2	Target 1
24	B12	29	68.2438	582979	18189.7	Target 1
24	B12	30	68.5382	577029	18110.1	Target 1
24	B12	31	68.8326	572855	18006.3	Target 1
24	B12	32	69.127	565780	17891.8	Target 1
24	B12	33	69.4213	561112	17782.5	Target 1
24	B12	34	69.7157	556389	17688.3	Target 1
24	B12	35	70.0101	550471	17608.7	Target 1
24	B12	36	70.3045	545983	17534.6	Target 1
24	B12	37	70.5989	539541	17456.3	Target 1
24	B12	38	70.8932	535059	17369.2	Target 1
24	B12	39	71.1876	529058	17261.1	Target 1
24	B12	40	71.482	524736	17168.9	Target 1
24	B12	41	71.7764	520493	17104.5	Target 1
24	B12	42	72.0708	514531	17068.9	Target 1
24	B12	43	72.3652	509551	17053.4	Target 1
24	B12	44	72.6595	503976	17043.6	Target 1
24	B12	45	72.9539	500767	17024.7	Target 1
24	B12	46	73.2483	494265	16984.8	Target 1
24	B12	47	73.5427	490022	16917.4	Target 1
24	B12	48	73.8371	484141	16824	Target 1
24	B12	49	74.1314	479697	16712.5	Target 1
24	B12	50	74.4258	475163	16592.9	Target 1
24	B12	51	74.7202	470459	16470.7	Target 1
24	B12	52	75.0146	465510	16345.6	Target 1
24	B12	53	75.309	460393	16217.6	Target 1
24	B12	54	75.6034	455723	16095.7	Target 1
24	B12	55	75.8977	450704	16002.4	Target 1
24	B12	56	76.1921	446727	15967.3	Target 1
24	B12	57	76.4865	442524	16015.9	Target 1
24	B12	58	76.7809	437178	16157.5	Target 1
24	B12	59	77.0753	432914	16379.9	Target 1
24	B12	60	77.3697	427568	16651.5	Target 1
24	B12	61	77.664	422839	16928.6	Target 1
24	B12	62	77.9584	417288	17165.4	Target 1
24	B12	63	78.2528	412721	17325	Target 1
24	B12	64	78.5472	405240	17386.2	Target 1
24	B12	65	78.8416	401345	17359.3	Target 1
24	B12	66	79.1359	396981	17259.8	Target 1
24	B12	67	79.4303	389967	17121.3	Target 1
24	B12	68	79.7247	386012	16973.4	Target 1
24	B12	69	80.0191	381882	16836.3	Target 1
24	B12	70	80.3135	375717	16719.3	Target 1
24	B12	71	80.6079	370409	16624.6	Target 1
24	B12	72	80.9022	367338	16554.9	Target 1
24	B12	73	81.1966	361295	16521	Target 1
24	B12	74	81.491	355810	16545.7	Target 1
24	B12	75	81.7854	351401	16660	Target 1
24	B12	76	82.0798	347907	16891.9	Target 1
24	B12	77	82.3742	342570	17253.1	Target 1
24	B12	78	82.6685	336757	17657.4	Target 1
24	B12	79	82.9629	331525	18108.7	Target 1
24	B12	80	83.2573	325008	18612.4	Target 1
24	B12	81	83.5517	319374	19154.9	Target 1
24	B12	82	83.8461	312759	19729.9	Target 1
24	B12	83	84.1404	307466	20330.9	Target 1
24	B12	84	84.4348	300647	20949.9	Target 1
24	B12	85	84.7292	293074	21592.1	Target 1
24	B12	86	85.0236	286152	22311.2	Target 1
24	B12	87	85.318	278624	23251.9	Target 1
24	B12	88	85.6124	270793	24680.9	Target 1
24	B12	89	85.9067	262613	26981.5	Target 1
24	B12	90	86.2011	254326	30600.4	Target 1
24	B12	91	86.4955	243825	35933.9	Target 1
24	B12	92	86.7899	231946	43154	Target 1
24	B12	93	87.0843	216170	51994.8	Target 1
24	B12	94	87.3786	190565	61579.2	Target 1
24	B12	95	87.673	151328	70411	Target 1
24	B12	96	87.9674	100109	76649	Target 1
24	B12	97	88.2618	50231.6	78648.3	Target 1
24	B12	98	88.5562	22268.7	75570.2	Target 1
24	B12	99	88.8506	10103.5	67754.5	Target 1
24	B12	100	89.1449	5402.82	56636.8	Target 1
24	B12	101	89.4393	1712.2	44236.5	Target 1
24	B12	102	89.7337	2328.34	32480.9	Target 1
24	B12	103	90.0281	416.7	22688	Target 1
24	B12	104	90.3225	429.872	14850	Target 1
24	B12	105	90.6169	-321.067	8595.45	Target 1
24	B12	106	90.9112	1056.25	4759.88	Target 1
24	B12	107	91.2056	13.3487	2615.16	Target 1
24	B12	108	91.5	-684.179	1519.99	Target 1
24	B12	109	91.7944	-1045.02	996.94	Target 1
24	B12	110	92.0888	-983.326	732.256	Target 1
24	B12	111	92.3831	-2764.5	547.57	Target 1
24	B12	112	92.6775	-1176.42	366.432	Target 1
24	B12	113	92.9719	-1354.83	179.27	Target 1
24	B12	114	93.2663	-1899.44	7.01562	Target 1
24	B12	115	93.5607	-895.847	-131.002	Target 1
24	B12	116	93.8551	-1832.59	-235.916	Target 1
24	B12	117	94.1494	-2514.27	-329.783	Target 1
24	B12	118	94.4438	-886.736	-441.551	Target 1
24	B12	119	94.7382	-2782.24	-589.898	Target 1
25	C1	1	60.0004	849743	14705.8	Target 1
25	C1	2	60.2949	846864	15033.3	Target 1
25	C1	3	60.5893	844320	15432.2	Target 1
25	C1	4	60.8838	840305	15899.8	Target 1
25	C1	5	61.1782	835043	16412.8	Target 1
25	C1	6	61.4727	832040	16930.4	Target 1
25	C1	7	61.7671	826139	17405.2	Target 1
25	C1	8	62.0616	821599	17799.9	Target 1
25	C1	9	62.356	813965	18099.3	Target 1
25	C1	10	62.6505	809958	18311.8	Target 1
25	C1	11	62.9449	804598	18459.7	Target 1
25	C1	12	63.2394	798406	18565.5	Target 1
25	C1	13	63.5339	793285	18645.3	Target 1
25	C1	14	63.8283	787927	18706.4	Target 1
25	C1	15	64.1228	780830	18749.6	Target 1
25	C1	16	64.4172	775508	18768.6	Target 1
25	C1	17	64.7117	771241	18751.1	Target 1
25	C1	18	65.0061	764993	18686.5	Target 1
25	C1	19	65.3006	758317	18579.5	Target 1
25	C1	20	65.595	751981	18459.8	Target 1
25	C1	21	65.8895	747396	18376.1	Target 1
25	C1	22	66.1839	741585	18373.9	Target 1
25	C1	23	66.4784	738357	18472.2	Target 1
25	C1	24	66.7728	731021	18653.4	Target 1
25	C1	25	67.0673	725772	18875.5	Target 1
25	C1	26	67.3618	719421	19093.9	Target 1
25	C1	27	67.6562	714270	19283.5	Target 1
25	C1	28	67.9507	708169	19432.5	Target 1
25	C1	29	68.2451	701579	19573.8	Target 1
25	C1	30	68.5396	696206	19737.2	Target 1
25	C1	31	68.834	690606	19936.6	Target 1
25	C1	32	69.1285	684990	20165.8	Target 1
25	C1	33	69.4229	678805	20401.4	Target 1
25	C1	34	69.7174	671168	20616.5	Target 1
25	C1	35	70.0118	664344	20792.5	Target 1
25	C1	36	70.3063	659984	20924	Target 1
25	C1	37	70.6007	652248	21012.7	Target 1
25	C1	38	70.8952	646291	21058.9	Target 1
25	C1	39	71.1897	639917	21058.5	Target 1
25	C1	40	71.4841	632381	21007.6	Target 1
25	C1	41	71.7786	626924	20909.3	Target 1
25	C1	42	72.073	620640	20777.4	Target 1
25	C1	43	72.3675	614267	20635.9	Target 1
25	C1	44	72.6619	607709	20511.9	Target 1
25	C1	45	72.9564	602706	20427.8	Target 1
25	C1	46	73.2508	596406	20391.3	Target 1
25	C1	47	73.5453	591154	20390.9	Target 1
25	C1	48	73.8397	584690	20398.7	Target 1
25	C1	49	74.1342	578705	20382.5	Target 1
[truncated: 5,663 more rows]

## Sheet: Melt Curve Result
Block Type	96-Well 0.2-mL Block
Calibration Background is expired	No
Calibration Background performed on	06-30-2022
Calibration Pure Dye ABY is expired	No
Calibration Pure Dye ABY performed on	06-30-2022
Calibration Pure Dye CY5 is expired	No
Calibration Pure Dye CY5 performed on	06-30-2022
Calibration Pure Dye FAM is expired	No
Calibration Pure Dye FAM performed on	06-30-2022
Calibration Pure Dye JUN is expired	No
Calibration Pure Dye JUN performed on	06-30-2022
Calibration Pure Dye MUSTANG PURPLE is expired	No
Calibration Pure Dye MUSTANG PURPLE performed on	06-30-2022
Calibration Pure Dye NED is expired	No
Calibration Pure Dye NED performed on	06-30-2022
Calibration Pure Dye ROX is expired	No
Calibration Pure Dye ROX performed on	06-30-2022
Calibration Pure Dye SYBR is expired	No
Calibration Pure Dye SYBR performed on	06-30-2022
Calibration Pure Dye TAMRA is expired	No
Calibration Pure Dye TAMRA performed on	06-30-2022
Calibration Pure Dye VIC is expired	No
Calibration Pure Dye VIC performed on	06-30-2022
Calibration ROI is expired	No
Calibration ROI performed on	06-30-2022
Calibration Uniformity is expired	No
Calibration Uniformity performed on	06-30-2022
Chemistry	SYBR_GREEN
Date Created	2023-07-20 10:21:16 AM CST
Experiment Barcode
Experiment Comment
Experiment File Name	D:\out\cy\2023-07-20_cy.eds
Experiment Name	2023-07-20_cy
Experiment Run End Time	2023-07-20 10:12:34 AM CST
Experiment Type	Standard Curve
Instrument Name	2725210684
Instrument Serial Number	2725210684
Instrument Type	QuantStudio™ 5 System
Passive Reference	ROX
Post-read Stage/Step
Pre-read Stage/Step
Quantification Cycle Method	Ct
Signal Smoothing On	true
Stage where Melt Analysis is performed	Stage3
Stage/ Cycle where Ct Analysis is performed	Stage2, Step2
User Name
Well	Well Position	Sample	Target Name	Tm	Melt Peak Height
1	A1	Sample 1	Target 1	88.4152	77929.2
2	A2	Sample 1	Target 1	88.4152	146530
3	A3	Sample 1	Target 1	88.416	110420
4	A4	Sample 1	Target 1	88.416	103913
9	A9	Sample 1	Target 1	88.1204	95439.4
10	A10	Sample 1	Target 1	88.1204	116416
11	A11	Sample 1	Target 1	88.409	117680
12	A12	Sample 1	Target 1	88.409	94761.6
13	B1	Sample 1	Target 1	88.4152	115647
14	B2	Sample 1	Target 1	88.268	100844
15	B3	Sample 1	Target 1	88.2688	105697
16	B4	Sample 1	Target 1	88.2688	121073
21	B9	Sample 1	Target 1	88.1204	83447
22	B10	Sample 1	Target 1	88.1204	83315
23	B11	Sample 1	Target 1	88.1146	127697
24	B12	Sample 1	Target 1	88.2618	78648.3
25	C1	Sample 1	Target 1	88.268	105271
26	C2	Sample 1	Target 1	88.268	98067.8
27	C3	Sample 1	Target 1	88.2688	86820.9
28	C4	Sample 1	Target 1	88.2688	97555
33	C9	Sample 1	Target 1	88.1204	105037
34	C10	Sample 1	Target 1	88.1204	106486
35	C11	Sample 1	Target 1	88.1146	84409
36	C12	Sample 1	Target 1	88.1146	105261
37	D1	Sample 1	Target 1	88.268	130733
38	D2	Sample 1	Target 1	88.268	94523
39	D3	Sample 1	Target 1	88.1216	95537
40	D4	Sample 1	Target 1	88.1216	130716
45	D9	Sample 1	Target 1	88.1204	90889.1
46	D10	Sample 1	Target 1	88.1204	90468.9
47	D11	Sample 1	Target 1	87.9674	100192
48	D12	Sample 1	Target 1	88.1146	93796.5
49	E1	Sample 1	Target 1	87.5319	131208
50	E2	Sample 1	Target 1	87.5319	112140
51	E3	Sample 1	Target 1	87.3854	121388
52	E4	Sample 1	Target 1	87.5326	111748
57	E9	Sample 1	Target 1	87.3843	79301.4
58	E10	Sample 1	Target 1	87.3843	98771.2
59	E11	Sample 1	Target 1	87.3786	82354.2
60	E12	Sample 1	Target 1	87.3786	74122.8
61	F1	Sample 1	Target 1	87.5319	99094.3
62	F2	Sample 1	Target 1	87.5319	106660
63	F3	Sample 1	Target 1	87.5326	114623
64	F4	Sample 1	Target 1	87.5326	90240.7
69	F9	Sample 1	Target 1	87.3843	148284
70	F10	Sample 1	Target 1	87.3843	138559
71	F11	Sample 1	Target 1	87.3786	81354.7
72	F12	Sample 1	Target 1	87.3786	110194
73	G1	Sample 1	Target 1	87.5319	127609
74	G2	Sample 1	Target 1	87.5319	129686
75	G3	Sample 1	Target 1	87.5326	113003
76	G4	Sample 1	Target 1	87.5326	97167.2
81	G9	Sample 1	Target 1	87.5315	96318.3
82	G10	Sample 1	Target 1	87.5315	101162
83	G11	Sample 1	Target 1	87.3786	78933.5
84	G12	Sample 1	Target 1	87.3786	100695
85	H1	Sample 1	Target 1	87.6791	107014
86	H2	Sample 1	Target 1	87.6791	117199
87	H3	Sample 1	Target 1	87.5326	142552
88	H4	Sample 1	Target 1	87.5326	118710
93	H9	Sample 1	Target 1	87.5315	113044
94	H10	Sample 1	Target 1	87.5315	112246
95	H11	Sample 1	Target 1	87.3786	108836
96	H12	Sample 1	Target 1	87.5258	93940

## Sheet: results analysis
FADU		GAPDH	GAPDH mean	HtrA3	△ct	control mean	△△ct	2-△△ct
	Control	13.2534	13.3343	22.3541	9.02014	9.03917	-0.0188645	1.01316
		13.3383		22.391	9.05699		0.0179931	0.987606
		13.4113		22.3744	9.0404		0.00139537	0.999033
	NC	13.0737	13.1126	22.1755	9.06245		0.0234532	0.983875
		13.135		22.2533	9.14034		0.101336	0.932169
		13.1289		22.1835	9.07053		0.031527	0.978384
	shHtrA3	12.8455	12.8401	23.5707	10.7307		1.6917	0.309563
		12.8462		23.3415	10.5015		1.46246	0.362875
		12.8287		23.3271	10.4871		1.44805	0.366516
CAL-27		GAPDH	GAPDH mean	HtrA3	△ct	control mean	△△ct	2-△△ct
	Control	15.5384	15.5762	23.0485	7.4725	7.54612	-0.073498	1.05226
		15.6399		23.0807	7.5047		-0.0412963	1.02904
		15.5502		23.2372	7.66116		0.115156	0.923283
	NC	15.5039	15.7561	23.3188	7.56276		0.0167599	0.98845
		15.5557		23.2368	7.48081		-0.0651855	1.04622
		16.2087		23.25	7.49398		-0.0520191	1.03671
	shHtrA3	15.5709	15.6221	24.3189	8.69689		1.15089	0.450347
		15.5213		24.1709	8.54894		1.00294	0.498982
		15.7742		24.1496	8.5276		0.981599	0.506418
