# Supplementary material for: HtrA3: a promising prognostic biomarker and therapeutic target for head and neck squamous cell carcinoma
Source: PeerJ. 2023 Oct 10;11:e16237. doi: 10.7717/peerj.16237 (PMC10573296; doi:10.7717/peerj.16237)
Supplement: Supplemental Information 8 [file peerj-11-16237-s008.zip]

Archive with 2 entries (1 files):
- Raw data-cck8/CCK8.xlsx
- Raw data-cck8/
