# Supplementary material for: HtrA3: a promising prognostic biomarker and therapeutic target for head and neck squamous cell carcinoma
Source: PeerJ. 2023 Oct 10;11:e16237. doi: 10.7717/peerj.16237 (PMC10573296; doi:10.7717/peerj.16237)
Supplement: Supplemental Information 9 [file peerj-11-16237-s009.zip]

Archive with 32 entries (28 files):
- Raw data-Ki67-FAUD/
- Raw data-Ki67-FAUD/fadu control/
- Raw data-Ki67-FAUD/fadu control/3blue.tif
- Raw data-Ki67-FAUD/fadu control/3merge.tif
- Raw data-Ki67-FAUD/fadu control/3red.tif
- Raw data-Ki67-FAUD/fadu control/4blue.tif
- Raw data-Ki67-FAUD/fadu control/4merge.tif
- Raw data-Ki67-FAUD/fadu control/4red.tif
- Raw data-Ki67-FAUD/fadu control/6blue.tif
- Raw data-Ki67-FAUD/fadu control/6merge.tif
- Raw data-Ki67-FAUD/fadu control/6red.tif
- Raw data-Ki67-FAUD/fadu shHtrA3/
- Raw data-Ki67-FAUD/fadu shHtrA3/2blue.tif
- Raw data-Ki67-FAUD/fadu shHtrA3/2merge.tif
- Raw data-Ki67-FAUD/fadu shHtrA3/2red.tif
- Raw data-Ki67-FAUD/fadu shHtrA3/5blue.tif
- Raw data-Ki67-FAUD/fadu shHtrA3/5merge.tif
- Raw data-Ki67-FAUD/fadu shHtrA3/5red.tif
- Raw data-Ki67-FAUD/fadu shHtrA3/6blue.tif
- Raw data-Ki67-FAUD/fadu shHtrA3/6merge.tif
- Raw data-Ki67-FAUD/fadu shHtrA3/6red.tif
- Raw data-Ki67-FAUD/fadu shNC/
- Raw data-Ki67-FAUD/fadu shNC/1blue.tif
- Raw data-Ki67-FAUD/fadu shNC/1merge.tif
- Raw data-Ki67-FAUD/fadu shNC/1red.tif
- Raw data-Ki67-FAUD/fadu shNC/2blue.tif
- Raw data-Ki67-FAUD/fadu shNC/2merge.tif
- Raw data-Ki67-FAUD/fadu shNC/2red.tif
- Raw data-Ki67-FAUD/fadu shNC/3blue.tif
- Raw data-Ki67-FAUD/fadu shNC/3merge.tif
- Raw data-Ki67-FAUD/fadu shNC/3red.tif
- Raw data-Ki67-FAUD/ki67.xlsx
