# Supplementary material for: HtrA3: a promising prognostic biomarker and therapeutic target for head and neck squamous cell carcinoma
Source: PeerJ. 2023 Oct 10;11:e16237. doi: 10.7717/peerj.16237 (PMC10573296; doi:10.7717/peerj.16237)
Supplement: Supplemental Information 10 [file peerj-11-16237-s010.zip]

Archive with 32 entries (28 files):
- Raw data-Ki67-CAL27/
- Raw data-Ki67-CAL27/cal27 control/
- Raw data-Ki67-CAL27/cal27 control/3blue.tif
- Raw data-Ki67-CAL27/cal27 control/3merge.tif
- Raw data-Ki67-CAL27/cal27 control/3red.tif
- Raw data-Ki67-CAL27/cal27 control/4blue.tif
- Raw data-Ki67-CAL27/cal27 control/4merge.tif
- Raw data-Ki67-CAL27/cal27 control/4red.tif
- Raw data-Ki67-CAL27/cal27 control/6blue.tif
- Raw data-Ki67-CAL27/cal27 control/6merge.tif
- Raw data-Ki67-CAL27/cal27 control/6red.tif
- Raw data-Ki67-CAL27/cal27 shHtrA3/
- Raw data-Ki67-CAL27/cal27 shHtrA3/2blue.tif
- Raw data-Ki67-CAL27/cal27 shHtrA3/2merge.tif
- Raw data-Ki67-CAL27/cal27 shHtrA3/2red.tif
- Raw data-Ki67-CAL27/cal27 shHtrA3/3blue.tif
- Raw data-Ki67-CAL27/cal27 shHtrA3/3merge.tif
- Raw data-Ki67-CAL27/cal27 shHtrA3/3red.tif
- Raw data-Ki67-CAL27/cal27 shHtrA3/5blue.tif
- Raw data-Ki67-CAL27/cal27 shHtrA3/5merge.tif
- Raw data-Ki67-CAL27/cal27 shHtrA3/5red.tif
- Raw data-Ki67-CAL27/cal27 shNC/
- Raw data-Ki67-CAL27/cal27 shNC/1blue.tif
- Raw data-Ki67-CAL27/cal27 shNC/1merge.tif
- Raw data-Ki67-CAL27/cal27 shNC/1red.tif
- Raw data-Ki67-CAL27/cal27 shNC/2blue.tif
- Raw data-Ki67-CAL27/cal27 shNC/2merge.tif
- Raw data-Ki67-CAL27/cal27 shNC/2red.tif
- Raw data-Ki67-CAL27/cal27 shNC/3blue.tif
- Raw data-Ki67-CAL27/cal27 shNC/3merge.tif
- Raw data-Ki67-CAL27/cal27 shNC/3red.tif
- Raw data-Ki67-CAL27/ki67.xlsx
