# Supplementary material for: HtrA3: a promising prognostic biomarker and therapeutic target for head and neck squamous cell carcinoma
Source: PeerJ. 2023 Oct 10;11:e16237. doi: 10.7717/peerj.16237 (PMC10573296; doi:10.7717/peerj.16237)
Supplement: Supplemental Information 11 [file peerj-11-16237-s011.zip]

Archive with 27 entries (26 files):
- Raw data-Apoptosis/
- Raw data-Apoptosis/Apoptosis analysis.xlsx
- Raw data-Apoptosis/Apoptosis.wsp
- Raw data-Apoptosis/CAL-27 shHtrA3 4.fcs
- Raw data-Apoptosis/CAL-27 shHtrA3 4.fcs.png
- Raw data-Apoptosis/CAL-27 shHtrA3 6.fcs
- Raw data-Apoptosis/CAL-27 shHtrA3 6.fcs.png
- Raw data-Apoptosis/CAL-27 shHtrA3 7.fcs
- Raw data-Apoptosis/CAL-27 shHtrA3 7.fcs.png
- Raw data-Apoptosis/CAL-27 shNC 10.fcs
- Raw data-Apoptosis/CAL-27 shNC 10.fcs.png
- Raw data-Apoptosis/CAL-27 shNC 15.fcs
- Raw data-Apoptosis/CAL-27 shNC 15.fcs.png
- Raw data-Apoptosis/CAL-27 shNC 18.fcs
- Raw data-Apoptosis/CAL-27 shNC 18.fcs.png
- Raw data-Apoptosis/fadu shHtrA3 1.fcs
- Raw data-Apoptosis/fadu shHtrA3 1.fcs.png
- Raw data-Apoptosis/fadu shHtrA3 2.fcs
- Raw data-Apoptosis/fadu shHtrA3 2.fcs.png
- Raw data-Apoptosis/fadu shHtrA3 3.fcs
- Raw data-Apoptosis/fadu shHtrA3 3.fcs.png
- Raw data-Apoptosis/fadu shNC 13.fcs
- Raw data-Apoptosis/fadu shNC 13.fcs.png
- Raw data-Apoptosis/fadu shNC 16.fcs
- Raw data-Apoptosis/fadu shNC 16.fcs.png
- Raw data-Apoptosis/fadu shNC 8.fcs
- Raw data-Apoptosis/fadu shNC 8.fcs.png
