# Supplementary material for: HtrA3: a promising prognostic biomarker and therapeutic target for head and neck squamous cell carcinoma
Source: PeerJ. 2023 Oct 10;11:e16237. doi: 10.7717/peerj.16237 (PMC10573296; doi:10.7717/peerj.16237)
Supplement: Supplemental Information 11 [file peerj-11-16237-s011.zip › Raw data-Apoptosis/Apoptosis.wsp]

<?xml version="1.0" encoding="UTF-8"?>
 <Workspace version="20.0"  modDate="Tue Jul 18 17:37:50 CST 2023"  clientTimestamp="1689673070054"  flowJoVersion="10.6.2"  drawRowBorders="1"  drawColumnBorders="1"  hideCompNodes="1"  curGroup="All Samples"  groupPaneHeight="80"  xmlns:xsi="http://www.w3.org/2001/XMLSchema-instance"  xmlns:gating="http://www.isac-net.org/std/Gating-ML/v2.0/gating"  xmlns:transforms="http://www.isac-net.org/std/Gating-ML/v2.0/transformations"  xmlns:data-type="http://www.isac-net.org/std/Gating-ML/v2.0/datatypes"  xsi:schemaLocation="http://www.isac-net.org/std/Gating-ML/v2.0/gating http://www.isac-net.org/std/Gating-ML/v2.0/gating/Gating-ML.v2.0.xsd http://www.isac-net.org/std/Gating-ML/v2.0/transformations http://www.isac-net.org/std/Gating-ML/v2.0/gating/Transformations.v2.0.xsd http://www.isac-net.org/std/Gating-ML/v2.0/datatypes http://www.isac-net.org/std/Gating-ML/v2.0/gating/DataTypes.v2.0.xsd "  nonAutoSaveFileName="file:/C:/Users/CYY/Desktop/cy%20fcs/18-Jul-2023.wsp" >
   <WindowPosition x="-7"  y="-7"  width="655"  height="775"  displayed="1"  panelState="" />
   <TextTraits font="SansSerif"  size="11"  name=""  style="plain"  color="#000000"  background="#00ffffff"  just="left" />
   <Columns>
     <TColumn width="318" >
       <Property key="fj.appnode.prop.name" />
     </TColumn>
     <TColumn width="159" >
       <Property key="fj.appnode.prop.statistic" />
     </TColumn>
     <TColumn width="158" >
       <Property key="fj.appnode.prop.ncells" />
     </TColumn>
   </Columns>
   <Matrices>
     <transforms:spilloverMatrix spectral="0"  prefix="Comp-"  name="Acquisition-defined"  editable="0"  color="#c0c0c0"  version="FlowJo-10.6.2"  status="FINALIZED"  transforms:id="d2711fca-3d25-4cbf-bfb9-016c6d0ca323"  suffix="" >
       <data-type:parameters>
         <data-type:parameter data-type:name="FL7-H"  userProvidedCompInfix="Comp-FL7-H" />
         <data-type:parameter data-type:name="FL9-H"  userProvidedCompInfix="Comp-FL9-H" />
         <data-type:parameter data-type:name="FL7-A"  userProvidedCompInfix="Comp-FL7-A" />
         <data-type:parameter data-type:name="FL9-A"  userProvidedCompInfix="Comp-FL9-A" />
       </data-type:parameters>
       <transforms:spillover data-type:parameter="FL7-H"  userProvidedCompInfix="Comp-FL7-H" >
         <transforms:coefficient data-type:parameter="FL7-H"  transforms:value="1" />
         <transforms:coefficient data-type:parameter="FL9-H"  transforms:value="0" />
         <transforms:coefficient data-type:parameter="FL7-A"  transforms:value="0" />
         <transforms:coefficient data-type:parameter="FL9-A"  transforms:value="0" />
       </transforms:spillover>
       <transforms:spillover data-type:parameter="FL9-H"  userProvidedCompInfix="Comp-FL9-H" >
         <transforms:coefficient data-type:parameter="FL7-H"  transforms:value="0" />
         <transforms:coefficient data-type:parameter="FL9-H"  transforms:value="1" />
         <transforms:coefficient data-type:parameter="FL7-A"  transforms:value="0" />
         <transforms:coefficient data-type:parameter="FL9-A"  transforms:value="0" />
       </transforms:spillover>
       <transforms:spillover data-type:parameter="FL7-A"  userProvidedCompInfix="Comp-FL7-A" >
         <transforms:coefficient data-type:parameter="FL7-H"  transforms:value="0" />
         <transforms:coefficient data-type:parameter="FL9-H"  transforms:value="0" />
         <transforms:coefficient data-type:parameter="FL7-A"  transforms:value="1" />
         <transforms:coefficient data-type:parameter="FL9-A"  transforms:value="0.5325000286" />
       </transforms:spillover>
       <transforms:spillover data-type:parameter="FL9-A"  userProvidedCompInfix="Comp-FL9-A" >
         <transforms:coefficient data-type:parameter="FL7-H"  transforms:value="0" />
         <transforms:coefficient data-type:parameter="FL9-H"  transforms:value="0" />
         <transforms:coefficient data-type:parameter="FL7-A"  transforms:value="0.1162" />
         <transforms:coefficient data-type:parameter="FL9-A"  transforms:value="1" />
       </transforms:spillover>
     </transforms:spilloverMatrix>
   </Matrices>
   <Cytometers>
     <Cytometer name="CYTOF"  cyt="CytoFLEX"  useFCS3="1"  extraNegs="0"  widthBasis="-5"  linMin="0"  logMin="-5"  linMax="12000"  logMax="12000"  linearRescale="1"  logRescale="1"  linFromKW="1"  logFromKW="1"  useGain="1"  useTransform="1"  transformType="ARCSINH"  manufacturer=""  serialnumber=""  homepage="workspaces-and-samples/flowjo-and-your-cytometer/ws-instrumentation/"  icon="coulter.png" >
       <LinParams>
         <Param>time</Param>
       </LinParams>
       <LogParams/>
       <FilterParams/>
       <TransformStore>
         <MatrixID matrixId="d2711fca-3d25-4cbf-bfb9-016c6d0ca323" >
           <Transforms>
             <transforms:linear transforms:minRange="0"  transforms:maxRange="16777216"  gain="1" >
               <data-type:parameter data-type:name="FSC-H" />
             </transforms:linear>
             <transforms:biex transforms:length="256"  transforms:maxRange="16777216"  transforms:neg="0"  transforms:width="-5"  transforms:pos="6.2247198959" >
               <data-type:parameter data-type:name="FL7-H" />
             </transforms:biex>
             <transforms:linear transforms:minRange="0"  transforms:maxRange="10000"  gain="1" >
               <data-type:parameter data-type:name="FSC-Width" />
             </transforms:linear>
             <transforms:biex transforms:length="256"  transforms:maxRange="16777216"  transforms:neg="0"  transforms:width="-5"  transforms:pos="6.2247198959" >
               <data-type:parameter data-type:name="FL9-H" />
             </transforms:biex>
             <transforms:linear transforms:minRange="0"  transforms:maxRange="16777216"  gain="1" >
               <data-type:parameter data-type:name="SSC-H" />
             </transforms:linear>
             <transforms:biex transforms:length="256"  transforms:maxRange="530542153.5661951"  transforms:neg="0"  transforms:width="-5"  transforms:pos="6.7247198959" >
               <data-type:parameter data-type:name="FL7-A" />
             </transforms:biex>
             <transforms:biex transforms:length="256"  transforms:maxRange="1677721600.0000005"  transforms:neg="0"  transforms:width="-5"  transforms:pos="6.7247198959" >
               <data-type:parameter data-type:name="FL9-A" />
             </transforms:biex>
             <transforms:linear transforms:minRange="0"  transforms:maxRange="16777216"  gain="1" >
               <data-type:parameter data-type:name="FSC-A" />
             </transforms:linear>
             <transforms:linear transforms:minRange="0"  transforms:maxRange="16777216"  gain="1" >
               <data-type:parameter data-type:name="SSC-A" />
             </transforms:linear>
           </Transforms>
         </MatrixID>
       </TransformStore>
     </Cytometer>
   </Cytometers>
   <Groups>
     <GroupNode name="All Samples"  annotation=""  owningGroup="All Samples"  expanded="0"  sortPriority="10"  count="-1" >
       <Graph smoothing="0"  backColor="#ffffff"  foreColor="#000000"  type="Pseudocolor"  fast="1" >
         <Axis dimension="x"  name=""  label=""  auto="auto" />
         <Axis dimension="y"  name=""  label=""  auto="auto" />
         <GraphSettings level="5%"  smoothingHighResolution="1"  contourHighResolution="1"  histogramSmoothingCount="0"  graphResolution="256"  showOutliers="0"  drawLargeDots="0"  dotsToDraw="8000"  tint="le.chartfill.tinted.40"  lineWeight="le.lineweight.normal"  lineStyle="le.linestyle.solid" />
         <GraphEnvironment showGrid="0"  showAxes="tnlTNL"  showGates="1"  showFreqOnPlots="1"  showGateNameOnPlots="1"  showMedians="0"  showUncomped="0"  addEventParam="0"  lastYAxisName="" >
           <TextTraits font="SansSerif"  size="11"  name="Labels"  style="plain"  color="#000000"  background="#00ffffff"  just="left" />
           <TextTraits font="SansSerif"  size="11"  name="LayoutGates"  style="plain"  color="#000000"  background="#00ffffff"  just="left" />
           <TextTraits font="SansSerif"  size="9"  name="Numbers"  style="plain"  color="#000000"  background="#00ffffff"  just="left" />
           <TextTraits font="SansSerif"  size="9"  name="Legend"  style="plain"  color="#000000"  background="#00ffffff"  just="left" />
         </GraphEnvironment>
       </Graph>
       <Subpopulations>
         <Population name="Q1: PE-A- , PerCP-A+"  annotation=""  owningGroup="All Samples"  expanded="0"  sortPriority="10"  count="221" >
           <Graph smoothing="0"  backColor="#ffffff"  foreColor="#000000"  heatMapStatParameter="Comp-FL7-H"  type="Pseudocolor"  fast="1" >
             <Axis dimension="x"  name="Comp-FL7-A"  label=""  auto="auto" />
             <Axis dimension="y"  name="Comp-FL9-A"  label=""  auto="auto" />
             <GraphSettings level="5%"  smoothingHighResolution="1"  contourHighResolution="1"  histogramSmoothingCount="0"  graphResolution="256"  showOutliers="0"  drawLargeDots="0"  dotsToDraw="8000"  tint="le.chartfill.tinted.40"  lineWeight="le.lineweight.normal"  lineStyle="le.linestyle.solid" />
             <GraphEnvironment showGrid="0"  showAxes="tnlTNL"  showGates="1"  showFreqOnPlots="1"  showGateNameOnPlots="1"  showMedians="0"  showUncomped="0"  addEventParam="0"  lastYAxisName="" >
               <TextTraits font="SansSerif"  size="11"  name="Labels"  style="plain"  color="#000000"  background="#00ffffff"  just="left" />
               <TextTraits font="SansSerif"  size="11"  name="LayoutGates"  style="plain"  color="#000000"  background="#00ffffff"  just="left" />
               <TextTraits font="SansSerif"  size="9"  name="Numbers"  style="plain"  color="#000000"  background="#00ffffff"  just="left" />
               <TextTraits font="SansSerif"  size="9"  name="Legend"  style="plain"  color="#000000"  background="#00ffffff"  just="left" />
               <WindowPosition x="436"  y="80"  width="390"  height="582"  displayed="1"  panelState="" />
             </GraphEnvironment>
           </Graph>
           <Gate gating:id="ID971936990" >
             <gating:RectangleGate eventsInside="1"  annoOffsetX="0"  annoOffsetY="0"  tint="#000000"  isTinted="0"  lineWeight="Normal"  userDefined="1"  percentX="0"  percentY="0" >
               <gating:dimension gating:max="41391.935208364994" >
                 <data-type:fcs-dimension data-type:name="Comp-FL7-A" />
               </gating:dimension>
               <gating:dimension gating:min="166894.13277378835" >
                 <data-type:fcs-dimension data-type:name="Comp-FL9-A" />
               </gating:dimension>
             </gating:RectangleGate>
           </Gate>
         </Population>
         <Population name="Q2: PE-A+ , PerCP-A+"  annotation=""  owningGroup="All Samples"  expanded="0"  sortPriority="10"  count="874" >
           <Graph smoothing="0"  backColor="#ffffff"  foreColor="#000000"  heatMapStatParameter="Comp-FL7-H"  type="Pseudocolor"  fast="1" >
             <Axis dimension="x"  name="Comp-FL7-A"  label=""  auto="auto" />
             <Axis dimension="y"  name="Comp-FL9-A"  label=""  auto="auto" />
             <GraphSettings level="5%"  smoothingHighResolution="1"  contourHighResolution="1"  histogramSmoothingCount="0"  graphResolution="256"  showOutliers="0"  drawLargeDots="0"  dotsToDraw="8000"  tint="le.chartfill.tinted.40"  lineWeight="le.lineweight.normal"  lineStyle="le.linestyle.solid" />
             <GraphEnvironment showGrid="0"  showAxes="tnlTNL"  showGates="1"  showFreqOnPlots="1"  showGateNameOnPlots="1"  showMedians="0"  showUncomped="0"  addEventParam="0"  lastYAxisName="" >
               <TextTraits font="SansSerif"  size="11"  name="Labels"  style="plain"  color="#000000"  background="#00ffffff"  just="left" />
               <TextTraits font="SansSerif"  size="11"  name="LayoutGates"  style="plain"  color="#000000"  background="#00ffffff"  just="left" />
               <TextTraits font="SansSerif"  size="9"  name="Numbers"  style="plain"  color="#000000"  background="#00ffffff"  just="left" />
               <TextTraits font="SansSerif"  size="9"  name="Legend"  style="plain"  color="#000000"  background="#00ffffff"  just="left" />
               <WindowPosition x="436"  y="80"  width="390"  height="582"  displayed="1"  panelState="" />
             </GraphEnvironment>
           </Graph>
           <Gate gating:id="ID1680365536" >
             <gating:RectangleGate eventsInside="1"  annoOffsetX="0"  annoOffsetY="0"  tint="#000000"  isTinted="0"  lineWeight="Normal"  userDefined="1"  percentX="0"  percentY="0" >
               <gating:dimension gating:min="41391.935208364994" >
                 <data-type:fcs-dimension data-type:name="Comp-FL7-A" />
               </gating:dimension>
               <gating:dimension gating:min="166894.13277378835" >
                 <data-type:fcs-dimension data-type:name="Comp-FL9-A" />
               </gating:dimension>
             </gating:RectangleGate>
           </Gate>
         </Population>
         <Population name="Q3: PE-A+ , PerCP-A-"  annotation=""  owningGroup="All Samples"  expanded="0"  sortPriority="10"  count="1710" >
           <Graph smoothing="0"  backColor="#ffffff"  foreColor="#000000"  heatMapStatParameter="Comp-FL7-H"  type="Pseudocolor"  fast="1" >
             <Axis dimension="x"  name="Comp-FL7-A"  label=""  auto="auto" />
             <Axis dimension="y"  name="Comp-FL9-A"  label=""  auto="auto" />
             <GraphSettings level="5%"  smoothingHighResolution="1"  contourHighResolution="1"  histogramSmoothingCount="0"  graphResolution="256"  showOutliers="0"  drawLargeDots="0"  dotsToDraw="8000"  tint="le.chartfill.tinted.40"  lineWeight="le.lineweight.normal"  lineStyle="le.linestyle.solid" />
             <GraphEnvironment showGrid="0"  showAxes="tnlTNL"  showGates="1"  showFreqOnPlots="1"  showGateNameOnPlots="1"  showMedians="0"  showUncomped="0"  addEventParam="0"  lastYAxisName="" >
               <TextTraits font="SansSerif"  size="11"  name="Labels"  style="plain"  color="#000000"  background="#00ffffff"  just="left" />
               <TextTraits font="SansSerif"  size="11"  name="LayoutGates"  style="plain"  color="#000000"  background="#00ffffff"  just="left" />
               <TextTraits font="SansSerif"  size="9"  name="Numbers"  style="plain"  color="#000000"  background="#00ffffff"  just="left" />
               <TextTraits font="SansSerif"  size="9"  name="Legend"  style="plain"  color="#000000"  background="#00ffffff"  just="left" />
               <WindowPosition x="436"  y="80"  width="390"  height="582"  displayed="1"  panelState="" />
             </GraphEnvironment>
           </Graph>
           <Gate gating:id="ID1282100951" >
             <gating:RectangleGate eventsInside="1"  annoOffsetX="0"  annoOffsetY="0"  tint="#000000"  isTinted="0"  lineWeight="Normal"  userDefined="1"  percentX="0"  percentY="0" >
               <gating:dimension gating:min="41391.935208364994" >
                 <data-type:fcs-dimension data-type:name="Comp-FL7-A" />
               </gating:dimension>
               <gating:dimension gating:max="166894.13277378835" >
                 <data-type:fcs-dimension data-type:name="Comp-FL9-A" />
               </gating:dimension>
             </gating:RectangleGate>
           </Gate>
         </Population>
         <Population name="Q4: PE-A- , PerCP-A-"  annotation=""  owningGroup="All Samples"  expanded="0"  sortPriority="10"  count="7195" >
           <Graph smoothing="0"  backColor="#ffffff"  foreColor="#000000"  heatMapStatParameter="Comp-FL7-H"  type="Pseudocolor"  fast="1" >
             <Axis dimension="x"  name="Comp-FL7-A"  label=""  auto="auto" />
             <Axis dimension="y"  name="Comp-FL9-A"  label=""  auto="auto" />
             <GraphSettings level="5%"  smoothingHighResolution="1"  contourHighResolution="1"  histogramSmoothingCount="0"  graphResolution="256"  showOutliers="0"  drawLargeDots="0"  dotsToDraw="8000"  tint="le.chartfill.tinted.40"  lineWeight="le.lineweight.normal"  lineStyle="le.linestyle.solid" />
             <GraphEnvironment showGrid="0"  showAxes="tnlTNL"  showGates="1"  showFreqOnPlots="1"  showGateNameOnPlots="1"  showMedians="0"  showUncomped="0"  addEventParam="0"  lastYAxisName="" >
               <TextTraits font="SansSerif"  size="11"  name="Labels"  style="plain"  color="#000000"  background="#00ffffff"  just="left" />
               <TextTraits font="SansSerif"  size="11"  name="LayoutGates"  style="plain"  color="#000000"  background="#00ffffff"  just="left" />
               <TextTraits font="SansSerif"  size="9"  name="Numbers"  style="plain"  color="#000000"  background="#00ffffff"  just="left" />
               <TextTraits font="SansSerif"  size="9"  name="Legend"  style="plain"  color="#000000"  background="#00ffffff"  just="left" />
               <WindowPosition x="436"  y="80"  width="390"  height="582"  displayed="1"  panelState="" />
             </GraphEnvironment>
           </Graph>
           <Gate gating:id="ID556151572" >
             <gating:RectangleGate eventsInside="1"  annoOffsetX="0"  annoOffsetY="0"  tint="#000000"  isTinted="0"  lineWeight="Normal"  userDefined="1"  percentX="0"  percentY="0" >
               <gating:dimension gating:max="41391.935208364994" >
                 <data-type:fcs-dimension data-type:name="Comp-FL7-A" />
               </gating:dimension>
               <gating:dimension gating:max="166894.13277378835" >
                 <data-type:fcs-dimension data-type:name="Comp-FL9-A" />
               </gating:dimension>
             </gating:RectangleGate>
           </Gate>
         </Population>
       </Subpopulations>
       <Group name="All Samples"  live="1"  role="ws.group.dlog.test"  key=""  synchronized="0"  foreground="#000000"  fontStyle="bold" >
         <Criteria/>
         <SampleRefs>
           <SampleRef sampleID="11" />
           <SampleRef sampleID="12" />
           <SampleRef sampleID="13" />
           <SampleRef sampleID="14" />
           <SampleRef sampleID="15" />
           <SampleRef sampleID="16" />
           <SampleRef sampleID="17" />
           <SampleRef sampleID="18" />
           <SampleRef sampleID="1" />
           <SampleRef sampleID="2" />
           <SampleRef sampleID="3" />
           <SampleRef sampleID="4" />
           <SampleRef sampleID="5" />
           <SampleRef sampleID="6" />
           <SampleRef sampleID="7" />
           <SampleRef sampleID="8" />
           <SampleRef sampleID="9" />
           <SampleRef sampleID="10" />
         </SampleRefs>
         <Keywords/>
       </Group>
     </GroupNode>
     <GroupNode name="Compensation"  annotation=""  owningGroup="Compensation"  expanded="1"  sortPriority="10"  count="-1" >
       <Graph smoothing="0"  backColor="#ffffff"  foreColor="#000000"  type="Pseudocolor"  fast="1" >
         <Axis dimension="x"  name=""  label=""  auto="auto" />
         <Axis dimension="y"  name=""  label=""  auto="auto" />
         <GraphSettings level="5%"  smoothingHighResolution="1"  contourHighResolution="1"  histogramSmoothingCount="0"  graphResolution="256"  showOutliers="0"  drawLargeDots="0"  dotsToDraw="8000"  tint="le.chartfill.tinted.40"  lineWeight="le.lineweight.normal"  lineStyle="le.linestyle.solid" />
         <GraphEnvironment showGrid="0"  showAxes="tnlTNL"  showGates="1"  showFreqOnPlots="1"  showGateNameOnPlots="1"  showMedians="0"  showUncomped="0"  addEventParam="0"  lastYAxisName="" >
           <TextTraits font="SansSerif"  size="11"  name="Labels"  style="plain"  color="#000000"  background="#00ffffff"  just="left" />
           <TextTraits font="SansSerif"  size="11"  name="LayoutGates"  style="plain"  color="#000000"  background="#00ffffff"  just="left" />
           <TextTraits font="SansSerif"  size="9"  name="Numbers"  style="plain"  color="#000000"  background="#00ffffff"  just="left" />
           <TextTraits font="SansSerif"  size="9"  name="Legend"  style="plain"  color="#000000"  background="#00ffffff"  just="left" />
         </GraphEnvironment>
       </Graph>
       <Group name="Compensation"  live="1"  role="ws.group.dlog.compensation"  key=""  synchronized="0"  foreground="#bc1900"  fontStyle="bold" >
         <Criteria>
           <Criterion connector="And"  keyword="$FIL"  function="Contains"  value="unstained" />
           <Criterion connector="Or"  keyword="$FIL"  function="Contains"  value="comp" />
         </Criteria>
         <Keywords/>
       </Group>
     </GroupNode>
   </Groups>
   <SampleList>
     <Sample>
       <DataSet uri="file:/C:/Users/CYY/Desktop/cy%20fcs/1.fcs"  sampleID="11" />
       <transforms:spilloverMatrix spectral="0"  prefix="Comp-"  name="Acquisition-defined"  editable="0"  color="#c0c0c0"  version="FlowJo-10.6.2"  status="FINALIZED"  transforms:id="d2711fca-3d25-4cbf-bfb9-016c6d0ca323"  suffix="" >
         <data-type:parameters>
           <data-type:parameter data-type:name="FL7-H"  userProvidedCompInfix="Comp-FL7-H" />
           <data-type:parameter data-type:name="FL9-H"  userProvidedCompInfix="Comp-FL9-H" />
           <data-type:parameter data-type:name="FL7-A"  userProvidedCompInfix="Comp-FL7-A" />
           <data-type:parameter data-type:name="FL9-A"  userProvidedCompInfix="Comp-FL9-A" />
         </data-type:parameters>
         <transforms:spillover data-type:parameter="FL7-H"  userProvidedCompInfix="Comp-FL7-H" >
           <transforms:coefficient data-type:parameter="FL7-H"  transforms:value="1" />
           <transforms:coefficient data-type:parameter="FL9-H"  transforms:value="0" />
           <transforms:coefficient data-type:parameter="FL7-A"  transforms:value="0" />
           <transforms:coefficient data-type:parameter="FL9-A"  transforms:value="0" />
         </transforms:spillover>
         <transforms:spillover data-type:parameter="FL9-H"  userProvidedCompInfix="Comp-FL9-H" >
           <transforms:coefficient data-type:parameter="FL7-H"  transforms:value="0" />
           <transforms:coefficient data-type:parameter="FL9-H"  transforms:value="1" />
           <transforms:coefficient data-type:parameter="FL7-A"  transforms:value="0" />
           <transforms:coefficient data-type:parameter="FL9-A"  transforms:value="0" />
         </transforms:spillover>
         <transforms:spillover data-type:parameter="FL7-A"  userProvidedCompInfix="Comp-FL7-A" >
           <transforms:coefficient data-type:parameter="FL7-H"  transforms:value="0" />
           <transforms:coefficient data-type:parameter="FL9-H"  transforms:value="0" />
           <transforms:coefficient data-type:parameter="FL7-A"  transforms:value="1" />
           <transforms:coefficient data-type:parameter="FL9-A"  transforms:value="0.5325000286" />
         </transforms:spillover>
         <transforms:spillover data-type:parameter="FL9-A"  userProvidedCompInfix="Comp-FL9-A" >
           <transforms:coefficient data-type:parameter="FL7-H"  transforms:value="0" />
           <transforms:coefficient data-type:parameter="FL9-H"  transforms:value="0" />
           <transforms:coefficient data-type:parameter="FL7-A"  transforms:value="0.1162" />
           <transforms:coefficient data-type:parameter="FL9-A"  transforms:value="1" />
         </transforms:spillover>
       </transforms:spilloverMatrix>
       <Transformations>
         <transforms:linear transforms:minRange="0"  transforms:maxRange="16777216"  gain="1" >
           <data-type:parameter data-type:name="FSC-H" />
         </transforms:linear>
         <transforms:linear transforms:minRange="0"  transforms:maxRange="16777216"  gain="1" >
           <data-type:parameter data-type:name="FSC-A" />
         </transforms:linear>
         <transforms:linear transforms:minRange="0"  transforms:maxRange="16777216"  gain="1" >
           <data-type:parameter data-type:name="SSC-H" />
         </transforms:linear>
         <transforms:linear transforms:minRange="0"  transforms:maxRange="16777216"  gain="1" >
           <data-type:parameter data-type:name="SSC-A" />
         </transforms:linear>
         <transforms:biex transforms:length="256"  transforms:maxRange="16777216"  transforms:neg="0"  transforms:width="-5"  transforms:pos="6.2247198959" >
           <data-type:parameter data-type:name="FL7-H" />
         </transforms:biex>
         <transforms:biex transforms:length="256"  transforms:maxRange="530542153.5661951"  transforms:neg="0"  transforms:width="-5"  transforms:pos="6.7247198959" >
           <data-type:parameter data-type:name="FL7-A" />
         </transforms:biex>
         <transforms:biex transforms:length="256"  transforms:maxRange="16777216"  transforms:neg="0"  transforms:width="-5"  transforms:pos="6.2247198959" >
           <data-type:parameter data-type:name="FL9-H" />
         </transforms:biex>
         <transforms:biex transforms:length="256"  transforms:maxRange="1677721600.0000005"  transforms:neg="0"  transforms:width="-5"  transforms:pos="6.7247198959" >
           <data-type:parameter data-type:name="FL9-A" />
         </transforms:biex>
         <transforms:linear transforms:minRange="0"  transforms:maxRange="10000"  gain="1" >
           <data-type:parameter data-type:name="FSC-Width" />
         </transforms:linear>
         <transforms:linear transforms:minRange="0"  transforms:maxRange="37"  gain="0.0000196916" >
           <data-type:parameter data-type:name="Time" />
         </transforms:linear>
         <transforms:biex transforms:length="256"  transforms:maxRange="16777216"  transforms:neg="0"  transforms:width="-5"  transforms:pos="6.2247198959" >
           <data-type:parameter data-type:name="Comp-FL7-H" />
         </transforms:biex>
         <transforms:biex transforms:length="256"  transforms:maxRange="16777216"  transforms:neg="0"  transforms:width="-5"  transforms:pos="6.2247198959" >
           <data-type:parameter data-type:name="Comp-FL9-H" />
         </transforms:biex>
         <transforms:biex transforms:length="256"  transforms:maxRange="530542153.5661951"  transforms:neg="0"  transforms:width="-5"  transforms:pos="6.7247198959" >
           <data-type:parameter data-type:name="Comp-FL7-A" />
         </transforms:biex>
         <transforms:biex transforms:length="256"  transforms:maxRange="1677721600.0000005"  transforms:neg="0"  transforms:width="-5"  transforms:pos="6.7247198959" >
           <data-type:parameter data-type:name="Comp-FL9-A" />
         </transforms:biex>
       </Transformations>
       <Keywords>
         <Keyword name="FJ_FCS_VERSION"  value="3" />
         <Keyword name="$BEGINSTEXT"  value="0" />
         <Keyword name="$ENDSTEXT"  value="0" />
         <Keyword name="$BEGINDATA"  value="0000000000005216" />
         <Keyword name="$ENDDATA"  value="0000000000405215" />
         <Keyword name="$BEGINANALYSIS"  value="0" />
         <Keyword name="$ENDANALYSIS"  value="0" />
         <Keyword name="$TOT"  value="0000000000010000" />
         <Keyword name="FILVER"  value="1" />
         <Keyword name="$FIL"  value="1.fcs" />
         <Keyword name="$SYS"  value="Microsoft Windows NT 6.2.9200.0" />
         <Keyword name="$MODE"  value="L" />
         <Keyword name="$BYTEORD"  value="4,3,2,1" />
         <Keyword name="$DATATYPE"  value="F" />
         <Keyword name="$NEXTDATA"  value="0" />
         <Keyword name="CYTEXPERTFIL"  value="True" />
         <Keyword name="TBID"  value="b54fbcee-bdee-4d86-85fa-06269db5e5b1" />
         <Keyword name="TBNM"  value="1" />
         <Keyword name="$PAR"  value="10" />
         <Keyword name="$BTIM"  value="12:47:26" />
         <Keyword name="$ETIM"  value="12:48:03" />
         <Keyword name="$DATE"  value="04-Jul-2023" />
         <Keyword name="$CYT"  value="CytoFLEX" />
         <Keyword name="RCTOT"  value="10000" />
         <Keyword name="USRCTOT"  value="True" />
         <Keyword name="CGNM"  value="All Events " />
         <Keyword name="RCTIM"  value="600" />
         <Keyword name="USRCTIM"  value="True" />
         <Keyword name="$SPILLOVER"  value="4,FL7-H,FL9-H,FL7-A,FL9-A,1,0,0,0,0,1,0,0,0,0,1,0.5325,0,0,0.1162,1" />
         <Keyword name="RCVOL"  value="10" />
         <Keyword name="USRCVOL"  value="False" />
         <Keyword name="$TIMESTEP"  value="0.00002" />
         <Keyword name="$P1N"  value="FSC-H" />
         <Keyword name="$P1S"  value="FSC-H" />
         <Keyword name="$P1R"  value="16777216" />
         <Keyword name="$P1B"  value="32" />
         <Keyword name="$P1E"  value="0,0" />
         <Keyword name="$P1G"  value="1.0" />
         <Keyword name="P1DISPLAY"  value="LIN" />
         <Keyword name="$P2N"  value="FSC-A" />
         <Keyword name="$P2S"  value="FSC-A" />
         <Keyword name="$P2R"  value="16777216" />
         <Keyword name="$P2B"  value="32" />
         <Keyword name="$P2E"  value="0,0" />
         <Keyword name="$P2G"  value="1.0" />
         <Keyword name="P2DISPLAY"  value="LIN" />
         <Keyword name="$P3N"  value="SSC-H" />
         <Keyword name="$P3S"  value="SSC-H" />
         <Keyword name="$P3R"  value="16777216" />
         <Keyword name="$P3B"  value="32" />
         <Keyword name="$P3E"  value="0,0" />
         <Keyword name="$P3G"  value="1.0" />
         <Keyword name="P3DISPLAY"  value="LIN" />
         <Keyword name="$P4N"  value="SSC-A" />
         <Keyword name="$P4S"  value="SSC-A" />
         <Keyword name="$P4R"  value="16777216" />
         <Keyword name="$P4B"  value="32" />
         <Keyword name="$P4E"  value="0,0" />
         <Keyword name="$P4G"  value="1.0" />
         <Keyword name="P4DISPLAY"  value="LIN" />
         <Keyword name="$P5N"  value="FL7-H" />
         <Keyword name="$P5S"  value="PE-H" />
         <Keyword name="$P5R"  value="16777216" />
         <Keyword name="$P5B"  value="32" />
         <Keyword name="$P5E"  value="0,0" />
         <Keyword name="$P5G"  value="1.0" />
         <Keyword name="P5DISPLAY"  value="LOG" />
         <Keyword name="$P6N"  value="FL7-A" />
         <Keyword name="$P6S"  value="PE-A" />
         <Keyword name="$P6R"  value="16777216" />
         <Keyword name="$P6B"  value="32" />
         <Keyword name="$P6E"  value="0,0" />
         <Keyword name="$P6G"  value="1.0" />
         <Keyword name="P6DISPLAY"  value="LOG" />
         <Keyword name="$P7N"  value="FL9-H" />
         <Keyword name="$P7S"  value="PerCP-H" />
         <Keyword name="$P7R"  value="16777216" />
         <Keyword name="$P7B"  value="32" />
         <Keyword name="$P7E"  value="0,0" />
         <Keyword name="$P7G"  value="1.0" />
         <Keyword name="P7DISPLAY"  value="LOG" />
         <Keyword name="$P8N"  value="FL9-A" />
         <Keyword name="$P8S"  value="PerCP-A" />
         <Keyword name="$P8R"  value="16777216" />
         <Keyword name="$P8B"  value="32" />
         <Keyword name="$P8E"  value="0,0" />
         <Keyword name="$P8G"  value="1.0" />
         <Keyword name="P8DISPLAY"  value="LOG" />
         <Keyword name="$P9N"  value="FSC-Width" />
         <Keyword name="$P9S"  value="FSC-Width" />
         <Keyword name="$P9R"  value="10000" />
         <Keyword name="$P9B"  value="32" />
         <Keyword name="$P9E"  value="0,0" />
         <Keyword name="$P9G"  value="1.0" />
         <Keyword name="P9DISPLAY"  value="LIN" />
         <Keyword name="$P10N"  value="Time" />
         <Keyword name="$P10S"  value="Time" />
         <Keyword name="$P10R"  value="900000000" />
         <Keyword name="$P10B"  value="32" />
         <Keyword name="$P10E"  value="0,0" />
         <Keyword name="$P10G"  value="1.0" />
         <Keyword name="P10DISPLAY"  value="LIN" />
         <Keyword name="$LOST"  value="0" />
         <Keyword name="$ABRT"  value="65" />
         <Keyword name="IMPTTB"  value="False" />
         <Keyword name="FLLW"  value="True" />
         <Keyword name="RCD"  value="True" />
         <Keyword name="$VOL"  value="6263.247" />
         <Keyword name="$OP"  value="BC" />
         <Keyword name="DURTIM"  value="37.579500" />
         <Keyword name="SMFLWRTHIS"  value="37.64742,10" />
         <Keyword name="USCOMP"  value="True" />
         <Keyword name="AHCOMPSYNC"  value="False" />
         <Keyword name="COMPCHH"  value="PEPerCP" />
         <Keyword name="COMPBGH"  value="544.375395.75" />
         <Keyword name="COMPAFH"  value="00" />
         <Keyword name="COMPH"  value="1001" />
         <Keyword name="COMPGAINH"  value="29300" />
         <Keyword name="COMPCHA"  value="PEPerCP" />
         <Keyword name="COMPBGA"  value="5017.54247" />
         <Keyword name="COMPAFA"  value="00" />
         <Keyword name="COMPA"  value="10.11620.53251" />
         <Keyword name="COMPGAINA"  value="29300" />
         <Keyword name="SN"  value="BF29328" />
         <Keyword name="$CYTSN"  value="BF29328" />
         <Keyword name="FLDSM"  value="10" />
         <Keyword name="CHAR"  value="10" />
         <Keyword name="CH1ID"  value="FSC" />
         <Keyword name="CH1NM"  value="FSC" />
         <Keyword name="CH1AD"  value="14" />
         <Keyword name="CH1DA"  value="22" />
         <Keyword name="CH1TH"  value="262774" />
         <Keyword name="CH1TR"  value="64" />
         <Keyword name="CH1GAIN"  value="61" />
         <Keyword name="CH1USH"  value="False" />
         <Keyword name="CH1DELAY"  value="0" />
         <Keyword name="CH1DELTA"  value="24" />
         <Keyword name="CH1THUS"  value="True" />
         <Keyword name="CH1FL"  value="False" />
         <Keyword name="CH1HS"  value="8" />
         <Keyword name="CH1AS"  value="2" />
         <Keyword name="CH1HATFL"  value="294.875" />
         <Keyword name="CH1AATFL"  value="3815.5" />
         <Keyword name="CH1HAVAL"  value="1250000" />
         <Keyword name="CH2ID"  value="SSC" />
         <Keyword name="CH2NM"  value="SSC" />
         <Keyword name="CH2AD"  value="8" />
         <Keyword name="CH2DA"  value="16" />
         <Keyword name="CH2TH"  value="10000" />
         <Keyword name="CH2TR"  value="64" />
         <Keyword name="CH2GAIN"  value="62" />
         <Keyword name="CH2USH"  value="True" />
         <Keyword name="CH2DELAY"  value="0" />
         <Keyword name="CH2DELTA"  value="24" />
         <Keyword name="CH2THUS"  value="False" />
         <Keyword name="CH2FL"  value="False" />
         <Keyword name="CH2HS"  value="8" />
         <Keyword name="CH2AS"  value="2" />
         <Keyword name="CH2FLNMS"  value="SSC" />
         <Keyword name="CH2HATFL"  value="431.125" />
         <Keyword name="CH2AATFL"  value="4736.5" />
         <Keyword name="CH2HAVAL"  value="1250000" />
         <Keyword name="CH3ID"  value="FL6" />
         <Keyword name="CH3NM"  value="FITC" />
         <Keyword name="CH3AD"  value="11" />
         <Keyword name="CH3DA"  value="19" />
         <Keyword name="CH3TH"  value="10000" />
         <Keyword name="CH3TR"  value="64" />
         <Keyword name="CH3GAIN"  value="82" />
         <Keyword name="CH3USH"  value="True" />
         <Keyword name="CH3DELAY"  value="0" />
         <Keyword name="CH3DELTA"  value="24" />
         <Keyword name="CH3THUS"  value="False" />
         <Keyword name="CH3FL"  value="False" />
         <Keyword name="CH3HS"  value="8" />
         <Keyword name="CH3AS"  value="2" />
         <Keyword name="CH3FLNMS"  value="FITC" />
         <Keyword name="CH3HATFL"  value="553.75" />
         <Keyword name="CH3AATFL"  value="5514.5" />
         <Keyword name="CH3HAVAL"  value="6875000" />
         <Keyword name="CH4ID"  value="FL7" />
         <Keyword name="CH4NM"  value="PE" />
         <Keyword name="CH4AD"  value="10" />
         <Keyword name="CH4DA"  value="18" />
         <Keyword name="CH4TH"  value="10000" />
         <Keyword name="CH4TR"  value="64" />
         <Keyword name="CH4GAIN"  value="29" />
         <Keyword name="CH4USH"  value="True" />
         <Keyword name="CH4DELAY"  value="0" />
         <Keyword name="CH4DELTA"  value="24" />
         <Keyword name="CH4THUS"  value="False" />
         <Keyword name="CH4FL"  value="True" />
         <Keyword name="CH4HS"  value="8" />
         <Keyword name="CH4AS"  value="2" />
         <Keyword name="CH4FLNMS"  value="PE" />
         <Keyword name="CH4HATFL"  value="544.375" />
         <Keyword name="CH4AATFL"  value="5017.5" />
         <Keyword name="CH4HAVAL"  value="6875000" />
         <Keyword name="CH5ID"  value="FL9" />
         <Keyword name="CH5NM"  value="PerCP" />
         <Keyword name="CH5AD"  value="12" />
         <Keyword name="CH5DA"  value="20" />
         <Keyword name="CH5TH"  value="10000" />
         <Keyword name="CH5TR"  value="64" />
         <Keyword name="CH5GAIN"  value="300" />
         <Keyword name="CH5USH"  value="True" />
         <Keyword name="CH5DELAY"  value="0" />
         <Keyword name="CH5DELTA"  value="24" />
         <Keyword name="CH5THUS"  value="False" />
         <Keyword name="CH5FL"  value="True" />
         <Keyword name="CH5HS"  value="8" />
         <Keyword name="CH5AS"  value="2" />
         <Keyword name="CH5FLNMS"  value="PerCP" />
         <Keyword name="CH5HATFL"  value="395.75" />
         <Keyword name="CH5AATFL"  value="4247" />
         <Keyword name="CH5HAVAL"  value="6875000" />
         <Keyword name="CH6ID"  value="FL10" />
         <Keyword name="CH6NM"  value="PC7" />
         <Keyword name="CH6AD"  value="13" />
         <Keyword name="CH6DA"  value="21" />
         <Keyword name="CH6TH"  value="10000" />
         <Keyword name="CH6TR"  value="64" />
         <Keyword name="CH6GAIN"  value="346" />
         <Keyword name="CH6USH"  value="True" />
         <Keyword name="CH6DELAY"  value="0" />
         <Keyword name="CH6DELTA"  value="24" />
         <Keyword name="CH6THUS"  value="False" />
         <Keyword name="CH6FL"  value="False" />
         <Keyword name="CH6HS"  value="8" />
         <Keyword name="CH6AS"  value="2" />
         <Keyword name="CH6FLNMS"  value="PC7" />
         <Keyword name="CH6HATFL"  value="396.625" />
         <Keyword name="CH6AATFL"  value="4092" />
         <Keyword name="CH6HAVAL"  value="6875000" />
         <Keyword name="CH7ID"  value="FL11" />
         <Keyword name="CH7NM"  value="APC" />
         <Keyword name="CH7AD"  value="1" />
         <Keyword name="CH7DA"  value="1" />
         <Keyword name="CH7TH"  value="10000" />
         <Keyword name="CH7TR"  value="64" />
         <Keyword name="CH7GAIN"  value="500" />
         <Keyword name="CH7USH"  value="True" />
         <Keyword name="CH7DELAY"  value="-40.32" />
         <Keyword name="CH7DELTA"  value="24" />
         <Keyword name="CH7THUS"  value="False" />
         <Keyword name="CH7FL"  value="False" />
         <Keyword name="CH7HS"  value="8" />
         <Keyword name="CH7AS"  value="2" />
         <Keyword name="CH7FLNMS"  value="APC" />
         <Keyword name="CH7HATFL"  value="420.375" />
         <Keyword name="CH7AATFL"  value="4927" />
         <Keyword name="CH7HAVAL"  value="6875000" />
         <Keyword name="CH8ID"  value="FL13" />
         <Keyword name="CH8NM"  value="APC-cy7" />
         <Keyword name="CH8AD"  value="0" />
         <Keyword name="CH8DA"  value="0" />
         <Keyword name="CH8TH"  value="10000" />
         <Keyword name="CH8TR"  value="64" />
         <Keyword name="CH8GAIN"  value="530" />
         <Keyword name="CH8USH"  value="True" />
         <Keyword name="CH8DELAY"  value="-40.32" />
         <Keyword name="CH8DELTA"  value="24" />
         <Keyword name="CH8THUS"  value="False" />
         <Keyword name="CH8FL"  value="False" />
         <Keyword name="CH8HS"  value="8" />
         <Keyword name="CH8AS"  value="2" />
         <Keyword name="CH8FLNMS"  value="APC-cy7" />
         <Keyword name="CH8HATFL"  value="391.375" />
         <Keyword name="CH8AATFL"  value="4616" />
         <Keyword name="CH8HAVAL"  value="6875000" />
         <Keyword name="CH9ID"  value="FL1" />
         <Keyword name="CH9NM"  value="PB450" />
         <Keyword name="CH9AD"  value="4" />
         <Keyword name="CH9DA"  value="4" />
         <Keyword name="CH9TH"  value="10000" />
         <Keyword name="CH9TR"  value="64" />
         <Keyword name="CH9GAIN"  value="33" />
         <Keyword name="CH9USH"  value="True" />
         <Keyword name="CH9DELAY"  value="41.92" />
         <Keyword name="CH9DELTA"  value="24" />
         <Keyword name="CH9THUS"  value="False" />
         <Keyword name="CH9FL"  value="False" />
         <Keyword name="CH9HS"  value="8" />
         <Keyword name="CH9AS"  value="2" />
         <Keyword name="CH9FLNMS"  value="PB450" />
         <Keyword name="CH9HATFL"  value="396.625" />
         <Keyword name="CH9AATFL"  value="5210" />
         <Keyword name="CH9HAVAL"  value="6875000" />
         <Keyword name="CH10ID"  value="FL2" />
         <Keyword name="CH10NM"  value="V525" />
         <Keyword name="CH10AD"  value="5" />
         <Keyword name="CH10DA"  value="5" />
         <Keyword name="CH10TH"  value="10000" />
         <Keyword name="CH10TR"  value="64" />
         <Keyword name="CH10GAIN"  value="20" />
         <Keyword name="CH10USH"  value="True" />
         <Keyword name="CH10DELAY"  value="41.92" />
         <Keyword name="CH10DELTA"  value="24" />
         <Keyword name="CH10THUS"  value="False" />
         <Keyword name="CH10FL"  value="False" />
         <Keyword name="CH10HS"  value="8" />
         <Keyword name="CH10AS"  value="2" />
         <Keyword name="CH10FLNMS"  value="V525" />
         <Keyword name="CH10HATFL"  value="567" />
         <Keyword name="CH10AATFL"  value="5201" />
         <Keyword name="CH10HAVAL"  value="6875000" />
         <Keyword name="PCHID"  value="FSC" />
         <Keyword name="PCHTP"  value="ManualThreshold" />
         <Keyword name="TRLGC"  value="None" />
         <Keyword name="WCH"  value="FSC" />
         <Keyword name="DGAIN"  value="1" />
         <Keyword name="SWVER"  value="CytExpert 2.5.0.77" />
         <Keyword name="$P11N"  value="Comp-FL7-H" />
         <Keyword name="$P11S"  value="PE-H" />
         <Keyword name="$P11R"  value="16777216" />
         <Keyword name="$P12N"  value="Comp-FL9-H" />
         <Keyword name="$P12S"  value="PerCP-H" />
         <Keyword name="$P12R"  value="16777216" />
         <Keyword name="$P13N"  value="Comp-FL7-A" />
         <Keyword name="$P13S"  value="PE-A" />
         <Keyword name="$P13R"  value="530542153" />
         <Keyword name="$P14N"  value="Comp-FL9-A" />
         <Keyword name="$P14S"  value="PerCP-A" />
         <Keyword name="$P14R"  value="1677721600" />
       </Keywords>
       <SampleValidity version="1"  sampleTime="37" >
         <Time avgDeltaT="0.740001"  values="0.578795 0.757752 0.761986 0.773663 1.1098 0.906779 0.937655 0.720319 0.712442 0.600811 0.452611 0.528443 0.672646 0.709115 0.704723 0.929523 0.64045 1.06534 1.13796 0.814858 0.762616 0.60593 0.552389 0.520586 0.534706 0.69726 0.612507 0.665279 0.724218 0.70752 1.26341 1.19916 0.836756 0.646612 0.578342 0.545614 0.523067 0.609692 0.657385 0.661539 0.696098 0.774057 1.02802 1.14577 0.812847 0.746311 0.588642 0.58754 0.527184 0.528347 " />
         <LargeDeltaTimeCheck biggestDeltaT="16"  avgDeltaT="1.11799" />
         <EventRateConsistency slope="0.0459275"  mean="3.75267" />
         <ParameterCheck name="FSC-Width"  numChannels="4096"  numInFirstChannels="0"  numInLastChannels="0"  minChannel="1"  maxChannel="4095" >
           <Medians length="10"  values="772 763 768 775 757 779 767 778 778 771 " />
           <KineticsThresholdCheck mean="770.8"  stddev="7.17712" />
           <Kinetics name="FSC-Width"  range="37" >
             <Plot1D length="38"  values="1983.97095 2057.74023 1994.80737 2074.88013 2011.70972 1951.53271 1990.20105 2024.06897 1996.76575 2025.08984 2100.90967 2054.43359 2028.79248 2040.21985 2022.14160 2003.32092 2015.60339 1997.63953 2005.10791 2074.75977 2028.08496 2048.26660 2080.87695 2069.21338 1987.29993 2022.40906 1964.58398 2055.80664 2074.34131 2059.69214 2054.47534 2098.91040 1999.24927 2044.41003 1979.67224 2042.19275 2014.16882 1541.42041 " />
           </Kinetics>
           <TrendThresholdCheck slope="0.872727"  mean="770.8"  ratio="0.0113224" />
         </ParameterCheck>
         <ParameterCheck name="FL9-A"  numChannels="4096"  numInFirstChannels="0"  numInLastChannels="0"  minChannel="1"  maxChannel="2883" >
           <Medians length="10"  values="1291 1269 1302 1314 1276 1297 1281 1299 1322 1297 " />
           <KineticsThresholdCheck mean="1294.8"  stddev="16.3693" />
           <Kinetics name="FL9-A"  range="37" >
             <Plot1D length="38"  values="134726.20313 115062.08594 105546.14844 130271.98438 123646.55469 111463.32813 83180.67188 110847.15625 126815.85938 95683.49219 101612.16406 131139.57813 121441.75781 101132.20313 126674.00781 99781.58594 113875.73438 81340.17188 109451.64844 98271.64063 106354.78906 129931.00781 107941.57031 98659.23438 101889.24219 125224.70313 90749.32031 110997.90625 116614.25781 133668.56250 95682.21875 105831.61719 102723.21875 156388.56250 95825.89063 115637.55469 90545.10938 21959.69922 " />
           </Kinetics>
           <TrendThresholdCheck slope="2.01212"  mean="1294.8"  ratio="0.01554" />
         </ParameterCheck>
         <ParameterCheck name="SSC-A"  numChannels="4096"  numInFirstChannels="0"  numInLastChannels="4"  minChannel="1"  maxChannel="4095" >
           <Medians length="10"  values="469 459 475 472 474 480 476 485 482 469 " />
           <KineticsThresholdCheck mean="474.1"  stddev="7.48999" />
           <Kinetics name="SSC-A"  range="37" >
             <Plot1D length="38"  values="2101365.75000 2292346.50000 2186492.50000 2385179.50000 2073152.62500 2050978.50000 2192078.75000 2082650.87500 2197250.50000 2293659.00000 2297796.25000 2201380.75000 2231250.75000 2128295.50000 2261231.50000 2296152.00000 2132107.50000 2269979.25000 2248514.25000 2296842.75000 2203250.50000 2158598.00000 2202108.75000 2427468.75000 2118681.00000 2110494.00000 2024120.62500 2206560.50000 2396958.00000 2293474.00000 2376917.50000 2458949.00000 2023146.62500 2374464.50000 2189473.00000 2199909.50000 2136016.50000 1673747.25000 " />
           </Kinetics>
           <TrendThresholdCheck slope="1.38788"  mean="474.1"  ratio="0.029274" />
         </ParameterCheck>
         <ParameterCheck name="FL7-A"  numChannels="4096"  numInFirstChannels="0"  numInLastChannels="0"  minChannel="1"  maxChannel="3186" >
           <Medians length="10"  values="1385 1350 1383 1380 1370 1359 1373 1391 1395 1384 " />
           <KineticsThresholdCheck mean="1377"  stddev="14.1264" />
           <Kinetics name="FL7-A"  range="37" >
             <Plot1D length="38"  values="73332.23438 108077.21094 92368.09375 115354.48438 109695.46875 89998.85938 57694.78516 89906.10938 93776.96094 76588.56250 73765.85938 108275.56250 95073.53125 85495.54688 100266.82031 88922.80469 89415.68750 56781.59375 91005.57031 71950.72656 82442.31250 110915.19531 81747.58594 68789.78125 87985.60156 109949.64844 63516.18750 87263.38281 90325.50000 124792.50000 67529.39844 80155.94531 83622.57031 107899.35938 73521.82031 90067.96875 70000.91406 13852.70020 " />
           </Kinetics>
           <TrendThresholdCheck slope="1.90303"  mean="1377"  ratio="0.0138201" />
         </ParameterCheck>
         <ParameterCheck name="FSC-A"  numChannels="4096"  numInFirstChannels="0"  numInLastChannels="0"  minChannel="1"  maxChannel="4095" >
           <Medians length="10"  values="348 346 351 341 352 350 349 349 344 345 " />
           <KineticsThresholdCheck mean="347.5"  stddev="3.43996" />
           <Kinetics name="FSC-A"  range="37" >
             <Plot1D length="38"  values="1483562.87500 1591386.25000 1505347.12500 1569795.50000 1489614.00000 1450037.75000 1510476.87500 1457034.50000 1516417.62500 1626506.62500 1554335.37500 1481102.00000 1520887.87500 1515321.12500 1564089.12500 1571137.12500 1483430.50000 1561308.75000 1554279.12500 1576940.62500 1549166.75000 1494808.00000 1521359.87500 1637663.87500 1509735.00000 1474998.50000 1416089.12500 1484625.62500 1624130.50000 1568456.50000 1593957.37500 1660550.12500 1417011.25000 1491232.75000 1528094.37500 1527751.87500 1503610.62500 1435809.12500 " />
           </Kinetics>
           <TrendThresholdCheck slope="-0.175758"  mean="347.5"  ratio="0.00505777" />
         </ParameterCheck>
         <ParameterCheck name="FSC-H"  numChannels="4096"  numInFirstChannels="0"  numInLastChannels="0"  minChannel="1"  maxChannel="4095" >
           <Medians length="10"  values="189 193 196 192 198 197 191 191 193 198 " />
           <KineticsThresholdCheck mean="193.8"  stddev="3.2249" />
           <Kinetics name="FSC-H"  range="37" >
             <Plot1D length="38"  values="763020.50000 799895.43750 770716.75000 762190.62500 753361.18750 754571.93750 778667.93750 743864.56250 778303.25000 805198.68750 752621.37500 733512.25000 767267.62500 759659.18750 794006.37500 793208.25000 759566.06250 799832.75000 792856.93750 780688.18750 784436.75000 747115.43750 734237.87500 803930.06250 778229.81250 754890.37500 742500.31250 748485.93750 799196.93750 781361.00000 794965.37500 794175.50000 732889.00000 735801.56250 790453.12500 761986.06250 770679.12500 953845.50000 " />
           </Kinetics>
           <TrendThresholdCheck slope="0.315152"  mean="193.8"  ratio="0.0162617" />
         </ParameterCheck>
         <ParameterCheck name="FL9-H"  numChannels="4096"  numInFirstChannels="0"  numInLastChannels="0"  minChannel="1"  maxChannel="4095" >
           <Medians length="10"  values="2167 2142 2150 2179 2130 2150 2146 2177 2186 2163 " />
           <KineticsThresholdCheck mean="2159"  stddev="18.2392" />
           <Kinetics name="FL9-H"  range="37" >
             <Plot1D length="38"  values="71899.64063 63412.33984 59515.85938 68390.21094 68601.61719 64034.19922 47444.66016 63874.69531 68884.53125 53772.57422 56612.17578 72410.02344 67678.93750 55462.31250 71685.03906 55545.57813 64545.19141 45431.48828 58975.50000 53958.79297 60946.40234 71449.17188 61028.97266 52727.65234 56213.98828 68910.59375 51339.28125 61326.98047 65380.63672 69578.15625 52845.31250 55147.71094 58525.19922 83049.98438 55047.30859 66449.47656 50316.66797 9677.20020 " />
           </Kinetics>
           <TrendThresholdCheck slope="1.98788"  mean="2159"  ratio="0.00920741" />
         </ParameterCheck>
         <ParameterCheck name="FL7-H"  numChannels="4096"  numInFirstChannels="0"  numInLastChannels="0"  minChannel="1"  maxChannel="4095" >
           <Medians length="10"  values="1894 1863 1879 1891 1870 1870 1874 1893 1895 1889 " />
           <KineticsThresholdCheck mean="1881.8"  stddev="11.9518" />
           <Kinetics name="FL7-H"  range="37" >
             <Plot1D length="38"  values="38229.17969 53693.30469 49079.80078 56698.18359 54004.26172 46541.60938 29812.29102 47492.28125 47793.81250 39887.76953 37450.01953 52335.64063 46388.57031 43995.50000 50110.83594 47496.70703 45592.95703 29250.27344 43423.15234 35196.01563 43345.62500 54469.61719 43384.76563 35188.80859 42123.91797 54234.99609 31396.41211 44194.63672 44828.83203 56157.16406 34356.16016 39663.91797 43314.73828 54453.89844 38704.70313 46513.91016 34825.78125 6106.60010 " />
           </Kinetics>
           <TrendThresholdCheck slope="1.2"  mean="1881.8"  ratio="0.00637687" />
         </ParameterCheck>
         <ParameterCheck name="SSC-H"  numChannels="4096"  numInFirstChannels="0"  numInLastChannels="0"  minChannel="1"  maxChannel="4095" >
           <Medians length="10"  values="256 252 256 254 260 261 258 258 259 257 " />
           <KineticsThresholdCheck mean="257.1"  stddev="2.72641" />
           <Kinetics name="SSC-H"  range="37" >
             <Plot1D length="38"  values="1077432.37500 1140246.25000 1103880.12500 1104342.87500 1063729.00000 1050911.37500 1098178.37500 1063254.37500 1104876.37500 1098352.50000 1103490.62500 1087003.00000 1123027.12500 1063147.25000 1138786.87500 1118690.12500 1077291.62500 1125146.75000 1123306.87500 1124876.50000 1101780.00000 1083108.25000 1072360.62500 1182810.75000 1087196.12500 1068198.62500 1038994.43750 1102058.50000 1152392.87500 1123146.25000 1162659.50000 1157452.87500 1025154.50000 1128652.25000 1111334.00000 1088568.37500 1084427.37500 908419.12500 " />
           </Kinetics>
           <TrendThresholdCheck slope="0.490909"  mean="257.1"  ratio="0.0190941" />
         </ParameterCheck>
       </SampleValidity>
       <SampleNode name="1.fcs"  annotation=""  owningGroup=""  expanded="0"  sortPriority="10"  count="10000"  sampleID="11" >
         <Graph smoothing="0"  backColor="#ffffff"  foreColor="#000000"  heatMapStatParameter="Comp-FL7-H"  type="Pseudocolor"  fast="1" >
           <Axis dimension="x"  name="Comp-FL7-A"  label=""  auto="auto" />
           <Axis dimension="y"  name="Comp-FL9-A"  label=""  auto="auto" />
           <GraphSettings level="5%"  smoothingHighResolution="1"  contourHighResolution="1"  histogramSmoothingCount="0"  graphResolution="256"  showOutliers="0"  drawLargeDots="0"  dotsToDraw="8000"  tint="le.chartfill.tinted.40"  lineWeight="le.lineweight.normal"  lineStyle="le.linestyle.solid" />
           <GraphEnvironment showGrid="0"  showAxes="tnlTNL"  showGates="1"  showFreqOnPlots="1"  showGateNameOnPlots="1"  showMedians="0"  showUncomped="0"  addEventParam="0"  lastYAxisName="" >
             <TextTraits font="SansSerif"  size="11"  name="Labels"  style="plain"  color="#000000"  background="#00ffffff"  just="left" />
             <TextTraits font="SansSerif"  size="11"  name="LayoutGates"  style="plain"  color="#000000"  background="#00ffffff"  just="left" />
             <TextTraits font="SansSerif"  size="9"  name="Numbers"  style="plain"  color="#000000"  background="#00ffffff"  just="left" />
             <TextTraits font="SansSerif"  size="9"  name="Legend"  style="plain"  color="#000000"  background="#00ffffff"  just="left" />
             <WindowPosition x="110"  y="108"  width="390"  height="582"  displayed="0"  panelState="---" />
           </GraphEnvironment>
         </Graph>
         <Subpopulations>
           <Population name="Q1: PE-A- , PerCP-A+"  annotation=""  owningGroup=""  expanded="0"  sortPriority="10"  count="221" >
             <Graph smoothing="0"  backColor="#ffffff"  foreColor="#000000"  heatMapStatParameter="Comp-FL7-H"  type="Pseudocolor"  fast="1" >
               <Axis dimension="x"  name="Comp-FL7-A"  label=""  auto="auto" />
               <Axis dimension="y"  name="Comp-FL9-A"  label=""  auto="auto" />
               <GraphSettings level="5%"  smoothingHighResolution="1"  contourHighResolution="1"  histogramSmoothingCount="0"  graphResolution="256"  showOutliers="0"  drawLargeDots="0"  dotsToDraw="8000"  tint="le.chartfill.tinted.40"  lineWeight="le.lineweight.normal"  lineStyle="le.linestyle.solid" />
               <GraphEnvironment showGrid="0"  showAxes="tnlTNL"  showGates="1"  showFreqOnPlots="1"  showGateNameOnPlots="1"  showMedians="0"  showUncomped="0"  addEventParam="0"  lastYAxisName="" >
                 <TextTraits font="SansSerif"  size="11"  name="Labels"  style="plain"  color="#000000"  background="#00ffffff"  just="left" />
                 <TextTraits font="SansSerif"  size="11"  name="LayoutGates"  style="plain"  color="#000000"  background="#00ffffff"  just="left" />
                 <TextTraits font="SansSerif"  size="9"  name="Numbers"  style="plain"  color="#000000"  background="#00ffffff"  just="left" />
                 <TextTraits font="SansSerif"  size="9"  name="Legend"  style="plain"  color="#000000"  background="#00ffffff"  just="left" />
                 <WindowPosition x="436"  y="80"  width="390"  height="582"  displayed="1"  panelState="" />
               </GraphEnvironment>
             </Graph>
             <Gate gating:id="ID1913021090" >
               <gating:RectangleGate eventsInside="1"  annoOffsetX="0"  annoOffsetY="0"  tint="#000000"  isTinted="0"  lineWeight="Normal"  userDefined="1"  percentX="0"  percentY="0" >
                 <gating:dimension gating:max="41391.935208364994" >
                   <data-type:fcs-dimension data-type:name="Comp-FL7-A" />
                 </gating:dimension>
                 <gating:dimension gating:min="166894.13277378835" >
                   <data-type:fcs-dimension data-type:name="Comp-FL9-A" />
                 </gating:dimension>
               </gating:RectangleGate>
             </Gate>
           </Population>
           <Population name="Q2: PE-A+ , PerCP-A+"  annotation=""  owningGroup=""  expanded="0"  sortPriority="10"  count="874" >
             <Graph smoothing="0"  backColor="#ffffff"  foreColor="#000000"  heatMapStatParameter="Comp-FL7-H"  type="Pseudocolor"  fast="1" >
               <Axis dimension="x"  name="Comp-FL7-A"  label=""  auto="auto" />
               <Axis dimension="y"  name="Comp-FL9-A"  label=""  auto="auto" />
               <GraphSettings level="5%"  smoothingHighResolution="1"  contourHighResolution="1"  histogramSmoothingCount="0"  graphResolution="256"  showOutliers="0"  drawLargeDots="0"  dotsToDraw="8000"  tint="le.chartfill.tinted.40"  lineWeight="le.lineweight.normal"  lineStyle="le.linestyle.solid" />
               <GraphEnvironment showGrid="0"  showAxes="tnlTNL"  showGates="1"  showFreqOnPlots="1"  showGateNameOnPlots="1"  showMedians="0"  showUncomped="0"  addEventParam="0"  lastYAxisName="" >
                 <TextTraits font="SansSerif"  size="11"  name="Labels"  style="plain"  color="#000000"  background="#00ffffff"  just="left" />
                 <TextTraits font="SansSerif"  size="11"  name="LayoutGates"  style="plain"  color="#000000"  background="#00ffffff"  just="left" />
                 <TextTraits font="SansSerif"  size="9"  name="Numbers"  style="plain"  color="#000000"  background="#00ffffff"  just="left" />
                 <TextTraits font="SansSerif"  size="9"  name="Legend"  style="plain"  color="#000000"  background="#00ffffff"  just="left" />
                 <WindowPosition x="436"  y="80"  width="390"  height="582"  displayed="0"  panelState="---" />
               </GraphEnvironment>
             </Graph>
             <Gate gating:id="ID1210413189" >
               <gating:RectangleGate eventsInside="1"  annoOffsetX="0"  annoOffsetY="0"  tint="#000000"  isTinted="0"  lineWeight="Normal"  userDefined="1"  percentX="0"  percentY="0" >
                 <gating:dimension gating:min="41391.935208364994" >
                   <data-type:fcs-dimension data-type:name="Comp-FL7-A" />
                 </gating:dimension>
                 <gating:dimension gating:min="166894.13277378835" >
                   <data-type:fcs-dimension data-type:name="Comp-FL9-A" />
                 </gating:dimension>
               </gating:RectangleGate>
             </Gate>
           </Population>
           <Population name="Q3: PE-A+ , PerCP-A-"  annotation=""  owningGroup=""  expanded="0"  sortPriority="10"  count="1710" >
             <Graph smoothing="0"  backColor="#ffffff"  foreColor="#000000"  heatMapStatParameter="Comp-FL7-H"  type="Pseudocolor"  fast="1" >
               <Axis dimension="x"  name="Comp-FL7-A"  label=""  auto="auto" />
               <Axis dimension="y"  name="Comp-FL9-A"  label=""  auto="auto" />
               <GraphSettings level="5%"  smoothingHighResolution="1"  contourHighResolution="1"  histogramSmoothingCount="0"  graphResolution="256"  showOutliers="0"  drawLargeDots="0"  dotsToDraw="8000"  tint="le.chartfill.tinted.40"  lineWeight="le.lineweight.normal"  lineStyle="le.linestyle.solid" />
               <GraphEnvironment showGrid="0"  showAxes="tnlTNL"  showGates="1"  showFreqOnPlots="1"  showGateNameOnPlots="1"  showMedians="0"  showUncomped="0"  addEventParam="0"  lastYAxisName="" >
                 <TextTraits font="SansSerif"  size="11"  name="Labels"  style="plain"  color="#000000"  background="#00ffffff"  just="left" />
                 <TextTraits font="SansSerif"  size="11"  name="LayoutGates"  style="plain"  color="#000000"  background="#00ffffff"  just="left" />
                 <TextTraits font="SansSerif"  size="9"  name="Numbers"  style="plain"  color="#000000"  background="#00ffffff"  just="left" />
                 <TextTraits font="SansSerif"  size="9"  name="Legend"  style="plain"  color="#000000"  background="#00ffffff"  just="left" />
                 <WindowPosition x="436"  y="80"  width="390"  height="582"  displayed="1"  panelState="" />
               </GraphEnvironment>
             </Graph>
             <Gate gating:id="ID538655953" >
               <gating:RectangleGate eventsInside="1"  annoOffsetX="0"  annoOffsetY="0"  tint="#000000"  isTinted="0"  lineWeight="Normal"  userDefined="1"  percentX="0"  percentY="0" >
                 <gating:dimension gating:min="41391.935208364994" >
                   <data-type:fcs-dimension data-type:name="Comp-FL7-A" />
                 </gating:dimension>
                 <gating:dimension gating:max="166894.13277378835" >
                   <data-type:fcs-dimension data-type:name="Comp-FL9-A" />
                 </gating:dimension>
               </gating:RectangleGate>
             </Gate>
           </Population>
           <Population name="Q4: PE-A- , PerCP-A-"  annotation=""  owningGroup=""  expanded="0"  sortPriority="10"  count="7195" >
             <Graph smoothing="0"  backColor="#ffffff"  foreColor="#000000"  heatMapStatParameter="Comp-FL7-H"  type="Pseudocolor"  fast="1" >
               <Axis dimension="x"  name="Comp-FL7-A"  label=""  auto="auto" />
               <Axis dimension="y"  name="Comp-FL9-A"  label=""  auto="auto" />
               <GraphSettings level="5%"  smoothingHighResolution="1"  contourHighResolution="1"  histogramSmoothingCount="0"  graphResolution="256"  showOutliers="0"  drawLargeDots="0"  dotsToDraw="8000"  tint="le.chartfill.tinted.40"  lineWeight="le.lineweight.normal"  lineStyle="le.linestyle.solid" />
               <GraphEnvironment showGrid="0"  showAxes="tnlTNL"  showGates="1"  showFreqOnPlots="1"  showGateNameOnPlots="1"  showMedians="0"  showUncomped="0"  addEventParam="0"  lastYAxisName="" >
                 <TextTraits font="SansSerif"  size="11"  name="Labels"  style="plain"  color="#000000"  background="#00ffffff"  just="left" />
                 <TextTraits font="SansSerif"  size="11"  name="LayoutGates"  style="plain"  color="#000000"  background="#00ffffff"  just="left" />
                 <TextTraits font="SansSerif"  size="9"  name="Numbers"  style="plain"  color="#000000"  background="#00ffffff"  just="left" />
                 <TextTraits font="SansSerif"  size="9"  name="Legend"  style="plain"  color="#000000"  background="#00ffffff"  just="left" />
                 <WindowPosition x="436"  y="80"  width="390"  height="582"  displayed="1"  panelState="" />
               </GraphEnvironment>
             </Graph>
             <Gate gating:id="ID1696179894" >
               <gating:RectangleGate eventsInside="1"  annoOffsetX="0"  annoOffsetY="0"  tint="#000000"  isTinted="0"  lineWeight="Normal"  userDefined="1"  percentX="0"  percentY="0" >
                 <gating:dimension gating:max="41391.935208364994" >
                   <data-type:fcs-dimension data-type:name="Comp-FL7-A" />
                 </gating:dimension>
                 <gating:dimension gating:max="166894.13277378835" >
                   <data-type:fcs-dimension data-type:name="Comp-FL9-A" />
                 </gating:dimension>
               </gating:RectangleGate>
             </Gate>
           </Population>
         </Subpopulations>
       </SampleNode>
     </Sample>
     <Sample>
       <DataSet uri="file:/C:/Users/CYY/Desktop/cy%20fcs/2.fcs"  sampleID="12" />
       <transforms:spilloverMatrix spectral="0"  prefix="Comp-"  name="Acquisition-defined"  editable="0"  color="#c0c0c0"  version="FlowJo-10.6.2"  status="FINALIZED"  transforms:id="d2711fca-3d25-4cbf-bfb9-016c6d0ca323"  suffix="" >
         <data-type:parameters>
           <data-type:parameter data-type:name="FL7-H"  userProvidedCompInfix="Comp-FL7-H" />
           <data-type:parameter data-type:name="FL9-H"  userProvidedCompInfix="Comp-FL9-H" />
           <data-type:parameter data-type:name="FL7-A"  userProvidedCompInfix="Comp-FL7-A" />
           <data-type:parameter data-type:name="FL9-A"  userProvidedCompInfix="Comp-FL9-A" />
         </data-type:parameters>
         <transforms:spillover data-type:parameter="FL7-H"  userProvidedCompInfix="Comp-FL7-H" >
           <transforms:coefficient data-type:parameter="FL7-H"  transforms:value="1" />
           <transforms:coefficient data-type:parameter="FL9-H"  transforms:value="0" />
           <transforms:coefficient data-type:parameter="FL7-A"  transforms:value="0" />
           <transforms:coefficient data-type:parameter="FL9-A"  transforms:value="0" />
         </transforms:spillover>
         <transforms:spillover data-type:parameter="FL9-H"  userProvidedCompInfix="Comp-FL9-H" >
           <transforms:coefficient data-type:parameter="FL7-H"  transforms:value="0" />
           <transforms:coefficient data-type:parameter="FL9-H"  transforms:value="1" />
           <transforms:coefficient data-type:parameter="FL7-A"  transforms:value="0" />
           <transforms:coefficient data-type:parameter="FL9-A"  transforms:value="0" />
         </transforms:spillover>
         <transforms:spillover data-type:parameter="FL7-A"  userProvidedCompInfix="Comp-FL7-A" >
           <transforms:coefficient data-type:parameter="FL7-H"  transforms:value="0" />
           <transforms:coefficient data-type:parameter="FL9-H"  transforms:value="0" />
           <transforms:coefficient data-type:parameter="FL7-A"  transforms:value="1" />
           <transforms:coefficient data-type:parameter="FL9-A"  transforms:value="0.5325000286" />
         </transforms:spillover>
         <transforms:spillover data-type:parameter="FL9-A"  userProvidedCompInfix="Comp-FL9-A" >
           <transforms:coefficient data-type:parameter="FL7-H"  transforms:value="0" />
           <transforms:coefficient data-type:parameter="FL9-H"  transforms:value="0" />
           <transforms:coefficient data-type:parameter="FL7-A"  transforms:value="0.1162" />
           <transforms:coefficient data-type:parameter="FL9-A"  transforms:value="1" />
         </transforms:spillover>
       </transforms:spilloverMatrix>
       <Transformations>
         <transforms:linear transforms:minRange="0"  transforms:maxRange="16777216"  gain="1" >
           <data-type:parameter data-type:name="FSC-H" />
         </transforms:linear>
         <transforms:linear transforms:minRange="0"  transforms:maxRange="16777216"  gain="1" >
           <data-type:parameter data-type:name="FSC-A" />
         </transforms:linear>
         <transforms:linear transforms:minRange="0"  transforms:maxRange="16777216"  gain="1" >
           <data-type:parameter data-type:name="SSC-H" />
         </transforms:linear>
         <transforms:linear transforms:minRange="0"  transforms:maxRange="16777216"  gain="1" >
           <data-type:parameter data-type:name="SSC-A" />
         </transforms:linear>
         <transforms:biex transforms:length="256"  transforms:maxRange="16777216"  transforms:neg="0"  transforms:width="-5"  transforms:pos="6.2247198959" >
           <data-type:parameter data-type:name="FL7-H" />
         </transforms:biex>
         <transforms:biex transforms:length="256"  transforms:maxRange="530542153.5661951"  transforms:neg="0"  transforms:width="-5"  transforms:pos="6.7247198959" >
           <data-type:parameter data-type:name="FL7-A" />
         </transforms:biex>
         <transforms:biex transforms:length="256"  transforms:maxRange="16777216"  transforms:neg="0"  transforms:width="-5"  transforms:pos="6.2247198959" >
           <data-type:parameter data-type:name="FL9-H" />
         </transforms:biex>
         <transforms:biex transforms:length="256"  transforms:maxRange="1677721600.0000005"  transforms:neg="0"  transforms:width="-5"  transforms:pos="6.7247198959" >
           <data-type:parameter data-type:name="FL9-A" />
         </transforms:biex>
         <transforms:linear transforms:minRange="0"  transforms:maxRange="10000"  gain="1" >
           <data-type:parameter data-type:name="FSC-Width" />
         </transforms:linear>
         <transforms:linear transforms:minRange="0"  transforms:maxRange="41"  gain="0.0000198757" >
           <data-type:parameter data-type:name="Time" />
         </transforms:linear>
         <transforms:biex transforms:length="256"  transforms:maxRange="16777216"  transforms:neg="0"  transforms:width="-5"  transforms:pos="6.2247198959" >
           <data-type:parameter data-type:name="Comp-FL7-H" />
         </transforms:biex>
         <transforms:biex transforms:length="256"  transforms:maxRange="16777216"  transforms:neg="0"  transforms:width="-5"  transforms:pos="6.2247198959" >
           <data-type:parameter data-type:name="Comp-FL9-H" />
         </transforms:biex>
         <transforms:biex transforms:length="256"  transforms:maxRange="530542153.5661951"  transforms:neg="0"  transforms:width="-5"  transforms:pos="6.7247198959" >
           <data-type:parameter data-type:name="Comp-FL7-A" />
         </transforms:biex>
         <transforms:biex transforms:length="256"  transforms:maxRange="1677721600.0000005"  transforms:neg="0"  transforms:width="-5"  transforms:pos="6.7247198959" >
           <data-type:parameter data-type:name="Comp-FL9-A" />
         </transforms:biex>
       </Transformations>
       <Keywords>
         <Keyword name="FJ_FCS_VERSION"  value="3" />
         <Keyword name="$BEGINSTEXT"  value="0" />
         <Keyword name="$ENDSTEXT"  value="0" />
         <Keyword name="$BEGINDATA"  value="0000000000005216" />
         <Keyword name="$ENDDATA"  value="0000000000405215" />
         <Keyword name="$BEGINANALYSIS"  value="0" />
         <Keyword name="$ENDANALYSIS"  value="0" />
         <Keyword name="$TOT"  value="0000000000010000" />
         <Keyword name="FILVER"  value="1" />
         <Keyword name="$FIL"  value="2.fcs" />
         <Keyword name="$SYS"  value="Microsoft Windows NT 6.2.9200.0" />
         <Keyword name="$MODE"  value="L" />
         <Keyword name="$BYTEORD"  value="4,3,2,1" />
         <Keyword name="$DATATYPE"  value="F" />
         <Keyword name="$NEXTDATA"  value="0" />
         <Keyword name="CYTEXPERTFIL"  value="True" />
         <Keyword name="TBID"  value="f6c954d2-e730-4732-8cf1-b4b1fbe3c567" />
         <Keyword name="TBNM"  value="2" />
         <Keyword name="$PAR"  value="10" />
         <Keyword name="$BTIM"  value="12:48:50" />
         <Keyword name="$ETIM"  value="12:49:31" />
         <Keyword name="$DATE"  value="04-Jul-2023" />
         <Keyword name="$CYT"  value="CytoFLEX" />
         <Keyword name="RCTOT"  value="10000" />
         <Keyword name="USRCTOT"  value="True" />
         <Keyword name="CGNM"  value="All Events " />
         <Keyword name="RCTIM"  value="600" />
         <Keyword name="USRCTIM"  value="True" />
         <Keyword name="$SPILLOVER"  value="4,FL7-H,FL9-H,FL7-A,FL9-A,1,0,0,0,0,1,0,0,0,0,1,0.5325,0,0,0.1162,1" />
         <Keyword name="RCVOL"  value="10" />
         <Keyword name="USRCVOL"  value="False" />
         <Keyword name="$TIMESTEP"  value="0.00002" />
         <Keyword name="$P1N"  value="FSC-H" />
         <Keyword name="$P1S"  value="FSC-H" />
         <Keyword name="$P1R"  value="16777216" />
         <Keyword name="$P1B"  value="32" />
         <Keyword name="$P1E"  value="0,0" />
         <Keyword name="$P1G"  value="1.0" />
         <Keyword name="P1DISPLAY"  value="LIN" />
         <Keyword name="$P2N"  value="FSC-A" />
         <Keyword name="$P2S"  value="FSC-A" />
         <Keyword name="$P2R"  value="16777216" />
         <Keyword name="$P2B"  value="32" />
         <Keyword name="$P2E"  value="0,0" />
         <Keyword name="$P2G"  value="1.0" />
         <Keyword name="P2DISPLAY"  value="LIN" />
         <Keyword name="$P3N"  value="SSC-H" />
         <Keyword name="$P3S"  value="SSC-H" />
         <Keyword name="$P3R"  value="16777216" />
         <Keyword name="$P3B"  value="32" />
         <Keyword name="$P3E"  value="0,0" />
         <Keyword name="$P3G"  value="1.0" />
         <Keyword name="P3DISPLAY"  value="LIN" />
         <Keyword name="$P4N"  value="SSC-A" />
         <Keyword name="$P4S"  value="SSC-A" />
         <Keyword name="$P4R"  value="16777216" />
         <Keyword name="$P4B"  value="32" />
         <Keyword name="$P4E"  value="0,0" />
         <Keyword name="$P4G"  value="1.0" />
         <Keyword name="P4DISPLAY"  value="LIN" />
         <Keyword name="$P5N"  value="FL7-H" />
         <Keyword name="$P5S"  value="PE-H" />
         <Keyword name="$P5R"  value="16777216" />
         <Keyword name="$P5B"  value="32" />
         <Keyword name="$P5E"  value="0,0" />
         <Keyword name="$P5G"  value="1.0" />
         <Keyword name="P5DISPLAY"  value="LOG" />
         <Keyword name="$P6N"  value="FL7-A" />
         <Keyword name="$P6S"  value="PE-A" />
         <Keyword name="$P6R"  value="16777216" />
         <Keyword name="$P6B"  value="32" />
         <Keyword name="$P6E"  value="0,0" />
         <Keyword name="$P6G"  value="1.0" />
         <Keyword name="P6DISPLAY"  value="LOG" />
         <Keyword name="$P7N"  value="FL9-H" />
         <Keyword name="$P7S"  value="PerCP-H" />
         <Keyword name="$P7R"  value="16777216" />
         <Keyword name="$P7B"  value="32" />
         <Keyword name="$P7E"  value="0,0" />
         <Keyword name="$P7G"  value="1.0" />
         <Keyword name="P7DISPLAY"  value="LOG" />
         <Keyword name="$P8N"  value="FL9-A" />
         <Keyword name="$P8S"  value="PerCP-A" />
         <Keyword name="$P8R"  value="16777216" />
         <Keyword name="$P8B"  value="32" />
         <Keyword name="$P8E"  value="0,0" />
         <Keyword name="$P8G"  value="1.0" />
         <Keyword name="P8DISPLAY"  value="LOG" />
         <Keyword name="$P9N"  value="FSC-Width" />
         <Keyword name="$P9S"  value="FSC-Width" />
         <Keyword name="$P9R"  value="10000" />
         <Keyword name="$P9B"  value="32" />
         <Keyword name="$P9E"  value="0,0" />
         <Keyword name="$P9G"  value="1.0" />
         <Keyword name="P9DISPLAY"  value="LIN" />
         <Keyword name="$P10N"  value="Time" />
         <Keyword name="$P10S"  value="Time" />
         <Keyword name="$P10R"  value="900000000" />
         <Keyword name="$P10B"  value="32" />
         <Keyword name="$P10E"  value="0,0" />
         <Keyword name="$P10G"  value="1.0" />
         <Keyword name="P10DISPLAY"  value="LIN" />
         <Keyword name="$LOST"  value="0" />
         <Keyword name="$ABRT"  value="48" />
         <Keyword name="IMPTTB"  value="False" />
         <Keyword name="FLLW"  value="True" />
         <Keyword name="RCD"  value="True" />
         <Keyword name="$VOL"  value="6876.08" />
         <Keyword name="$OP"  value="BC" />
         <Keyword name="DURTIM"  value="41.256480" />
         <Keyword name="SMFLWRTHIS"  value="41.28715,10" />
         <Keyword name="USCOMP"  value="True" />
         <Keyword name="AHCOMPSYNC"  value="False" />
         <Keyword name="COMPCHH"  value="PEPerCP" />
         <Keyword name="COMPBGH"  value="544.375395.75" />
         <Keyword name="COMPAFH"  value="00" />
         <Keyword name="COMPH"  value="1001" />
         <Keyword name="COMPGAINH"  value="29300" />
         <Keyword name="COMPCHA"  value="PEPerCP" />
         <Keyword name="COMPBGA"  value="5017.54247" />
         <Keyword name="COMPAFA"  value="00" />
         <Keyword name="COMPA"  value="10.11620.53251" />
         <Keyword name="COMPGAINA"  value="29300" />
         <Keyword name="SN"  value="BF29328" />
         <Keyword name="$CYTSN"  value="BF29328" />
         <Keyword name="FLDSM"  value="10" />
         <Keyword name="CHAR"  value="10" />
         <Keyword name="CH1ID"  value="FSC" />
         <Keyword name="CH1NM"  value="FSC" />
         <Keyword name="CH1AD"  value="14" />
         <Keyword name="CH1DA"  value="22" />
         <Keyword name="CH1TH"  value="262774" />
         <Keyword name="CH1TR"  value="64" />
         <Keyword name="CH1GAIN"  value="61" />
         <Keyword name="CH1USH"  value="False" />
         <Keyword name="CH1DELAY"  value="0" />
         <Keyword name="CH1DELTA"  value="24" />
         <Keyword name="CH1THUS"  value="True" />
         <Keyword name="CH1FL"  value="False" />
         <Keyword name="CH1HS"  value="8" />
         <Keyword name="CH1AS"  value="2" />
         <Keyword name="CH1HATFL"  value="294.875" />
         <Keyword name="CH1AATFL"  value="3815.5" />
         <Keyword name="CH1HAVAL"  value="1250000" />
         <Keyword name="CH2ID"  value="SSC" />
         <Keyword name="CH2NM"  value="SSC" />
         <Keyword name="CH2AD"  value="8" />
         <Keyword name="CH2DA"  value="16" />
         <Keyword name="CH2TH"  value="10000" />
         <Keyword name="CH2TR"  value="64" />
         <Keyword name="CH2GAIN"  value="62" />
         <Keyword name="CH2USH"  value="True" />
         <Keyword name="CH2DELAY"  value="0" />
         <Keyword name="CH2DELTA"  value="24" />
         <Keyword name="CH2THUS"  value="False" />
         <Keyword name="CH2FL"  value="False" />
         <Keyword name="CH2HS"  value="8" />
         <Keyword name="CH2AS"  value="2" />
         <Keyword name="CH2FLNMS"  value="SSC" />
         <Keyword name="CH2HATFL"  value="431.125" />
         <Keyword name="CH2AATFL"  value="4736.5" />
         <Keyword name="CH2HAVAL"  value="1250000" />
         <Keyword name="CH3ID"  value="FL6" />
         <Keyword name="CH3NM"  value="FITC" />
         <Keyword name="CH3AD"  value="11" />
         <Keyword name="CH3DA"  value="19" />
         <Keyword name="CH3TH"  value="10000" />
         <Keyword name="CH3TR"  value="64" />
         <Keyword name="CH3GAIN"  value="82" />
         <Keyword name="CH3USH"  value="True" />
         <Keyword name="CH3DELAY"  value="0" />
         <Keyword name="CH3DELTA"  value="24" />
         <Keyword name="CH3THUS"  value="False" />
         <Keyword name="CH3FL"  value="False" />
         <Keyword name="CH3HS"  value="8" />
         <Keyword name="CH3AS"  value="2" />
         <Keyword name="CH3FLNMS"  value="FITC" />
         <Keyword name="CH3HATFL"  value="553.75" />
         <Keyword name="CH3AATFL"  value="5514.5" />
         <Keyword name="CH3HAVAL"  value="6875000" />
         <Keyword name="CH4ID"  value="FL7" />
         <Keyword name="CH4NM"  value="PE" />
         <Keyword name="CH4AD"  value="10" />
         <Keyword name="CH4DA"  value="18" />
         <Keyword name="CH4TH"  value="10000" />
         <Keyword name="CH4TR"  value="64" />
         <Keyword name="CH4GAIN"  value="29" />
         <Keyword name="CH4USH"  value="True" />
         <Keyword name="CH4DELAY"  value="0" />
         <Keyword name="CH4DELTA"  value="24" />
         <Keyword name="CH4THUS"  value="False" />
         <Keyword name="CH4FL"  value="True" />
         <Keyword name="CH4HS"  value="8" />
         <Keyword name="CH4AS"  value="2" />
         <Keyword name="CH4FLNMS"  value="PE" />
         <Keyword name="CH4HATFL"  value="544.375" />
         <Keyword name="CH4AATFL"  value="5017.5" />
         <Keyword name="CH4HAVAL"  value="6875000" />
         <Keyword name="CH5ID"  value="FL9" />
         <Keyword name="CH5NM"  value="PerCP" />
         <Keyword name="CH5AD"  value="12" />
         <Keyword name="CH5DA"  value="20" />
         <Keyword name="CH5TH"  value="10000" />
         <Keyword name="CH5TR"  value="64" />
         <Keyword name="CH5GAIN"  value="300" />
         <Keyword name="CH5USH"  value="True" />
         <Keyword name="CH5DELAY"  value="0" />
         <Keyword name="CH5DELTA"  value="24" />
         <Keyword name="CH5THUS"  value="False" />
         <Keyword name="CH5FL"  value="True" />
         <Keyword name="CH5HS"  value="8" />
         <Keyword name="CH5AS"  value="2" />
         <Keyword name="CH5FLNMS"  value="PerCP" />
         <Keyword name="CH5HATFL"  value="395.75" />
         <Keyword name="CH5AATFL"  value="4247" />
         <Keyword name="CH5HAVAL"  value="6875000" />
         <Keyword name="CH6ID"  value="FL10" />
         <Keyword name="CH6NM"  value="PC7" />
         <Keyword name="CH6AD"  value="13" />
         <Keyword name="CH6DA"  value="21" />
         <Keyword name="CH6TH"  value="10000" />
         <Keyword name="CH6TR"  value="64" />
         <Keyword name="CH6GAIN"  value="346" />
         <Keyword name="CH6USH"  value="True" />
         <Keyword name="CH6DELAY"  value="0" />
         <Keyword name="CH6DELTA"  value="24" />
         <Keyword name="CH6THUS"  value="False" />
         <Keyword name="CH6FL"  value="False" />
         <Keyword name="CH6HS"  value="8" />
         <Keyword name="CH6AS"  value="2" />
         <Keyword name="CH6FLNMS"  value="PC7" />
         <Keyword name="CH6HATFL"  value="396.625" />
         <Keyword name="CH6AATFL"  value="4092" />
         <Keyword name="CH6HAVAL"  value="6875000" />
         <Keyword name="CH7ID"  value="FL11" />
         <Keyword name="CH7NM"  value="APC" />
         <Keyword name="CH7AD"  value="1" />
         <Keyword name="CH7DA"  value="1" />
         <Keyword name="CH7TH"  value="10000" />
         <Keyword name="CH7TR"  value="64" />
         <Keyword name="CH7GAIN"  value="500" />
         <Keyword name="CH7USH"  value="True" />
         <Keyword name="CH7DELAY"  value="-40.32" />
         <Keyword name="CH7DELTA"  value="24" />
         <Keyword name="CH7THUS"  value="False" />
         <Keyword name="CH7FL"  value="False" />
         <Keyword name="CH7HS"  value="8" />
         <Keyword name="CH7AS"  value="2" />
         <Keyword name="CH7FLNMS"  value="APC" />
         <Keyword name="CH7HATFL"  value="420.375" />
         <Keyword name="CH7AATFL"  value="4927" />
         <Keyword name="CH7HAVAL"  value="6875000" />
         <Keyword name="CH8ID"  value="FL13" />
         <Keyword name="CH8NM"  value="APC-cy7" />
         <Keyword name="CH8AD"  value="0" />
         <Keyword name="CH8DA"  value="0" />
         <Keyword name="CH8TH"  value="10000" />
         <Keyword name="CH8TR"  value="64" />
         <Keyword name="CH8GAIN"  value="530" />
         <Keyword name="CH8USH"  value="True" />
         <Keyword name="CH8DELAY"  value="-40.32" />
         <Keyword name="CH8DELTA"  value="24" />
         <Keyword name="CH8THUS"  value="False" />
         <Keyword name="CH8FL"  value="False" />
         <Keyword name="CH8HS"  value="8" />
         <Keyword name="CH8AS"  value="2" />
         <Keyword name="CH8FLNMS"  value="APC-cy7" />
         <Keyword name="CH8HATFL"  value="391.375" />
         <Keyword name="CH8AATFL"  value="4616" />
         <Keyword name="CH8HAVAL"  value="6875000" />
         <Keyword name="CH9ID"  value="FL1" />
         <Keyword name="CH9NM"  value="PB450" />
         <Keyword name="CH9AD"  value="4" />
         <Keyword name="CH9DA"  value="4" />
         <Keyword name="CH9TH"  value="10000" />
         <Keyword name="CH9TR"  value="64" />
         <Keyword name="CH9GAIN"  value="33" />
         <Keyword name="CH9USH"  value="True" />
         <Keyword name="CH9DELAY"  value="41.92" />
         <Keyword name="CH9DELTA"  value="24" />
         <Keyword name="CH9THUS"  value="False" />
         <Keyword name="CH9FL"  value="False" />
         <Keyword name="CH9HS"  value="8" />
         <Keyword name="CH9AS"  value="2" />
         <Keyword name="CH9FLNMS"  value="PB450" />
         <Keyword name="CH9HATFL"  value="396.625" />
         <Keyword name="CH9AATFL"  value="5210" />
         <Keyword name="CH9HAVAL"  value="6875000" />
         <Keyword name="CH10ID"  value="FL2" />
         <Keyword name="CH10NM"  value="V525" />
         <Keyword name="CH10AD"  value="5" />
         <Keyword name="CH10DA"  value="5" />
         <Keyword name="CH10TH"  value="10000" />
         <Keyword name="CH10TR"  value="64" />
         <Keyword name="CH10GAIN"  value="20" />
         <Keyword name="CH10USH"  value="True" />
         <Keyword name="CH10DELAY"  value="41.92" />
         <Keyword name="CH10DELTA"  value="24" />
         <Keyword name="CH10THUS"  value="False" />
         <Keyword name="CH10FL"  value="False" />
         <Keyword name="CH10HS"  value="8" />
         <Keyword name="CH10AS"  value="2" />
         <Keyword name="CH10FLNMS"  value="V525" />
         <Keyword name="CH10HATFL"  value="567" />
         <Keyword name="CH10AATFL"  value="5201" />
         <Keyword name="CH10HAVAL"  value="6875000" />
         <Keyword name="PCHID"  value="FSC" />
         <Keyword name="PCHTP"  value="ManualThreshold" />
         <Keyword name="TRLGC"  value="None" />
         <Keyword name="WCH"  value="FSC" />
         <Keyword name="DGAIN"  value="1" />
         <Keyword name="SWVER"  value="CytExpert 2.5.0.77" />
         <Keyword name="$P11N"  value="Comp-FL7-H" />
         <Keyword name="$P11S"  value="PE-H" />
         <Keyword name="$P11R"  value="16777216" />
         <Keyword name="$P12N"  value="Comp-FL9-H" />
         <Keyword name="$P12S"  value="PerCP-H" />
         <Keyword name="$P12R"  value="16777216" />
         <Keyword name="$P13N"  value="Comp-FL7-A" />
         <Keyword name="$P13S"  value="PE-A" />
         <Keyword name="$P13R"  value="530542153" />
         <Keyword name="$P14N"  value="Comp-FL9-A" />
         <Keyword name="$P14S"  value="PerCP-A" />
         <Keyword name="$P14R"  value="1677721600" />
       </Keywords>
       <SampleValidity version="1"  sampleTime="41" >
         <Time avgDeltaT="0.820001"  values="0.717413 0.605533 0.605295 0.731485 0.750486 0.776365 0.675297 0.682134 0.954173 0.91941 0.84903 0.723635 0.699147 0.641667 0.785269 1.14514 1.08937 0.999927 1.45587 1.24742 0.984264 0.997244 0.623283 0.740351 0.982893 0.8764 0.826908 0.831121 1.2987 1.20635 1.0358 0.722502 0.674503 0.602295 0.568863 0.818323 0.803656 0.736654 0.694141 0.83567 1.05077 0.851276 0.835594 0.636738 0.555603 0.59967 0.554649 0.46851 0.577869 0.757145 " />
         <LargeDeltaTimeCheck biggestDeltaT="8"  avgDeltaT="1.10476" />
         <EventRateConsistency slope="-0.072234"  mean="4.32537" />
         <ParameterCheck name="FL7-H"  numChannels="4096"  numInFirstChannels="0"  numInLastChannels="0"  minChannel="1"  maxChannel="4095" >
           <Medians length="10"  values="1853 1859 1866 1877 1856 1862 1887 1868 1856 1861 " />
           <KineticsThresholdCheck mean="1864.5"  stddev="10.5541" />
           <Kinetics name="FL7-H"  range="41.0001" >
             <Plot1D length="42"  values="37669.43359 31751.05469 41585.74219 37801.97266 45840.02734 36021.87891 43526.39063 34386.23828 43417.98828 40163.01563 37990.56641 45675.83984 42768.02734 42341.97656 36892.85938 69643.96875 46217.00000 46366.82422 25631.33203 35317.68750 47123.26172 40041.48047 40126.59375 32455.85352 31950.56055 38295.09375 38824.70703 40370.71094 45598.15234 41196.04297 34740.33594 40458.66406 34911.10938 40397.41016 35271.25781 30733.01758 43531.39844 45993.09375 38725.71484 35124.73438 40825.04297 3288.80005 " />
           </Kinetics>
           <TrendThresholdCheck slope="0.587879"  mean="1864.5"  ratio="0.00315301" />
         </ParameterCheck>
         <ParameterCheck name="SSC-A"  numChannels="4096"  numInFirstChannels="0"  numInLastChannels="2"  minChannel="1"  maxChannel="4095" >
           <Medians length="10"  values="438 447 442 416 439 441 419 454 453 452 " />
           <KineticsThresholdCheck mean="440.1"  stddev="13.2703" />
           <Kinetics name="SSC-A"  range="41.0001" >
             <Plot1D length="42"  values="2103568.25000 1919725.62500 1994733.00000 1994711.37500 2033280.37500 1967752.25000 2057333.75000 1982807.25000 1941123.37500 1934684.50000 2052657.75000 2016033.75000 1851298.00000 1887934.37500 1823978.87500 1909577.75000 1876695.62500 1950438.00000 1976823.87500 2132298.50000 1925491.25000 1897893.00000 2187981.50000 1958679.00000 1853552.00000 2181710.75000 2042448.62500 1973205.62500 1858883.37500 1917988.37500 2130461.75000 1960505.00000 2062178.75000 2301531.75000 1904358.37500 2161570.25000 1930251.12500 1986816.00000 2065992.37500 2044834.62500 2060835.00000 1316989.37500 " />
           </Kinetics>
           <TrendThresholdCheck slope="1.44848"  mean="440.1"  ratio="0.0329126" />
         </ParameterCheck>
         <ParameterCheck name="SSC-H"  numChannels="4096"  numInFirstChannels="0"  numInLastChannels="0"  minChannel="1"  maxChannel="4095" >
           <Medians length="10"  values="240 246 243 234 240 244 236 250 248 249 " />
           <KineticsThresholdCheck mean="243"  stddev="5.4569" />
           <Kinetics name="SSC-H"  range="41.0001" >
             <Plot1D length="42"  values="1049148.75000 992927.31250 1019346.43750 1015293.68750 1033888.12500 1013617.93750 1073499.87500 1047468.68750 997121.00000 993506.18750 1070244.62500 1046161.25000 961946.75000 996478.62500 955534.12500 989442.93750 972718.93750 1013221.75000 1023183.50000 1058303.37500 1009140.75000 973552.50000 1076903.12500 1028104.93750 986492.25000 1099084.50000 1067870.12500 1024008.81250 988137.62500 1004100.81250 1082724.37500 1017920.81250 1051340.75000 1133533.37500 972359.43750 1089013.12500 1006738.06250 1033379.43750 1052641.75000 1064140.87500 1053442.50000 811842.37500 " />
           </Kinetics>
           <TrendThresholdCheck slope="0.848485"  mean="243"  ratio="0.0349171" />
         </ParameterCheck>
         <ParameterCheck name="FSC-A"  numChannels="4096"  numInFirstChannels="0"  numInLastChannels="0"  minChannel="1"  maxChannel="4095" >
           <Medians length="10"  values="321 324 315 306 309 319 299 329 329 329 " />
           <KineticsThresholdCheck mean="318"  stddev="10.562" />
           <Kinetics name="FSC-A"  range="41.0001" >
             <Plot1D length="42"  values="1361370.75000 1320646.75000 1368696.50000 1372855.75000 1379898.50000 1376064.62500 1376762.37500 1336378.87500 1335741.12500 1344800.62500 1413418.25000 1396672.37500 1348914.75000 1325607.25000 1312305.87500 1250167.50000 1327065.87500 1278532.75000 1354284.75000 1414558.62500 1303099.87500 1327280.25000 1420453.25000 1350240.50000 1292091.50000 1433875.75000 1376502.62500 1333370.62500 1304075.75000 1295749.37500 1435413.00000 1307422.37500 1369841.25000 1518000.50000 1330102.25000 1512766.00000 1363427.12500 1377038.25000 1404027.50000 1410754.00000 1396049.87500 1131217.12500 " />
           </Kinetics>
           <TrendThresholdCheck slope="1.00606"  mean="318"  ratio="0.0316371" />
         </ParameterCheck>
         <ParameterCheck name="FL7-A"  numChannels="4096"  numInFirstChannels="0"  numInLastChannels="0"  minChannel="1"  maxChannel="3186" >
           <Medians length="10"  values="1336 1345 1348 1353 1337 1345 1367 1347 1341 1344 " />
           <KineticsThresholdCheck mean="1346.3"  stddev="8.85751" />
           <Kinetics name="FL7-A"  range="41.0001" >
             <Plot1D length="42"  values="76045.23438 62519.63281 78047.86719 72762.97656 95838.02344 69884.69531 88198.83594 66293.47656 81757.89063 74964.99219 72590.13281 89428.63281 81545.68750 77641.37500 73002.89844 125641.81250 87323.51563 88001.48438 51399.14453 71690.94531 90479.11719 78054.47656 79771.31250 62232.41797 61828.62500 74076.92969 74560.47656 77136.35938 83870.89063 81271.14063 78030.27344 81141.56250 67653.03906 84399.99219 66541.15625 59319.62109 85794.50781 89845.77344 75103.97656 65459.66016 78929.29688 6735.89990 " />
           </Kinetics>
           <TrendThresholdCheck slope="0.539394"  mean="1346.3"  ratio="0.00400649" />
         </ParameterCheck>
         <ParameterCheck name="FSC-H"  numChannels="4096"  numInFirstChannels="0"  numInLastChannels="0"  minChannel="1"  maxChannel="4095" >
           <Medians length="10"  values="175 178 172 169 172 176 165 186 186 184 " />
           <KineticsThresholdCheck mean="176.3"  stddev="7.22726" />
           <Kinetics name="FSC-H"  range="41.0001" >
             <Plot1D length="42"  values="690373.68750 700572.68750 712533.50000 711701.75000 719524.00000 716837.43750 718480.87500 712962.75000 692325.00000 688446.00000 728994.87500 717733.25000 704641.18750 694425.62500 677422.43750 653863.56250 692029.06250 667767.87500 718222.50000 727107.12500 689734.87500 680630.12500 705803.62500 718567.12500 694017.12500 728128.25000 707359.37500 687902.06250 692759.43750 685584.12500 740419.00000 675310.93750 708831.87500 779896.12500 693813.50000 768373.62500 729381.43750 725067.75000 731670.25000 739062.81250 724857.87500 739510.18750 " />
           </Kinetics>
           <TrendThresholdCheck slope="1.20606"  mean="176.3"  ratio="0.0684096" />
         </ParameterCheck>
         <ParameterCheck name="FL9-H"  numChannels="4096"  numInFirstChannels="0"  numInLastChannels="0"  minChannel="1"  maxChannel="4095" >
           <Medians length="10"  values="2124 2149 2165 2155 2141 2150 2205 2158 2128 2136 " />
           <KineticsThresholdCheck mean="2151.1"  stddev="23.0094" />
           <Kinetics name="FL9-H"  range="41.0001" >
             <Plot1D length="42"  values="64005.08203 55218.36328 58788.35938 64165.70313 66748.35938 60657.60938 65804.85938 61889.43359 65492.66016 65936.91406 59572.17188 66753.39063 65406.85938 64201.74219 61294.72656 93997.24219 66507.21094 77730.48438 54485.57031 60554.20703 71040.34375 65557.73438 69776.33594 60130.33984 52497.89063 60612.14844 68965.32813 68928.75000 69011.53125 68985.53906 65170.86328 65042.64844 62906.26953 72219.81250 61050.87109 55687.00000 64239.49219 70448.34375 63085.67188 59170.89844 61054.47266 7740.70020 " />
           </Kinetics>
           <TrendThresholdCheck slope="0.515152"  mean="2151.1"  ratio="0.00239483" />
         </ParameterCheck>
         <ParameterCheck name="FL9-A"  numChannels="4096"  numInFirstChannels="0"  numInLastChannels="0"  minChannel="1"  maxChannel="2883" >
           <Medians length="10"  values="1270 1289 1298 1290 1286 1277 1316 1290 1273 1276 " />
           <KineticsThresholdCheck mean="1286.5"  stddev="13.6971" />
           <Kinetics name="FL9-A"  range="41.0001" >
             <Plot1D length="42"  values="117050.81250 96816.63281 101566.12500 111479.53125 125119.51563 107418.61719 116546.07031 105603.14844 111402.96875 111427.85938 104872.07813 117363.87500 112562.70313 108345.51563 107420.62500 154628.37500 111211.11719 132050.93750 94352.40625 110873.63281 123896.06250 113040.30469 122735.40625 102658.85156 91120.39063 104167.68750 117696.39844 115278.25000 115013.99219 121199.14063 121311.21094 111410.18750 108982.77344 129448.30469 113842.98438 96753.79688 111940.55469 122800.19531 108977.11719 99273.57813 106913.05469 15273.40039 " />
           </Kinetics>
           <TrendThresholdCheck slope="-0.175758"  mean="1286.5"  ratio="0.00136617" />
         </ParameterCheck>
         <ParameterCheck name="FSC-Width"  numChannels="4096"  numInFirstChannels="0"  numInLastChannels="0"  minChannel="1"  maxChannel="4095" >
           <Medians length="10"  values="760 762 766 755 747 763 759 760 748 764 " />
           <KineticsThresholdCheck mean="758.4"  stddev="6.48417" />
           <Kinetics name="FSC-Width"  range="41.0001" >
             <Plot1D length="42"  values="2011.29163 1953.90271 1947.05750 1998.62109 1963.99280 1970.54333 1988.70679 1942.67480 1979.16858 1989.37158 1976.09045 2001.91504 1957.06299 1929.43311 1965.80212 1922.89661 1924.17505 1953.68005 1917.67261 1996.82336 1941.98425 1988.89404 2058.95410 1938.14209 1877.18066 2022.36121 1974.37354 1966.99060 1945.69092 1981.75806 2006.98010 2029.66309 1993.54126 1962.79224 1975.47058 1984.05188 1916.50574 1952.99512 1978.41003 1964.45679 1989.65308 1566.40894 " />
           </Kinetics>
           <TrendThresholdCheck slope="-0.387879"  mean="758.4"  ratio="0.00511444" />
         </ParameterCheck>
       </SampleValidity>
       <SampleNode name="2.fcs"  annotation=""  owningGroup=""  expanded="0"  sortPriority="10"  count="10000"  sampleID="12" >
         <Graph smoothing="0"  backColor="#ffffff"  foreColor="#000000"  heatMapStatParameter="Comp-FL7-H"  type="Pseudocolor"  fast="1" >
           <Axis dimension="x"  name="Comp-FL7-A"  label=""  auto="auto" />
           <Axis dimension="y"  name="Comp-FL9-A"  label=""  auto="auto" />
           <GraphSettings level="5%"  smoothingHighResolution="1"  contourHighResolution="1"  histogramSmoothingCount="0"  graphResolution="256"  showOutliers="0"  drawLargeDots="0"  dotsToDraw="8000"  tint="le.chartfill.tinted.40"  lineWeight="le.lineweight.normal"  lineStyle="le.linestyle.solid" />
           <GraphEnvironment showGrid="0"  showAxes="tnlTNL"  showGates="1"  showFreqOnPlots="1"  showGateNameOnPlots="1"  showMedians="0"  showUncomped="0"  addEventParam="0"  lastYAxisName="" >
             <TextTraits font="SansSerif"  size="11"  name="Labels"  style="plain"  color="#000000"  background="#00ffffff"  just="left" />
             <TextTraits font="SansSerif"  size="11"  name="LayoutGates"  style="plain"  color="#000000"  background="#00ffffff"  just="left" />
             <TextTraits font="SansSerif"  size="9"  name="Numbers"  style="plain"  color="#000000"  background="#00ffffff"  just="left" />
             <TextTraits font="SansSerif"  size="9"  name="Legend"  style="plain"  color="#000000"  background="#00ffffff"  just="left" />
             <WindowPosition x="254"  y="138"  width="390"  height="582"  displayed="0"  panelState="---" />
           </GraphEnvironment>
         </Graph>
         <Subpopulations>
           <Population name="Q1: PE-A- , PerCP-A+"  annotation=""  owningGroup="All Samples"  expanded="0"  sortPriority="10"  count="314" >
             <Graph smoothing="0"  backColor="#ffffff"  foreColor="#000000"  heatMapStatParameter="Comp-FL7-H"  type="Pseudocolor"  fast="1" >
               <Axis dimension="x"  name="Comp-FL7-A"  label=""  auto="auto" />
               <Axis dimension="y"  name="Comp-FL9-A"  label=""  auto="auto" />
               <GraphSettings level="5%"  smoothingHighResolution="1"  contourHighResolution="1"  histogramSmoothingCount="0"  graphResolution="256"  showOutliers="0"  drawLargeDots="0"  dotsToDraw="8000"  tint="le.chartfill.tinted.40"  lineWeight="le.lineweight.normal"  lineStyle="le.linestyle.solid" />
               <GraphEnvironment showGrid="0"  showAxes="tnlTNL"  showGates="1"  showFreqOnPlots="1"  showGateNameOnPlots="1"  showMedians="0"  showUncomped="0"  addEventParam="0"  lastYAxisName="" >
                 <TextTraits font="SansSerif"  size="11"  name="Labels"  style="plain"  color="#000000"  background="#00ffffff"  just="left" />
                 <TextTraits font="SansSerif"  size="11"  name="LayoutGates"  style="plain"  color="#000000"  background="#00ffffff"  just="left" />
                 <TextTraits font="SansSerif"  size="9"  name="Numbers"  style="plain"  color="#000000"  background="#00ffffff"  just="left" />
                 <TextTraits font="SansSerif"  size="9"  name="Legend"  style="plain"  color="#000000"  background="#00ffffff"  just="left" />
                 <WindowPosition x="436"  y="80"  width="390"  height="582"  displayed="1"  panelState="" />
               </GraphEnvironment>
             </Graph>
             <Gate gating:id="ID260043965" >
               <gating:RectangleGate eventsInside="1"  annoOffsetX="0"  annoOffsetY="0"  tint="#000000"  isTinted="0"  lineWeight="Normal"  userDefined="1"  percentX="0"  percentY="0" >
                 <gating:dimension gating:max="41391.935208364994" >
                   <data-type:fcs-dimension data-type:name="Comp-FL7-A" />
                 </gating:dimension>
                 <gating:dimension gating:min="166894.13277378835" >
                   <data-type:fcs-dimension data-type:name="Comp-FL9-A" />
                 </gating:dimension>
               </gating:RectangleGate>
             </Gate>
           </Population>
           <Population name="Q2: PE-A+ , PerCP-A+"  annotation=""  owningGroup="All Samples"  expanded="0"  sortPriority="10"  count="1079" >
             <Graph smoothing="0"  backColor="#ffffff"  foreColor="#000000"  heatMapStatParameter="Comp-FL7-H"  type="Pseudocolor"  fast="1" >
               <Axis dimension="x"  name="Comp-FL7-A"  label=""  auto="auto" />
               <Axis dimension="y"  name="Comp-FL9-A"  label=""  auto="auto" />
               <GraphSettings level="5%"  smoothingHighResolution="1"  contourHighResolution="1"  histogramSmoothingCount="0"  graphResolution="256"  showOutliers="0"  drawLargeDots="0"  dotsToDraw="8000"  tint="le.chartfill.tinted.40"  lineWeight="le.lineweight.normal"  lineStyle="le.linestyle.solid" />
               <GraphEnvironment showGrid="0"  showAxes="tnlTNL"  showGates="1"  showFreqOnPlots="1"  showGateNameOnPlots="1"  showMedians="0"  showUncomped="0"  addEventParam="0"  lastYAxisName="" >
                 <TextTraits font="SansSerif"  size="11"  name="Labels"  style="plain"  color="#000000"  background="#00ffffff"  just="left" />
                 <TextTraits font="SansSerif"  size="11"  name="LayoutGates"  style="plain"  color="#000000"  background="#00ffffff"  just="left" />
                 <TextTraits font="SansSerif"  size="9"  name="Numbers"  style="plain"  color="#000000"  background="#00ffffff"  just="left" />
                 <TextTraits font="SansSerif"  size="9"  name="Legend"  style="plain"  color="#000000"  background="#00ffffff"  just="left" />
                 <WindowPosition x="436"  y="80"  width="390"  height="582"  displayed="1"  panelState="" />
               </GraphEnvironment>
             </Graph>
             <Gate gating:id="ID1786713190" >
               <gating:RectangleGate eventsInside="1"  annoOffsetX="0"  annoOffsetY="0"  tint="#000000"  isTinted="0"  lineWeight="Normal"  userDefined="1"  percentX="0"  percentY="0" >
                 <gating:dimension gating:min="41391.935208364994" >
                   <data-type:fcs-dimension data-type:name="Comp-FL7-A" />
                 </gating:dimension>
                 <gating:dimension gating:min="166894.13277378835" >
                   <data-type:fcs-dimension data-type:name="Comp-FL9-A" />
                 </gating:dimension>
               </gating:RectangleGate>
             </Gate>
           </Population>
           <Population name="Q3: PE-A+ , PerCP-A-"  annotation=""  owningGroup="All Samples"  expanded="0"  sortPriority="10"  count="1440" >
             <Graph smoothing="0"  backColor="#ffffff"  foreColor="#000000"  heatMapStatParameter="Comp-FL7-H"  type="Pseudocolor"  fast="1" >
               <Axis dimension="x"  name="Comp-FL7-A"  label=""  auto="auto" />
               <Axis dimension="y"  name="Comp-FL9-A"  label=""  auto="auto" />
               <GraphSettings level="5%"  smoothingHighResolution="1"  contourHighResolution="1"  histogramSmoothingCount="0"  graphResolution="256"  showOutliers="0"  drawLargeDots="0"  dotsToDraw="8000"  tint="le.chartfill.tinted.40"  lineWeight="le.lineweight.normal"  lineStyle="le.linestyle.solid" />
               <GraphEnvironment showGrid="0"  showAxes="tnlTNL"  showGates="1"  showFreqOnPlots="1"  showGateNameOnPlots="1"  showMedians="0"  showUncomped="0"  addEventParam="0"  lastYAxisName="" >
                 <TextTraits font="SansSerif"  size="11"  name="Labels"  style="plain"  color="#000000"  background="#00ffffff"  just="left" />
                 <TextTraits font="SansSerif"  size="11"  name="LayoutGates"  style="plain"  color="#000000"  background="#00ffffff"  just="left" />
                 <TextTraits font="SansSerif"  size="9"  name="Numbers"  style="plain"  color="#000000"  background="#00ffffff"  just="left" />
                 <TextTraits font="SansSerif"  size="9"  name="Legend"  style="plain"  color="#000000"  background="#00ffffff"  just="left" />
                 <WindowPosition x="436"  y="80"  width="390"  height="582"  displayed="1"  panelState="" />
               </GraphEnvironment>
             </Graph>
             <Gate gating:id="ID859531417" >
               <gating:RectangleGate eventsInside="1"  annoOffsetX="0"  annoOffsetY="0"  tint="#000000"  isTinted="0"  lineWeight="Normal"  userDefined="1"  percentX="0"  percentY="0" >
                 <gating:dimension gating:min="41391.935208364994" >
                   <data-type:fcs-dimension data-type:name="Comp-FL7-A" />
                 </gating:dimension>
                 <gating:dimension gating:max="166894.13277378835" >
                   <data-type:fcs-dimension data-type:name="Comp-FL9-A" />
                 </gating:dimension>
               </gating:RectangleGate>
             </Gate>
           </Population>
           <Population name="Q4: PE-A- , PerCP-A-"  annotation=""  owningGroup="All Samples"  expanded="0"  sortPriority="10"  count="7167" >
             <Graph smoothing="0"  backColor="#ffffff"  foreColor="#000000"  heatMapStatParameter="Comp-FL7-H"  type="Pseudocolor"  fast="1" >
               <Axis dimension="x"  name="Comp-FL7-A"  label=""  auto="auto" />
               <Axis dimension="y"  name="Comp-FL9-A"  label=""  auto="auto" />
               <GraphSettings level="5%"  smoothingHighResolution="1"  contourHighResolution="1"  histogramSmoothingCount="0"  graphResolution="256"  showOutliers="0"  drawLargeDots="0"  dotsToDraw="8000"  tint="le.chartfill.tinted.40"  lineWeight="le.lineweight.normal"  lineStyle="le.linestyle.solid" />
               <GraphEnvironment showGrid="0"  showAxes="tnlTNL"  showGates="1"  showFreqOnPlots="1"  showGateNameOnPlots="1"  showMedians="0"  showUncomped="0"  addEventParam="0"  lastYAxisName="" >
                 <TextTraits font="SansSerif"  size="11"  name="Labels"  style="plain"  color="#000000"  background="#00ffffff"  just="left" />
                 <TextTraits font="SansSerif"  size="11"  name="LayoutGates"  style="plain"  color="#000000"  background="#00ffffff"  just="left" />
                 <TextTraits font="SansSerif"  size="9"  name="Numbers"  style="plain"  color="#000000"  background="#00ffffff"  just="left" />
                 <TextTraits font="SansSerif"  size="9"  name="Legend"  style="plain"  color="#000000"  background="#00ffffff"  just="left" />
                 <WindowPosition x="436"  y="80"  width="390"  height="582"  displayed="1"  panelState="" />
               </GraphEnvironment>
             </Graph>
             <Gate gating:id="ID994160907" >
               <gating:RectangleGate eventsInside="1"  annoOffsetX="0"  annoOffsetY="0"  tint="#000000"  isTinted="0"  lineWeight="Normal"  userDefined="1"  percentX="0"  percentY="0" >
                 <gating:dimension gating:max="41391.935208364994" >
                   <data-type:fcs-dimension data-type:name="Comp-FL7-A" />
                 </gating:dimension>
                 <gating:dimension gating:max="166894.13277378835" >
                   <data-type:fcs-dimension data-type:name="Comp-FL9-A" />
                 </gating:dimension>
               </gating:RectangleGate>
             </Gate>
           </Population>
         </Subpopulations>
       </SampleNode>
     </Sample>
     <Sample>
       <DataSet uri="file:/C:/Users/CYY/Desktop/cy%20fcs/3.fcs"  sampleID="13" />
       <transforms:spilloverMatrix spectral="0"  prefix="Comp-"  name="Acquisition-defined"  editable="0"  color="#c0c0c0"  version="FlowJo-10.6.2"  status="FINALIZED"  transforms:id="d2711fca-3d25-4cbf-bfb9-016c6d0ca323"  suffix="" >
         <data-type:parameters>
           <data-type:parameter data-type:name="FL7-H"  userProvidedCompInfix="Comp-FL7-H" />
           <data-type:parameter data-type:name="FL9-H"  userProvidedCompInfix="Comp-FL9-H" />
           <data-type:parameter data-type:name="FL7-A"  userProvidedCompInfix="Comp-FL7-A" />
           <data-type:parameter data-type:name="FL9-A"  userProvidedCompInfix="Comp-FL9-A" />
         </data-type:parameters>
         <transforms:spillover data-type:parameter="FL7-H"  userProvidedCompInfix="Comp-FL7-H" >
           <transforms:coefficient data-type:parameter="FL7-H"  transforms:value="1" />
           <transforms:coefficient data-type:parameter="FL9-H"  transforms:value="0" />
           <transforms:coefficient data-type:parameter="FL7-A"  transforms:value="0" />
           <transforms:coefficient data-type:parameter="FL9-A"  transforms:value="0" />
         </transforms:spillover>
         <transforms:spillover data-type:parameter="FL9-H"  userProvidedCompInfix="Comp-FL9-H" >
           <transforms:coefficient data-type:parameter="FL7-H"  transforms:value="0" />
           <transforms:coefficient data-type:parameter="FL9-H"  transforms:value="1" />
           <transforms:coefficient data-type:parameter="FL7-A"  transforms:value="0" />
           <transforms:coefficient data-type:parameter="FL9-A"  transforms:value="0" />
         </transforms:spillover>
         <transforms:spillover data-type:parameter="FL7-A"  userProvidedCompInfix="Comp-FL7-A" >
           <transforms:coefficient data-type:parameter="FL7-H"  transforms:value="0" />
           <transforms:coefficient data-type:parameter="FL9-H"  transforms:value="0" />
           <transforms:coefficient data-type:parameter="FL7-A"  transforms:value="1" />
           <transforms:coefficient data-type:parameter="FL9-A"  transforms:value="0.5325000286" />
         </transforms:spillover>
         <transforms:spillover data-type:parameter="FL9-A"  userProvidedCompInfix="Comp-FL9-A" >
           <transforms:coefficient data-type:parameter="FL7-H"  transforms:value="0" />
           <transforms:coefficient data-type:parameter="FL9-H"  transforms:value="0" />
           <transforms:coefficient data-type:parameter="FL7-A"  transforms:value="0.1162" />
           <transforms:coefficient data-type:parameter="FL9-A"  transforms:value="1" />
         </transforms:spillover>
       </transforms:spilloverMatrix>
       <Transformations>
         <transforms:linear transforms:minRange="0"  transforms:maxRange="16777216"  gain="1" >
           <data-type:parameter data-type:name="FSC-H" />
         </transforms:linear>
         <transforms:linear transforms:minRange="0"  transforms:maxRange="16777216"  gain="1" >
           <data-type:parameter data-type:name="FSC-A" />
         </transforms:linear>
         <transforms:linear transforms:minRange="0"  transforms:maxRange="16777216"  gain="1" >
           <data-type:parameter data-type:name="SSC-H" />
         </transforms:linear>
         <transforms:linear transforms:minRange="0"  transforms:maxRange="16777216"  gain="1" >
           <data-type:parameter data-type:name="SSC-A" />
         </transforms:linear>
         <transforms:biex transforms:length="256"  transforms:maxRange="16777216"  transforms:neg="0"  transforms:width="-5"  transforms:pos="6.2247198959" >
           <data-type:parameter data-type:name="FL7-H" />
         </transforms:biex>
         <transforms:biex transforms:length="256"  transforms:maxRange="530542153.5661951"  transforms:neg="0"  transforms:width="-5"  transforms:pos="6.7247198959" >
           <data-type:parameter data-type:name="FL7-A" />
         </transforms:biex>
         <transforms:biex transforms:length="256"  transforms:maxRange="16777216"  transforms:neg="0"  transforms:width="-5"  transforms:pos="6.2247198959" >
           <data-type:parameter data-type:name="FL9-H" />
         </transforms:biex>
         <transforms:biex transforms:length="256"  transforms:maxRange="1677721600.0000005"  transforms:neg="0"  transforms:width="-5"  transforms:pos="6.7247198959" >
           <data-type:parameter data-type:name="FL9-A" />
         </transforms:biex>
         <transforms:linear transforms:minRange="0"  transforms:maxRange="10000"  gain="1" >
           <data-type:parameter data-type:name="FSC-Width" />
         </transforms:linear>
         <transforms:linear transforms:minRange="0"  transforms:maxRange="33"  gain="0.0000200001" >
           <data-type:parameter data-type:name="Time" />
         </transforms:linear>
         <transforms:biex transforms:length="256"  transforms:maxRange="16777216"  transforms:neg="0"  transforms:width="-5"  transforms:pos="6.2247198959" >
           <data-type:parameter data-type:name="Comp-FL7-H" />
         </transforms:biex>
         <transforms:biex transforms:length="256"  transforms:maxRange="16777216"  transforms:neg="0"  transforms:width="-5"  transforms:pos="6.2247198959" >
           <data-type:parameter data-type:name="Comp-FL9-H" />
         </transforms:biex>
         <transforms:biex transforms:length="256"  transforms:maxRange="530542153.5661951"  transforms:neg="0"  transforms:width="-5"  transforms:pos="6.7247198959" >
           <data-type:parameter data-type:name="Comp-FL7-A" />
         </transforms:biex>
         <transforms:biex transforms:length="256"  transforms:maxRange="1677721600.0000005"  transforms:neg="0"  transforms:width="-5"  transforms:pos="6.7247198959" >
           <data-type:parameter data-type:name="Comp-FL9-A" />
         </transforms:biex>
       </Transformations>
       <Keywords>
         <Keyword name="FJ_FCS_VERSION"  value="3" />
         <Keyword name="$BEGINSTEXT"  value="0" />
         <Keyword name="$ENDSTEXT"  value="0" />
         <Keyword name="$BEGINDATA"  value="0000000000005216" />
         <Keyword name="$ENDDATA"  value="0000000000405215" />
         <Keyword name="$BEGINANALYSIS"  value="0" />
         <Keyword name="$ENDANALYSIS"  value="0" />
         <Keyword name="$TOT"  value="0000000000010000" />
         <Keyword name="FILVER"  value="1" />
         <Keyword name="$FIL"  value="3.fcs" />
         <Keyword name="$SYS"  value="Microsoft Windows NT 6.2.9200.0" />
         <Keyword name="$MODE"  value="L" />
         <Keyword name="$BYTEORD"  value="4,3,2,1" />
         <Keyword name="$DATATYPE"  value="F" />
         <Keyword name="$NEXTDATA"  value="0" />
         <Keyword name="CYTEXPERTFIL"  value="True" />
         <Keyword name="TBID"  value="4fa1c15a-53f1-4394-9864-cdbd3efc322b" />
         <Keyword name="TBNM"  value="3" />
         <Keyword name="$PAR"  value="10" />
         <Keyword name="$BTIM"  value="12:50:46" />
         <Keyword name="$ETIM"  value="12:51:19" />
         <Keyword name="$DATE"  value="04-Jul-2023" />
         <Keyword name="$CYT"  value="CytoFLEX" />
         <Keyword name="RCTOT"  value="10000" />
         <Keyword name="USRCTOT"  value="True" />
         <Keyword name="CGNM"  value="All Events " />
         <Keyword name="RCTIM"  value="600" />
         <Keyword name="USRCTIM"  value="True" />
         <Keyword name="$SPILLOVER"  value="4,FL7-H,FL9-H,FL7-A,FL9-A,1,0,0,0,0,1,0,0,0,0,1,0.5325,0,0,0.1162,1" />
         <Keyword name="RCVOL"  value="10" />
         <Keyword name="USRCVOL"  value="False" />
         <Keyword name="$TIMESTEP"  value="0.00002" />
         <Keyword name="$P1N"  value="FSC-H" />
         <Keyword name="$P1S"  value="FSC-H" />
         <Keyword name="$P1R"  value="16777216" />
         <Keyword name="$P1B"  value="32" />
         <Keyword name="$P1E"  value="0,0" />
         <Keyword name="$P1G"  value="1.0" />
         <Keyword name="P1DISPLAY"  value="LIN" />
         <Keyword name="$P2N"  value="FSC-A" />
         <Keyword name="$P2S"  value="FSC-A" />
         <Keyword name="$P2R"  value="16777216" />
         <Keyword name="$P2B"  value="32" />
         <Keyword name="$P2E"  value="0,0" />
         <Keyword name="$P2G"  value="1.0" />
         <Keyword name="P2DISPLAY"  value="LIN" />
         <Keyword name="$P3N"  value="SSC-H" />
         <Keyword name="$P3S"  value="SSC-H" />
         <Keyword name="$P3R"  value="16777216" />
         <Keyword name="$P3B"  value="32" />
         <Keyword name="$P3E"  value="0,0" />
         <Keyword name="$P3G"  value="1.0" />
         <Keyword name="P3DISPLAY"  value="LIN" />
         <Keyword name="$P4N"  value="SSC-A" />
         <Keyword name="$P4S"  value="SSC-A" />
         <Keyword name="$P4R"  value="16777216" />
         <Keyword name="$P4B"  value="32" />
         <Keyword name="$P4E"  value="0,0" />
         <Keyword name="$P4G"  value="1.0" />
         <Keyword name="P4DISPLAY"  value="LIN" />
         <Keyword name="$P5N"  value="FL7-H" />
         <Keyword name="$P5S"  value="PE-H" />
         <Keyword name="$P5R"  value="16777216" />
         <Keyword name="$P5B"  value="32" />
         <Keyword name="$P5E"  value="0,0" />
         <Keyword name="$P5G"  value="1.0" />
         <Keyword name="P5DISPLAY"  value="LOG" />
         <Keyword name="$P6N"  value="FL7-A" />
         <Keyword name="$P6S"  value="PE-A" />
         <Keyword name="$P6R"  value="16777216" />
         <Keyword name="$P6B"  value="32" />
         <Keyword name="$P6E"  value="0,0" />
         <Keyword name="$P6G"  value="1.0" />
         <Keyword name="P6DISPLAY"  value="LOG" />
         <Keyword name="$P7N"  value="FL9-H" />
         <Keyword name="$P7S"  value="PerCP-H" />
         <Keyword name="$P7R"  value="16777216" />
         <Keyword name="$P7B"  value="32" />
         <Keyword name="$P7E"  value="0,0" />
         <Keyword name="$P7G"  value="1.0" />
         <Keyword name="P7DISPLAY"  value="LOG" />
         <Keyword name="$P8N"  value="FL9-A" />
         <Keyword name="$P8S"  value="PerCP-A" />
         <Keyword name="$P8R"  value="16777216" />
         <Keyword name="$P8B"  value="32" />
         <Keyword name="$P8E"  value="0,0" />
         <Keyword name="$P8G"  value="1.0" />
         <Keyword name="P8DISPLAY"  value="LOG" />
         <Keyword name="$P9N"  value="FSC-Width" />
         <Keyword name="$P9S"  value="FSC-Width" />
         <Keyword name="$P9R"  value="10000" />
         <Keyword name="$P9B"  value="32" />
         <Keyword name="$P9E"  value="0,0" />
         <Keyword name="$P9G"  value="1.0" />
         <Keyword name="P9DISPLAY"  value="LIN" />
         <Keyword name="$P10N"  value="Time" />
         <Keyword name="$P10S"  value="Time" />
         <Keyword name="$P10R"  value="900000000" />
         <Keyword name="$P10B"  value="32" />
         <Keyword name="$P10E"  value="0,0" />
         <Keyword name="$P10G"  value="1.0" />
         <Keyword name="P10DISPLAY"  value="LIN" />
         <Keyword name="$LOST"  value="0" />
         <Keyword name="$ABRT"  value="68" />
         <Keyword name="IMPTTB"  value="False" />
         <Keyword name="FLLW"  value="True" />
         <Keyword name="RCD"  value="True" />
         <Keyword name="$VOL"  value="5499.961" />
         <Keyword name="$OP"  value="BC" />
         <Keyword name="DURTIM"  value="32.999760" />
         <Keyword name="SMFLWRTHIS"  value="32.93042,10" />
         <Keyword name="USCOMP"  value="True" />
         <Keyword name="AHCOMPSYNC"  value="False" />
         <Keyword name="COMPCHH"  value="PEPerCP" />
         <Keyword name="COMPBGH"  value="544.375395.75" />
         <Keyword name="COMPAFH"  value="00" />
         <Keyword name="COMPH"  value="1001" />
         <Keyword name="COMPGAINH"  value="29300" />
         <Keyword name="COMPCHA"  value="PEPerCP" />
         <Keyword name="COMPBGA"  value="5017.54247" />
         <Keyword name="COMPAFA"  value="00" />
         <Keyword name="COMPA"  value="10.11620.53251" />
         <Keyword name="COMPGAINA"  value="29300" />
         <Keyword name="SN"  value="BF29328" />
         <Keyword name="$CYTSN"  value="BF29328" />
         <Keyword name="FLDSM"  value="10" />
         <Keyword name="CHAR"  value="10" />
         <Keyword name="CH1ID"  value="FSC" />
         <Keyword name="CH1NM"  value="FSC" />
         <Keyword name="CH1AD"  value="14" />
         <Keyword name="CH1DA"  value="22" />
         <Keyword name="CH1TH"  value="262774" />
         <Keyword name="CH1TR"  value="64" />
         <Keyword name="CH1GAIN"  value="61" />
         <Keyword name="CH1USH"  value="False" />
         <Keyword name="CH1DELAY"  value="0" />
         <Keyword name="CH1DELTA"  value="24" />
         <Keyword name="CH1THUS"  value="True" />
         <Keyword name="CH1FL"  value="False" />
         <Keyword name="CH1HS"  value="8" />
         <Keyword name="CH1AS"  value="2" />
         <Keyword name="CH1HATFL"  value="294.875" />
         <Keyword name="CH1AATFL"  value="3815.5" />
         <Keyword name="CH1HAVAL"  value="1250000" />
         <Keyword name="CH2ID"  value="SSC" />
         <Keyword name="CH2NM"  value="SSC" />
         <Keyword name="CH2AD"  value="8" />
         <Keyword name="CH2DA"  value="16" />
         <Keyword name="CH2TH"  value="10000" />
         <Keyword name="CH2TR"  value="64" />
         <Keyword name="CH2GAIN"  value="62" />
         <Keyword name="CH2USH"  value="True" />
         <Keyword name="CH2DELAY"  value="0" />
         <Keyword name="CH2DELTA"  value="24" />
         <Keyword name="CH2THUS"  value="False" />
         <Keyword name="CH2FL"  value="False" />
         <Keyword name="CH2HS"  value="8" />
         <Keyword name="CH2AS"  value="2" />
         <Keyword name="CH2FLNMS"  value="SSC" />
         <Keyword name="CH2HATFL"  value="431.125" />
         <Keyword name="CH2AATFL"  value="4736.5" />
         <Keyword name="CH2HAVAL"  value="1250000" />
         <Keyword name="CH3ID"  value="FL6" />
         <Keyword name="CH3NM"  value="FITC" />
         <Keyword name="CH3AD"  value="11" />
         <Keyword name="CH3DA"  value="19" />
         <Keyword name="CH3TH"  value="10000" />
         <Keyword name="CH3TR"  value="64" />
         <Keyword name="CH3GAIN"  value="82" />
         <Keyword name="CH3USH"  value="True" />
         <Keyword name="CH3DELAY"  value="0" />
         <Keyword name="CH3DELTA"  value="24" />
         <Keyword name="CH3THUS"  value="False" />
         <Keyword name="CH3FL"  value="False" />
         <Keyword name="CH3HS"  value="8" />
         <Keyword name="CH3AS"  value="2" />
         <Keyword name="CH3FLNMS"  value="FITC" />
         <Keyword name="CH3HATFL"  value="553.75" />
         <Keyword name="CH3AATFL"  value="5514.5" />
         <Keyword name="CH3HAVAL"  value="6875000" />
         <Keyword name="CH4ID"  value="FL7" />
         <Keyword name="CH4NM"  value="PE" />
         <Keyword name="CH4AD"  value="10" />
         <Keyword name="CH4DA"  value="18" />
         <Keyword name="CH4TH"  value="10000" />
         <Keyword name="CH4TR"  value="64" />
         <Keyword name="CH4GAIN"  value="29" />
         <Keyword name="CH4USH"  value="True" />
         <Keyword name="CH4DELAY"  value="0" />
         <Keyword name="CH4DELTA"  value="24" />
         <Keyword name="CH4THUS"  value="False" />
         <Keyword name="CH4FL"  value="True" />
         <Keyword name="CH4HS"  value="8" />
         <Keyword name="CH4AS"  value="2" />
         <Keyword name="CH4FLNMS"  value="PE" />
         <Keyword name="CH4HATFL"  value="544.375" />
         <Keyword name="CH4AATFL"  value="5017.5" />
         <Keyword name="CH4HAVAL"  value="6875000" />
         <Keyword name="CH5ID"  value="FL9" />
         <Keyword name="CH5NM"  value="PerCP" />
         <Keyword name="CH5AD"  value="12" />
         <Keyword name="CH5DA"  value="20" />
         <Keyword name="CH5TH"  value="10000" />
         <Keyword name="CH5TR"  value="64" />
         <Keyword name="CH5GAIN"  value="300" />
         <Keyword name="CH5USH"  value="True" />
         <Keyword name="CH5DELAY"  value="0" />
         <Keyword name="CH5DELTA"  value="24" />
         <Keyword name="CH5THUS"  value="False" />
         <Keyword name="CH5FL"  value="True" />
         <Keyword name="CH5HS"  value="8" />
         <Keyword name="CH5AS"  value="2" />
         <Keyword name="CH5FLNMS"  value="PerCP" />
         <Keyword name="CH5HATFL"  value="395.75" />
         <Keyword name="CH5AATFL"  value="4247" />
         <Keyword name="CH5HAVAL"  value="6875000" />
         <Keyword name="CH6ID"  value="FL10" />
         <Keyword name="CH6NM"  value="PC7" />
         <Keyword name="CH6AD"  value="13" />
         <Keyword name="CH6DA"  value="21" />
         <Keyword name="CH6TH"  value="10000" />
         <Keyword name="CH6TR"  value="64" />
         <Keyword name="CH6GAIN"  value="346" />
         <Keyword name="CH6USH"  value="True" />
         <Keyword name="CH6DELAY"  value="0" />
         <Keyword name="CH6DELTA"  value="24" />
         <Keyword name="CH6THUS"  value="False" />
         <Keyword name="CH6FL"  value="False" />
         <Keyword name="CH6HS"  value="8" />
         <Keyword name="CH6AS"  value="2" />
         <Keyword name="CH6FLNMS"  value="PC7" />
         <Keyword name="CH6HATFL"  value="396.625" />
         <Keyword name="CH6AATFL"  value="4092" />
         <Keyword name="CH6HAVAL"  value="6875000" />
         <Keyword name="CH7ID"  value="FL11" />
         <Keyword name="CH7NM"  value="APC" />
         <Keyword name="CH7AD"  value="1" />
         <Keyword name="CH7DA"  value="1" />
         <Keyword name="CH7TH"  value="10000" />
         <Keyword name="CH7TR"  value="64" />
         <Keyword name="CH7GAIN"  value="500" />
         <Keyword name="CH7USH"  value="True" />
         <Keyword name="CH7DELAY"  value="-40.32" />
         <Keyword name="CH7DELTA"  value="24" />
         <Keyword name="CH7THUS"  value="False" />
         <Keyword name="CH7FL"  value="False" />
         <Keyword name="CH7HS"  value="8" />
         <Keyword name="CH7AS"  value="2" />
         <Keyword name="CH7FLNMS"  value="APC" />
         <Keyword name="CH7HATFL"  value="420.375" />
         <Keyword name="CH7AATFL"  value="4927" />
         <Keyword name="CH7HAVAL"  value="6875000" />
         <Keyword name="CH8ID"  value="FL13" />
         <Keyword name="CH8NM"  value="APC-cy7" />
         <Keyword name="CH8AD"  value="0" />
         <Keyword name="CH8DA"  value="0" />
         <Keyword name="CH8TH"  value="10000" />
         <Keyword name="CH8TR"  value="64" />
         <Keyword name="CH8GAIN"  value="530" />
         <Keyword name="CH8USH"  value="True" />
         <Keyword name="CH8DELAY"  value="-40.32" />
         <Keyword name="CH8DELTA"  value="24" />
         <Keyword name="CH8THUS"  value="False" />
         <Keyword name="CH8FL"  value="False" />
         <Keyword name="CH8HS"  value="8" />
         <Keyword name="CH8AS"  value="2" />
         <Keyword name="CH8FLNMS"  value="APC-cy7" />
         <Keyword name="CH8HATFL"  value="391.375" />
         <Keyword name="CH8AATFL"  value="4616" />
         <Keyword name="CH8HAVAL"  value="6875000" />
         <Keyword name="CH9ID"  value="FL1" />
         <Keyword name="CH9NM"  value="PB450" />
         <Keyword name="CH9AD"  value="4" />
         <Keyword name="CH9DA"  value="4" />
         <Keyword name="CH9TH"  value="10000" />
         <Keyword name="CH9TR"  value="64" />
         <Keyword name="CH9GAIN"  value="33" />
         <Keyword name="CH9USH"  value="True" />
         <Keyword name="CH9DELAY"  value="41.92" />
         <Keyword name="CH9DELTA"  value="24" />
         <Keyword name="CH9THUS"  value="False" />
         <Keyword name="CH9FL"  value="False" />
         <Keyword name="CH9HS"  value="8" />
         <Keyword name="CH9AS"  value="2" />
         <Keyword name="CH9FLNMS"  value="PB450" />
         <Keyword name="CH9HATFL"  value="396.625" />
         <Keyword name="CH9AATFL"  value="5210" />
         <Keyword name="CH9HAVAL"  value="6875000" />
         <Keyword name="CH10ID"  value="FL2" />
         <Keyword name="CH10NM"  value="V525" />
         <Keyword name="CH10AD"  value="5" />
         <Keyword name="CH10DA"  value="5" />
         <Keyword name="CH10TH"  value="10000" />
         <Keyword name="CH10TR"  value="64" />
         <Keyword name="CH10GAIN"  value="20" />
         <Keyword name="CH10USH"  value="True" />
         <Keyword name="CH10DELAY"  value="41.92" />
         <Keyword name="CH10DELTA"  value="24" />
         <Keyword name="CH10THUS"  value="False" />
         <Keyword name="CH10FL"  value="False" />
         <Keyword name="CH10HS"  value="8" />
         <Keyword name="CH10AS"  value="2" />
         <Keyword name="CH10FLNMS"  value="V525" />
         <Keyword name="CH10HATFL"  value="567" />
         <Keyword name="CH10AATFL"  value="5201" />
         <Keyword name="CH10HAVAL"  value="6875000" />
         <Keyword name="PCHID"  value="FSC" />
         <Keyword name="PCHTP"  value="ManualThreshold" />
         <Keyword name="TRLGC"  value="None" />
         <Keyword name="WCH"  value="FSC" />
         <Keyword name="DGAIN"  value="1" />
         <Keyword name="SWVER"  value="CytExpert 2.5.0.77" />
         <Keyword name="$P11N"  value="Comp-FL7-H" />
         <Keyword name="$P11S"  value="PE-H" />
         <Keyword name="$P11R"  value="16777216" />
         <Keyword name="$P12N"  value="Comp-FL9-H" />
         <Keyword name="$P12S"  value="PerCP-H" />
         <Keyword name="$P12R"  value="16777216" />
         <Keyword name="$P13N"  value="Comp-FL7-A" />
         <Keyword name="$P13S"  value="PE-A" />
         <Keyword name="$P13R"  value="530542153" />
         <Keyword name="$P14N"  value="Comp-FL9-A" />
         <Keyword name="$P14S"  value="PerCP-A" />
         <Keyword name="$P14R"  value="1677721600" />
       </Keywords>
       <SampleValidity version="1"  sampleTime="33" >
         <Time avgDeltaT="0.659998"  values="0.834204 0.672463 0.713624 0.859824 0.746004 0.860444 0.880524 1.29067 0.993765 0.923424 0.741123 0.554183 0.514962 0.591463 0.609923 0.694064 0.792684 0.662064 0.682503 0.866685 0.865385 0.859564 0.761404 0.637184 0.568884 0.447302 0.520243 0.489523 0.508722 0.661602 0.625883 0.573063 0.578505 0.514423 0.560944 1.0834 0.770205 0.699604 0.548002 0.457623 0.468681 0.380903 0.419302 0.424763 0.406563 0.477861 0.442461 0.555042 0.480103 0.588341 " />
         <LargeDeltaTimeCheck biggestDeltaT="16"  avgDeltaT="1.12545" />
         <EventRateConsistency slope="-0.249849"  mean="3.32506" />
         <ParameterCheck name="FSC-A"  numChannels="4096"  numInFirstChannels="0"  numInLastChannels="0"  minChannel="1"  maxChannel="4095" >
           <Medians length="10"  values="310 324 323 335 338 343 340 329 344 355 " />
           <KineticsThresholdCheck mean="334.1"  stddev="12.8966" />
           <Kinetics name="FSC-A"  range="32.9999" >
             <Plot1D length="33"  values="1304046.00000 1326879.50000 1433134.12500 1343581.37500 1354803.25000 1369524.62500 1326943.12500 1443731.62500 1328400.00000 1399218.00000 1380629.12500 1470642.25000 1427656.25000 1472934.75000 1478334.87500 1380101.87500 1378027.12500 1464124.00000 1497181.00000 1450753.12500 1517471.00000 1399249.62500 1513536.62500 1481064.00000 1453611.37500 1436145.87500 1394738.37500 1425654.62500 1427082.75000 1449286.12500 1542411.12500 1470157.25000 1531675.62500 " />
           </Kinetics>
           <TrendThresholdCheck slope="3.60606"  mean="334.1"  ratio="0.107934" />
         </ParameterCheck>
         <ParameterCheck name="FSC-H"  numChannels="4096"  numInFirstChannels="0"  numInLastChannels="0"  minChannel="1"  maxChannel="4095" >
           <Medians length="10"  values="170 183 183 186 195 196 192 187 191 202 " />
           <KineticsThresholdCheck mean="188.5"  stddev="8.88507" />
           <Kinetics name="FSC-H"  range="32.9999" >
             <Plot1D length="33"  values="688326.62500 699853.75000 734274.25000 704124.50000 701431.18750 723992.68750 685630.00000 749240.75000 711494.75000 725134.56250 717799.18750 752545.62500 745644.00000 758573.12500 744571.06250 713433.68750 733870.00000 769354.93750 783267.00000 762200.31250 775480.12500 730144.68750 770523.43750 755555.87500 745550.06250 763520.31250 731685.81250 741909.06250 749668.68750 757642.68750 806559.25000 762434.68750 788981.12500 " />
           </Kinetics>
           <TrendThresholdCheck slope="2.32121"  mean="188.5"  ratio="0.123141" />
         </ParameterCheck>
         <ParameterCheck name="SSC-A"  numChannels="4096"  numInFirstChannels="0"  numInLastChannels="2"  minChannel="1"  maxChannel="4095" >
           <Medians length="10"  values="446 459 453 464 468 466 462 448 471 469 " />
           <KineticsThresholdCheck mean="460.6"  stddev="8.87193" />
           <Kinetics name="SSC-A"  range="32.9999" >
             <Plot1D length="33"  values="1915699.75000 1997755.50000 2162926.00000 2031247.50000 1998117.00000 2013491.75000 1942953.12500 2027496.00000 2001239.00000 2026332.25000 2101939.50000 2191374.25000 2080335.75000 2173797.50000 2214997.75000 1946680.25000 1982799.75000 2166056.50000 2101033.75000 2085625.62500 2247874.25000 2059582.87500 2242880.50000 2145395.50000 2079034.12500 2053516.00000 1982857.25000 2023710.50000 2096271.75000 2167117.25000 2157422.75000 2120887.50000 2178416.25000 " />
           </Kinetics>
           <TrendThresholdCheck slope="1.56364"  mean="460.6"  ratio="0.0339478" />
         </ParameterCheck>
         <ParameterCheck name="FL7-H"  numChannels="4096"  numInFirstChannels="0"  numInLastChannels="0"  minChannel="1"  maxChannel="4095" >
           <Medians length="10"  values="1879 1850 1856 1858 1841 1847 1847 1846 1858 1839 " />
           <KineticsThresholdCheck mean="1852.1"  stddev="11.5321" />
           <Kinetics name="FL7-H"  range="32.9999" >
             <Plot1D length="33"  values="37385.64844 36030.73438 35481.67969 41737.70703 39177.98438 35967.91797 43280.01953 44922.49219 36578.28125 32745.87500 47909.38281 30792.56445 35293.25000 29795.97070 32524.76953 35195.63672 41074.45313 29818.26172 31596.47070 36709.42188 28738.85352 32066.66602 26847.94141 30969.19141 39716.62109 29609.40234 33757.50781 34466.44531 36358.25391 33785.44531 29881.28125 37336.08984 39553.31250 " />
           </Kinetics>
           <TrendThresholdCheck slope="-2.30909"  mean="1852.1"  ratio="0.0124674" />
         </ParameterCheck>
         <ParameterCheck name="FL7-A"  numChannels="4096"  numInFirstChannels="3"  numInLastChannels="0"  minChannel="1"  maxChannel="3186" >
           <Medians length="10"  values="1360 1331 1344 1343 1323 1327 1332 1323 1341 1320 " />
           <KineticsThresholdCheck mean="1334.4"  stddev="12.4918" />
           <Kinetics name="FL7-A"  range="32.9999" >
             <Plot1D length="33"  values="73090.19531 68858.92969 70686.38281 87183.75781 75936.70313 73566.78125 82982.13281 84678.09375 71207.71094 67843.12500 92815.92188 64136.32422 68214.78906 61632.05469 65479.67188 69998.98438 84610.08594 58528.36328 61693.60547 70499.77344 58478.32813 64596.56250 52420.82813 60733.41016 79109.32813 59383.60156 65428.66797 65869.65625 73604.90625 64578.57813 59910.58594 71916.12500 74864.17188 " />
           </Kinetics>
           <TrendThresholdCheck slope="-2.5697"  mean="1334.4"  ratio="0.0192573" />
         </ParameterCheck>
         <ParameterCheck name="FSC-Width"  numChannels="4096"  numInFirstChannels="0"  numInLastChannels="0"  minChannel="1"  maxChannel="4095" >
           <Medians length="10"  values="756 757 759 763 751 756 771 744 758 752 " />
           <KineticsThresholdCheck mean="756.7"  stddev="7.21187" />
           <Kinetics name="FSC-Width"  range="32.9999" >
             <Plot1D length="33"  values="1969.25598 1940.60327 1980.95129 1965.05457 1967.55139 1969.06665 1983.50610 1971.32483 1889.40833 1971.67834 1973.53552 2003.83325 1966.45972 1978.00037 2039.26270 1972.39978 1958.06860 1972.28418 1963.99329 1945.83301 2004.53552 1993.51416 1988.72375 2001.42358 1987.27808 1915.95801 1964.80005 1954.95349 1949.37122 1975.03455 1954.59875 1989.00366 1973.73682 " />
           </Kinetics>
           <TrendThresholdCheck slope="-0.454545"  mean="756.7"  ratio="0.00600694" />
         </ParameterCheck>
         <ParameterCheck name="FL9-A"  numChannels="4096"  numInFirstChannels="2"  numInLastChannels="0"  minChannel="1"  maxChannel="2883" >
           <Medians length="10"  values="1309 1261 1293 1285 1246 1267 1291 1250 1273 1238 " />
           <KineticsThresholdCheck mean="1271.3"  stddev="23.0894" />
           <Kinetics name="FL9-A"  range="32.9999" >
             <Plot1D length="33"  values="115701.98438 103987.44531 172937.76563 135809.73438 131208.40625 93984.65625 114376.15625 117946.90625 110061.25781 101543.42969 126735.32813 99600.88281 105975.57813 95534.87500 104906.58594 100267.63281 124693.69531 91374.31250 92310.10938 95071.33594 93895.93750 100500.89063 84485.39063 89105.81250 108162.71875 90807.65625 92264.53906 94235.91406 103593.82813 95204.28125 84240.35156 101929.68750 102769.66406 " />
           </Kinetics>
           <TrendThresholdCheck slope="-4.4303"  mean="1271.3"  ratio="0.0348486" />
         </ParameterCheck>
         <ParameterCheck name="FL9-H"  numChannels="4096"  numInFirstChannels="0"  numInLastChannels="0"  minChannel="1"  maxChannel="4095" >
           <Medians length="10"  values="2168 2126 2151 2142 2112 2138 2145 2116 2123 2103 " />
           <KineticsThresholdCheck mean="2132.4"  stddev="19.9288" />
           <Kinetics name="FL9-H"  range="32.9999" >
             <Plot1D length="33"  values="67045.78906 59893.53125 80095.62500 74934.75000 73970.34375 51130.02344 65814.74219 68047.99219 60977.11328 57484.76172 70209.46094 53652.32031 61484.03906 53904.02344 58000.52344 57770.44141 68157.69531 51576.10156 53027.06250 54313.40625 52285.14844 55719.17578 48478.36328 49701.28516 61702.66406 53620.19531 52473.89063 54713.57031 58362.22656 54413.14453 46981.16016 59474.70313 58629.49609 " />
           </Kinetics>
           <TrendThresholdCheck slope="-4.52121"  mean="2132.4"  ratio="0.0212025" />
         </ParameterCheck>
         <ParameterCheck name="SSC-H"  numChannels="4096"  numInFirstChannels="0"  numInLastChannels="0"  minChannel="1"  maxChannel="4095" >
           <Medians length="10"  values="249 249 254 256 256 255 254 247 259 258 " />
           <KineticsThresholdCheck mean="253.7"  stddev="4.05654" />
           <Kinetics name="SSC-H"  range="32.9999" >
             <Plot1D length="33"  values="1014199.18750 1039330.31250 1089125.25000 1051480.37500 1037267.75000 1044795.12500 993146.50000 1065535.50000 1034836.43750 1043845.56250 1083495.75000 1089532.50000 1075955.37500 1111764.25000 1098345.87500 992668.68750 1020492.37500 1120357.12500 1092751.50000 1082265.37500 1131048.50000 1057498.50000 1132913.62500 1083823.62500 1055455.00000 1075869.25000 1039797.25000 1038675.93750 1070055.37500 1114807.37500 1103665.62500 1095403.12500 1111947.12500 " />
           </Kinetics>
           <TrendThresholdCheck slope="0.660606"  mean="253.7"  ratio="0.0260389" />
         </ParameterCheck>
       </SampleValidity>
       <SampleNode name="3.fcs"  annotation=""  owningGroup=""  expanded="0"  sortPriority="10"  count="10000"  sampleID="13" >
         <Graph smoothing="0"  backColor="#ffffff"  foreColor="#000000"  heatMapStatParameter="Comp-FL7-H"  type="Pseudocolor"  fast="1" >
           <Axis dimension="x"  name="Comp-FL7-A"  label=""  auto="auto" />
           <Axis dimension="y"  name="Comp-FL9-A"  label=""  auto="auto" />
           <GraphSettings level="5%"  smoothingHighResolution="1"  contourHighResolution="1"  histogramSmoothingCount="0"  graphResolution="256"  showOutliers="0"  drawLargeDots="0"  dotsToDraw="8000"  tint="le.chartfill.tinted.40"  lineWeight="le.lineweight.normal"  lineStyle="le.linestyle.solid" />
           <GraphEnvironment showGrid="0"  showAxes="tnlTNL"  showGates="1"  showFreqOnPlots="1"  showGateNameOnPlots="1"  showMedians="0"  showUncomped="0"  addEventParam="0"  lastYAxisName="" >
             <TextTraits font="SansSerif"  size="11"  name="Labels"  style="plain"  color="#000000"  background="#00ffffff"  just="left" />
             <TextTraits font="SansSerif"  size="11"  name="LayoutGates"  style="plain"  color="#000000"  background="#00ffffff"  just="left" />
             <TextTraits font="SansSerif"  size="9"  name="Numbers"  style="plain"  color="#000000"  background="#00ffffff"  just="left" />
             <TextTraits font="SansSerif"  size="9"  name="Legend"  style="plain"  color="#000000"  background="#00ffffff"  just="left" />
             <WindowPosition x="254"  y="138"  width="390"  height="582"  displayed="0"  panelState="---" />
           </GraphEnvironment>
         </Graph>
         <Subpopulations>
           <Population name="Q1: PE-A- , PerCP-A+"  annotation=""  owningGroup="All Samples"  expanded="0"  sortPriority="10"  count="289" >
             <Graph smoothing="0"  backColor="#ffffff"  foreColor="#000000"  heatMapStatParameter="Comp-FL7-H"  type="Pseudocolor"  fast="1" >
               <Axis dimension="x"  name="Comp-FL7-A"  label=""  auto="auto" />
               <Axis dimension="y"  name="Comp-FL9-A"  label=""  auto="auto" />
               <GraphSettings level="5%"  smoothingHighResolution="1"  contourHighResolution="1"  histogramSmoothingCount="0"  graphResolution="256"  showOutliers="0"  drawLargeDots="0"  dotsToDraw="8000"  tint="le.chartfill.tinted.40"  lineWeight="le.lineweight.normal"  lineStyle="le.linestyle.solid" />
               <GraphEnvironment showGrid="0"  showAxes="tnlTNL"  showGates="1"  showFreqOnPlots="1"  showGateNameOnPlots="1"  showMedians="0"  showUncomped="0"  addEventParam="0"  lastYAxisName="" >
                 <TextTraits font="SansSerif"  size="11"  name="Labels"  style="plain"  color="#000000"  background="#00ffffff"  just="left" />
                 <TextTraits font="SansSerif"  size="11"  name="LayoutGates"  style="plain"  color="#000000"  background="#00ffffff"  just="left" />
                 <TextTraits font="SansSerif"  size="9"  name="Numbers"  style="plain"  color="#000000"  background="#00ffffff"  just="left" />
                 <TextTraits font="SansSerif"  size="9"  name="Legend"  style="plain"  color="#000000"  background="#00ffffff"  just="left" />
                 <WindowPosition x="436"  y="80"  width="390"  height="582"  displayed="1"  panelState="" />
               </GraphEnvironment>
             </Graph>
             <Gate gating:id="ID13864442" >
               <gating:RectangleGate eventsInside="1"  annoOffsetX="0"  annoOffsetY="0"  tint="#000000"  isTinted="0"  lineWeight="Normal"  userDefined="1"  percentX="0"  percentY="0" >
                 <gating:dimension gating:max="41391.935208364994" >
                   <data-type:fcs-dimension data-type:name="Comp-FL7-A" />
                 </gating:dimension>
                 <gating:dimension gating:min="166894.13277378835" >
                   <data-type:fcs-dimension data-type:name="Comp-FL9-A" />
                 </gating:dimension>
               </gating:RectangleGate>
             </Gate>
           </Population>
           <Population name="Q2: PE-A+ , PerCP-A+"  annotation=""  owningGroup="All Samples"  expanded="0"  sortPriority="10"  count="941" >
             <Graph smoothing="0"  backColor="#ffffff"  foreColor="#000000"  heatMapStatParameter="Comp-FL7-H"  type="Pseudocolor"  fast="1" >
               <Axis dimension="x"  name="Comp-FL7-A"  label=""  auto="auto" />
               <Axis dimension="y"  name="Comp-FL9-A"  label=""  auto="auto" />
               <GraphSettings level="5%"  smoothingHighResolution="1"  contourHighResolution="1"  histogramSmoothingCount="0"  graphResolution="256"  showOutliers="0"  drawLargeDots="0"  dotsToDraw="8000"  tint="le.chartfill.tinted.40"  lineWeight="le.lineweight.normal"  lineStyle="le.linestyle.solid" />
               <GraphEnvironment showGrid="0"  showAxes="tnlTNL"  showGates="1"  showFreqOnPlots="1"  showGateNameOnPlots="1"  showMedians="0"  showUncomped="0"  addEventParam="0"  lastYAxisName="" >
                 <TextTraits font="SansSerif"  size="11"  name="Labels"  style="plain"  color="#000000"  background="#00ffffff"  just="left" />
                 <TextTraits font="SansSerif"  size="11"  name="LayoutGates"  style="plain"  color="#000000"  background="#00ffffff"  just="left" />
                 <TextTraits font="SansSerif"  size="9"  name="Numbers"  style="plain"  color="#000000"  background="#00ffffff"  just="left" />
                 <TextTraits font="SansSerif"  size="9"  name="Legend"  style="plain"  color="#000000"  background="#00ffffff"  just="left" />
                 <WindowPosition x="436"  y="80"  width="390"  height="582"  displayed="1"  panelState="" />
               </GraphEnvironment>
             </Graph>
             <Gate gating:id="ID82581816" >
               <gating:RectangleGate eventsInside="1"  annoOffsetX="0"  annoOffsetY="0"  tint="#000000"  isTinted="0"  lineWeight="Normal"  userDefined="1"  percentX="0"  percentY="0" >
                 <gating:dimension gating:min="41391.935208364994" >
                   <data-type:fcs-dimension data-type:name="Comp-FL7-A" />
                 </gating:dimension>
                 <gating:dimension gating:min="166894.13277378835" >
                   <data-type:fcs-dimension data-type:name="Comp-FL9-A" />
                 </gating:dimension>
               </gating:RectangleGate>
             </Gate>
           </Population>
           <Population name="Q3: PE-A+ , PerCP-A-"  annotation=""  owningGroup="All Samples"  expanded="0"  sortPriority="10"  count="1361" >
             <Graph smoothing="0"  backColor="#ffffff"  foreColor="#000000"  heatMapStatParameter="Comp-FL7-H"  type="Pseudocolor"  fast="1" >
               <Axis dimension="x"  name="Comp-FL7-A"  label=""  auto="auto" />
               <Axis dimension="y"  name="Comp-FL9-A"  label=""  auto="auto" />
               <GraphSettings level="5%"  smoothingHighResolution="1"  contourHighResolution="1"  histogramSmoothingCount="0"  graphResolution="256"  showOutliers="0"  drawLargeDots="0"  dotsToDraw="8000"  tint="le.chartfill.tinted.40"  lineWeight="le.lineweight.normal"  lineStyle="le.linestyle.solid" />
               <GraphEnvironment showGrid="0"  showAxes="tnlTNL"  showGates="1"  showFreqOnPlots="1"  showGateNameOnPlots="1"  showMedians="0"  showUncomped="0"  addEventParam="0"  lastYAxisName="" >
                 <TextTraits font="SansSerif"  size="11"  name="Labels"  style="plain"  color="#000000"  background="#00ffffff"  just="left" />
                 <TextTraits font="SansSerif"  size="11"  name="LayoutGates"  style="plain"  color="#000000"  background="#00ffffff"  just="left" />
                 <TextTraits font="SansSerif"  size="9"  name="Numbers"  style="plain"  color="#000000"  background="#00ffffff"  just="left" />
                 <TextTraits font="SansSerif"  size="9"  name="Legend"  style="plain"  color="#000000"  background="#00ffffff"  just="left" />
                 <WindowPosition x="436"  y="80"  width="390"  height="582"  displayed="1"  panelState="" />
               </GraphEnvironment>
             </Graph>
             <Gate gating:id="ID1546774571" >
               <gating:RectangleGate eventsInside="1"  annoOffsetX="0"  annoOffsetY="0"  tint="#000000"  isTinted="0"  lineWeight="Normal"  userDefined="1"  percentX="0"  percentY="0" >
                 <gating:dimension gating:min="41391.935208364994" >
                   <data-type:fcs-dimension data-type:name="Comp-FL7-A" />
                 </gating:dimension>
                 <gating:dimension gating:max="166894.13277378835" >
                   <data-type:fcs-dimension data-type:name="Comp-FL9-A" />
                 </gating:dimension>
               </gating:RectangleGate>
             </Gate>
           </Population>
           <Population name="Q4: PE-A- , PerCP-A-"  annotation=""  owningGroup="All Samples"  expanded="0"  sortPriority="10"  count="7409" >
             <Graph smoothing="0"  backColor="#ffffff"  foreColor="#000000"  heatMapStatParameter="Comp-FL7-H"  type="Pseudocolor"  fast="1" >
               <Axis dimension="x"  name="Comp-FL7-A"  label=""  auto="auto" />
               <Axis dimension="y"  name="Comp-FL9-A"  label=""  auto="auto" />
               <GraphSettings level="5%"  smoothingHighResolution="1"  contourHighResolution="1"  histogramSmoothingCount="0"  graphResolution="256"  showOutliers="0"  drawLargeDots="0"  dotsToDraw="8000"  tint="le.chartfill.tinted.40"  lineWeight="le.lineweight.normal"  lineStyle="le.linestyle.solid" />
               <GraphEnvironment showGrid="0"  showAxes="tnlTNL"  showGates="1"  showFreqOnPlots="1"  showGateNameOnPlots="1"  showMedians="0"  showUncomped="0"  addEventParam="0"  lastYAxisName="" >
                 <TextTraits font="SansSerif"  size="11"  name="Labels"  style="plain"  color="#000000"  background="#00ffffff"  just="left" />
                 <TextTraits font="SansSerif"  size="11"  name="LayoutGates"  style="plain"  color="#000000"  background="#00ffffff"  just="left" />
                 <TextTraits font="SansSerif"  size="9"  name="Numbers"  style="plain"  color="#000000"  background="#00ffffff"  just="left" />
                 <TextTraits font="SansSerif"  size="9"  name="Legend"  style="plain"  color="#000000"  background="#00ffffff"  just="left" />
                 <WindowPosition x="436"  y="80"  width="390"  height="582"  displayed="1"  panelState="" />
               </GraphEnvironment>
             </Graph>
             <Gate gating:id="ID1491509337" >
               <gating:RectangleGate eventsInside="1"  annoOffsetX="0"  annoOffsetY="0"  tint="#000000"  isTinted="0"  lineWeight="Normal"  userDefined="1"  percentX="0"  percentY="0" >
                 <gating:dimension gating:max="41391.935208364994" >
                   <data-type:fcs-dimension data-type:name="Comp-FL7-A" />
                 </gating:dimension>
                 <gating:dimension gating:max="166894.13277378835" >
                   <data-type:fcs-dimension data-type:name="Comp-FL9-A" />
                 </gating:dimension>
               </gating:RectangleGate>
             </Gate>
           </Population>
         </Subpopulations>
       </SampleNode>
     </Sample>
     <Sample>
       <DataSet uri="file:/C:/Users/CYY/Desktop/cy%20fcs/4.fcs"  sampleID="14" />
       <transforms:spilloverMatrix spectral="0"  prefix="Comp-"  name="Acquisition-defined"  editable="0"  color="#c0c0c0"  version="FlowJo-10.6.2"  status="FINALIZED"  transforms:id="d2711fca-3d25-4cbf-bfb9-016c6d0ca323"  suffix="" >
         <data-type:parameters>
           <data-type:parameter data-type:name="FL7-H"  userProvidedCompInfix="Comp-FL7-H" />
           <data-type:parameter data-type:name="FL9-H"  userProvidedCompInfix="Comp-FL9-H" />
           <data-type:parameter data-type:name="FL7-A"  userProvidedCompInfix="Comp-FL7-A" />
           <data-type:parameter data-type:name="FL9-A"  userProvidedCompInfix="Comp-FL9-A" />
         </data-type:parameters>
         <transforms:spillover data-type:parameter="FL7-H"  userProvidedCompInfix="Comp-FL7-H" >
           <transforms:coefficient data-type:parameter="FL7-H"  transforms:value="1" />
           <transforms:coefficient data-type:parameter="FL9-H"  transforms:value="0" />
           <transforms:coefficient data-type:parameter="FL7-A"  transforms:value="0" />
           <transforms:coefficient data-type:parameter="FL9-A"  transforms:value="0" />
         </transforms:spillover>
         <transforms:spillover data-type:parameter="FL9-H"  userProvidedCompInfix="Comp-FL9-H" >
           <transforms:coefficient data-type:parameter="FL7-H"  transforms:value="0" />
           <transforms:coefficient data-type:parameter="FL9-H"  transforms:value="1" />
           <transforms:coefficient data-type:parameter="FL7-A"  transforms:value="0" />
           <transforms:coefficient data-type:parameter="FL9-A"  transforms:value="0" />
         </transforms:spillover>
         <transforms:spillover data-type:parameter="FL7-A"  userProvidedCompInfix="Comp-FL7-A" >
           <transforms:coefficient data-type:parameter="FL7-H"  transforms:value="0" />
           <transforms:coefficient data-type:parameter="FL9-H"  transforms:value="0" />
           <transforms:coefficient data-type:parameter="FL7-A"  transforms:value="1" />
           <transforms:coefficient data-type:parameter="FL9-A"  transforms:value="0.5325000286" />
         </transforms:spillover>
         <transforms:spillover data-type:parameter="FL9-A"  userProvidedCompInfix="Comp-FL9-A" >
           <transforms:coefficient data-type:parameter="FL7-H"  transforms:value="0" />
           <transforms:coefficient data-type:parameter="FL9-H"  transforms:value="0" />
           <transforms:coefficient data-type:parameter="FL7-A"  transforms:value="0.1162" />
           <transforms:coefficient data-type:parameter="FL9-A"  transforms:value="1" />
         </transforms:spillover>
       </transforms:spilloverMatrix>
       <Transformations>
         <transforms:linear transforms:minRange="0"  transforms:maxRange="16777216"  gain="1" >
           <data-type:parameter data-type:name="FSC-H" />
         </transforms:linear>
         <transforms:linear transforms:minRange="0"  transforms:maxRange="16777216"  gain="1" >
           <data-type:parameter data-type:name="FSC-A" />
         </transforms:linear>
         <transforms:linear transforms:minRange="0"  transforms:maxRange="16777216"  gain="1" >
           <data-type:parameter data-type:name="SSC-H" />
         </transforms:linear>
         <transforms:linear transforms:minRange="0"  transforms:maxRange="16777216"  gain="1" >
           <data-type:parameter data-type:name="SSC-A" />
         </transforms:linear>
         <transforms:biex transforms:length="256"  transforms:maxRange="16777216"  transforms:neg="0"  transforms:width="-5"  transforms:pos="6.2247198959" >
           <data-type:parameter data-type:name="FL7-H" />
         </transforms:biex>
         <transforms:biex transforms:length="256"  transforms:maxRange="530542153.5661951"  transforms:neg="0"  transforms:width="-5"  transforms:pos="6.7247198959" >
           <data-type:parameter data-type:name="FL7-A" />
         </transforms:biex>
         <transforms:biex transforms:length="256"  transforms:maxRange="16777216"  transforms:neg="0"  transforms:width="-5"  transforms:pos="6.2247198959" >
           <data-type:parameter data-type:name="FL9-H" />
         </transforms:biex>
         <transforms:biex transforms:length="256"  transforms:maxRange="1677721600.0000005"  transforms:neg="0"  transforms:width="-5"  transforms:pos="6.7247198959" >
           <data-type:parameter data-type:name="FL9-A" />
         </transforms:biex>
         <transforms:linear transforms:minRange="0"  transforms:maxRange="10000"  gain="1" >
           <data-type:parameter data-type:name="FSC-Width" />
         </transforms:linear>
         <transforms:linear transforms:minRange="0"  transforms:maxRange="47"  gain="0.0000203124" >
           <data-type:parameter data-type:name="Time" />
         </transforms:linear>
         <transforms:biex transforms:length="256"  transforms:maxRange="16777216"  transforms:neg="0"  transforms:width="-5"  transforms:pos="6.2247198959" >
           <data-type:parameter data-type:name="Comp-FL7-H" />
         </transforms:biex>
         <transforms:biex transforms:length="256"  transforms:maxRange="16777216"  transforms:neg="0"  transforms:width="-5"  transforms:pos="6.2247198959" >
           <data-type:parameter data-type:name="Comp-FL9-H" />
         </transforms:biex>
         <transforms:biex transforms:length="256"  transforms:maxRange="530542153.5661951"  transforms:neg="0"  transforms:width="-5"  transforms:pos="6.7247198959" >
           <data-type:parameter data-type:name="Comp-FL7-A" />
         </transforms:biex>
         <transforms:biex transforms:length="256"  transforms:maxRange="1677721600.0000005"  transforms:neg="0"  transforms:width="-5"  transforms:pos="6.7247198959" >
           <data-type:parameter data-type:name="Comp-FL9-A" />
         </transforms:biex>
       </Transformations>
       <Keywords>
         <Keyword name="FJ_FCS_VERSION"  value="3" />
         <Keyword name="$BEGINSTEXT"  value="0" />
         <Keyword name="$ENDSTEXT"  value="0" />
         <Keyword name="$BEGINDATA"  value="0000000000005216" />
         <Keyword name="$ENDDATA"  value="0000000000405215" />
         <Keyword name="$BEGINANALYSIS"  value="0" />
         <Keyword name="$ENDANALYSIS"  value="0" />
         <Keyword name="$TOT"  value="0000000000010000" />
         <Keyword name="FILVER"  value="1" />
         <Keyword name="$FIL"  value="4.fcs" />
         <Keyword name="$SYS"  value="Microsoft Windows NT 6.2.9200.0" />
         <Keyword name="$MODE"  value="L" />
         <Keyword name="$BYTEORD"  value="4,3,2,1" />
         <Keyword name="$DATATYPE"  value="F" />
         <Keyword name="$NEXTDATA"  value="0" />
         <Keyword name="CYTEXPERTFIL"  value="True" />
         <Keyword name="TBID"  value="6c59d654-624f-40e9-b46b-accc818d1683" />
         <Keyword name="TBNM"  value="4" />
         <Keyword name="$PAR"  value="10" />
         <Keyword name="$BTIM"  value="12:52:17" />
         <Keyword name="$ETIM"  value="12:53:04" />
         <Keyword name="$DATE"  value="04-Jul-2023" />
         <Keyword name="$CYT"  value="CytoFLEX" />
         <Keyword name="RCTOT"  value="10000" />
         <Keyword name="USRCTOT"  value="True" />
         <Keyword name="CGNM"  value="All Events " />
         <Keyword name="RCTIM"  value="600" />
         <Keyword name="USRCTIM"  value="True" />
         <Keyword name="$SPILLOVER"  value="4,FL7-H,FL9-H,FL7-A,FL9-A,1,0,0,0,0,1,0,0,0,0,1,0.5325,0,0,0.1162,1" />
         <Keyword name="RCVOL"  value="10" />
         <Keyword name="USRCVOL"  value="False" />
         <Keyword name="$TIMESTEP"  value="0.00002" />
         <Keyword name="$P1N"  value="FSC-H" />
         <Keyword name="$P1S"  value="FSC-H" />
         <Keyword name="$P1R"  value="16777216" />
         <Keyword name="$P1B"  value="32" />
         <Keyword name="$P1E"  value="0,0" />
         <Keyword name="$P1G"  value="1.0" />
         <Keyword name="P1DISPLAY"  value="LIN" />
         <Keyword name="$P2N"  value="FSC-A" />
         <Keyword name="$P2S"  value="FSC-A" />
         <Keyword name="$P2R"  value="16777216" />
         <Keyword name="$P2B"  value="32" />
         <Keyword name="$P2E"  value="0,0" />
         <Keyword name="$P2G"  value="1.0" />
         <Keyword name="P2DISPLAY"  value="LIN" />
         <Keyword name="$P3N"  value="SSC-H" />
         <Keyword name="$P3S"  value="SSC-H" />
         <Keyword name="$P3R"  value="16777216" />
         <Keyword name="$P3B"  value="32" />
         <Keyword name="$P3E"  value="0,0" />
         <Keyword name="$P3G"  value="1.0" />
         <Keyword name="P3DISPLAY"  value="LIN" />
         <Keyword name="$P4N"  value="SSC-A" />
         <Keyword name="$P4S"  value="SSC-A" />
         <Keyword name="$P4R"  value="16777216" />
         <Keyword name="$P4B"  value="32" />
         <Keyword name="$P4E"  value="0,0" />
         <Keyword name="$P4G"  value="1.0" />
         <Keyword name="P4DISPLAY"  value="LIN" />
         <Keyword name="$P5N"  value="FL7-H" />
         <Keyword name="$P5S"  value="PE-H" />
         <Keyword name="$P5R"  value="16777216" />
         <Keyword name="$P5B"  value="32" />
         <Keyword name="$P5E"  value="0,0" />
         <Keyword name="$P5G"  value="1.0" />
         <Keyword name="P5DISPLAY"  value="LOG" />
         <Keyword name="$P6N"  value="FL7-A" />
         <Keyword name="$P6S"  value="PE-A" />
         <Keyword name="$P6R"  value="16777216" />
         <Keyword name="$P6B"  value="32" />
         <Keyword name="$P6E"  value="0,0" />
         <Keyword name="$P6G"  value="1.0" />
         <Keyword name="P6DISPLAY"  value="LOG" />
         <Keyword name="$P7N"  value="FL9-H" />
         <Keyword name="$P7S"  value="PerCP-H" />
         <Keyword name="$P7R"  value="16777216" />
         <Keyword name="$P7B"  value="32" />
         <Keyword name="$P7E"  value="0,0" />
         <Keyword name="$P7G"  value="1.0" />
         <Keyword name="P7DISPLAY"  value="LOG" />
         <Keyword name="$P8N"  value="FL9-A" />
         <Keyword name="$P8S"  value="PerCP-A" />
         <Keyword name="$P8R"  value="16777216" />
         <Keyword name="$P8B"  value="32" />
         <Keyword name="$P8E"  value="0,0" />
         <Keyword name="$P8G"  value="1.0" />
         <Keyword name="P8DISPLAY"  value="LOG" />
         <Keyword name="$P9N"  value="FSC-Width" />
         <Keyword name="$P9S"  value="FSC-Width" />
         <Keyword name="$P9R"  value="10000" />
         <Keyword name="$P9B"  value="32" />
         <Keyword name="$P9E"  value="0,0" />
         <Keyword name="$P9G"  value="1.0" />
         <Keyword name="P9DISPLAY"  value="LIN" />
         <Keyword name="$P10N"  value="Time" />
         <Keyword name="$P10S"  value="Time" />
         <Keyword name="$P10R"  value="900000000" />
         <Keyword name="$P10B"  value="32" />
         <Keyword name="$P10E"  value="0,0" />
         <Keyword name="$P10G"  value="1.0" />
         <Keyword name="P10DISPLAY"  value="LIN" />
         <Keyword name="$LOST"  value="0" />
         <Keyword name="$ABRT"  value="48" />
         <Keyword name="IMPTTB"  value="False" />
         <Keyword name="FLLW"  value="True" />
         <Keyword name="RCD"  value="True" />
         <Keyword name="$VOL"  value="7712.842" />
         <Keyword name="$OP"  value="BC" />
         <Keyword name="DURTIM"  value="46.277060" />
         <Keyword name="SMFLWRTHIS"  value="46.25513,10" />
         <Keyword name="USCOMP"  value="True" />
         <Keyword name="AHCOMPSYNC"  value="False" />
         <Keyword name="COMPCHH"  value="PEPerCP" />
         <Keyword name="COMPBGH"  value="544.375395.75" />
         <Keyword name="COMPAFH"  value="00" />
         <Keyword name="COMPH"  value="1001" />
         <Keyword name="COMPGAINH"  value="29300" />
         <Keyword name="COMPCHA"  value="PEPerCP" />
         <Keyword name="COMPBGA"  value="5017.54247" />
         <Keyword name="COMPAFA"  value="00" />
         <Keyword name="COMPA"  value="10.11620.53251" />
         <Keyword name="COMPGAINA"  value="29300" />
         <Keyword name="SN"  value="BF29328" />
         <Keyword name="$CYTSN"  value="BF29328" />
         <Keyword name="FLDSM"  value="10" />
         <Keyword name="CHAR"  value="10" />
         <Keyword name="CH1ID"  value="FSC" />
         <Keyword name="CH1NM"  value="FSC" />
         <Keyword name="CH1AD"  value="14" />
         <Keyword name="CH1DA"  value="22" />
         <Keyword name="CH1TH"  value="262774" />
         <Keyword name="CH1TR"  value="64" />
         <Keyword name="CH1GAIN"  value="61" />
         <Keyword name="CH1USH"  value="False" />
         <Keyword name="CH1DELAY"  value="0" />
         <Keyword name="CH1DELTA"  value="24" />
         <Keyword name="CH1THUS"  value="True" />
         <Keyword name="CH1FL"  value="False" />
         <Keyword name="CH1HS"  value="8" />
         <Keyword name="CH1AS"  value="2" />
         <Keyword name="CH1HATFL"  value="294.875" />
         <Keyword name="CH1AATFL"  value="3815.5" />
         <Keyword name="CH1HAVAL"  value="1250000" />
         <Keyword name="CH2ID"  value="SSC" />
         <Keyword name="CH2NM"  value="SSC" />
         <Keyword name="CH2AD"  value="8" />
         <Keyword name="CH2DA"  value="16" />
         <Keyword name="CH2TH"  value="10000" />
         <Keyword name="CH2TR"  value="64" />
         <Keyword name="CH2GAIN"  value="62" />
         <Keyword name="CH2USH"  value="True" />
         <Keyword name="CH2DELAY"  value="0" />
         <Keyword name="CH2DELTA"  value="24" />
         <Keyword name="CH2THUS"  value="False" />
         <Keyword name="CH2FL"  value="False" />
         <Keyword name="CH2HS"  value="8" />
         <Keyword name="CH2AS"  value="2" />
         <Keyword name="CH2FLNMS"  value="SSC" />
         <Keyword name="CH2HATFL"  value="431.125" />
         <Keyword name="CH2AATFL"  value="4736.5" />
         <Keyword name="CH2HAVAL"  value="1250000" />
         <Keyword name="CH3ID"  value="FL6" />
         <Keyword name="CH3NM"  value="FITC" />
         <Keyword name="CH3AD"  value="11" />
         <Keyword name="CH3DA"  value="19" />
         <Keyword name="CH3TH"  value="10000" />
         <Keyword name="CH3TR"  value="64" />
         <Keyword name="CH3GAIN"  value="82" />
         <Keyword name="CH3USH"  value="True" />
         <Keyword name="CH3DELAY"  value="0" />
         <Keyword name="CH3DELTA"  value="24" />
         <Keyword name="CH3THUS"  value="False" />
         <Keyword name="CH3FL"  value="False" />
         <Keyword name="CH3HS"  value="8" />
         <Keyword name="CH3AS"  value="2" />
         <Keyword name="CH3FLNMS"  value="FITC" />
         <Keyword name="CH3HATFL"  value="553.75" />
         <Keyword name="CH3AATFL"  value="5514.5" />
         <Keyword name="CH3HAVAL"  value="6875000" />
         <Keyword name="CH4ID"  value="FL7" />
         <Keyword name="CH4NM"  value="PE" />
         <Keyword name="CH4AD"  value="10" />
         <Keyword name="CH4DA"  value="18" />
         <Keyword name="CH4TH"  value="10000" />
         <Keyword name="CH4TR"  value="64" />
         <Keyword name="CH4GAIN"  value="29" />
         <Keyword name="CH4USH"  value="True" />
         <Keyword name="CH4DELAY"  value="0" />
         <Keyword name="CH4DELTA"  value="24" />
         <Keyword name="CH4THUS"  value="False" />
         <Keyword name="CH4FL"  value="True" />
         <Keyword name="CH4HS"  value="8" />
         <Keyword name="CH4AS"  value="2" />
         <Keyword name="CH4FLNMS"  value="PE" />
         <Keyword name="CH4HATFL"  value="544.375" />
         <Keyword name="CH4AATFL"  value="5017.5" />
         <Keyword name="CH4HAVAL"  value="6875000" />
         <Keyword name="CH5ID"  value="FL9" />
         <Keyword name="CH5NM"  value="PerCP" />
         <Keyword name="CH5AD"  value="12" />
         <Keyword name="CH5DA"  value="20" />
         <Keyword name="CH5TH"  value="10000" />
         <Keyword name="CH5TR"  value="64" />
         <Keyword name="CH5GAIN"  value="300" />
         <Keyword name="CH5USH"  value="True" />
         <Keyword name="CH5DELAY"  value="0" />
         <Keyword name="CH5DELTA"  value="24" />
         <Keyword name="CH5THUS"  value="False" />
         <Keyword name="CH5FL"  value="True" />
         <Keyword name="CH5HS"  value="8" />
         <Keyword name="CH5AS"  value="2" />
         <Keyword name="CH5FLNMS"  value="PerCP" />
         <Keyword name="CH5HATFL"  value="395.75" />
         <Keyword name="CH5AATFL"  value="4247" />
         <Keyword name="CH5HAVAL"  value="6875000" />
         <Keyword name="CH6ID"  value="FL10" />
         <Keyword name="CH6NM"  value="PC7" />
         <Keyword name="CH6AD"  value="13" />
         <Keyword name="CH6DA"  value="21" />
         <Keyword name="CH6TH"  value="10000" />
         <Keyword name="CH6TR"  value="64" />
         <Keyword name="CH6GAIN"  value="346" />
         <Keyword name="CH6USH"  value="True" />
         <Keyword name="CH6DELAY"  value="0" />
         <Keyword name="CH6DELTA"  value="24" />
         <Keyword name="CH6THUS"  value="False" />
         <Keyword name="CH6FL"  value="False" />
         <Keyword name="CH6HS"  value="8" />
         <Keyword name="CH6AS"  value="2" />
         <Keyword name="CH6FLNMS"  value="PC7" />
         <Keyword name="CH6HATFL"  value="396.625" />
         <Keyword name="CH6AATFL"  value="4092" />
         <Keyword name="CH6HAVAL"  value="6875000" />
         <Keyword name="CH7ID"  value="FL11" />
         <Keyword name="CH7NM"  value="APC" />
         <Keyword name="CH7AD"  value="1" />
         <Keyword name="CH7DA"  value="1" />
         <Keyword name="CH7TH"  value="10000" />
         <Keyword name="CH7TR"  value="64" />
         <Keyword name="CH7GAIN"  value="500" />
         <Keyword name="CH7USH"  value="True" />
         <Keyword name="CH7DELAY"  value="-40.32" />
         <Keyword name="CH7DELTA"  value="24" />
         <Keyword name="CH7THUS"  value="False" />
         <Keyword name="CH7FL"  value="False" />
         <Keyword name="CH7HS"  value="8" />
         <Keyword name="CH7AS"  value="2" />
         <Keyword name="CH7FLNMS"  value="APC" />
         <Keyword name="CH7HATFL"  value="420.375" />
         <Keyword name="CH7AATFL"  value="4927" />
         <Keyword name="CH7HAVAL"  value="6875000" />
         <Keyword name="CH8ID"  value="FL13" />
         <Keyword name="CH8NM"  value="APC-cy7" />
         <Keyword name="CH8AD"  value="0" />
         <Keyword name="CH8DA"  value="0" />
         <Keyword name="CH8TH"  value="10000" />
         <Keyword name="CH8TR"  value="64" />
         <Keyword name="CH8GAIN"  value="530" />
         <Keyword name="CH8USH"  value="True" />
         <Keyword name="CH8DELAY"  value="-40.32" />
         <Keyword name="CH8DELTA"  value="24" />
         <Keyword name="CH8THUS"  value="False" />
         <Keyword name="CH8FL"  value="False" />
         <Keyword name="CH8HS"  value="8" />
         <Keyword name="CH8AS"  value="2" />
         <Keyword name="CH8FLNMS"  value="APC-cy7" />
         <Keyword name="CH8HATFL"  value="391.375" />
         <Keyword name="CH8AATFL"  value="4616" />
         <Keyword name="CH8HAVAL"  value="6875000" />
         <Keyword name="CH9ID"  value="FL1" />
         <Keyword name="CH9NM"  value="PB450" />
         <Keyword name="CH9AD"  value="4" />
         <Keyword name="CH9DA"  value="4" />
         <Keyword name="CH9TH"  value="10000" />
         <Keyword name="CH9TR"  value="64" />
         <Keyword name="CH9GAIN"  value="33" />
         <Keyword name="CH9USH"  value="True" />
         <Keyword name="CH9DELAY"  value="41.92" />
         <Keyword name="CH9DELTA"  value="24" />
         <Keyword name="CH9THUS"  value="False" />
         <Keyword name="CH9FL"  value="False" />
         <Keyword name="CH9HS"  value="8" />
         <Keyword name="CH9AS"  value="2" />
         <Keyword name="CH9FLNMS"  value="PB450" />
         <Keyword name="CH9HATFL"  value="396.625" />
         <Keyword name="CH9AATFL"  value="5210" />
         <Keyword name="CH9HAVAL"  value="6875000" />
         <Keyword name="CH10ID"  value="FL2" />
         <Keyword name="CH10NM"  value="V525" />
         <Keyword name="CH10AD"  value="5" />
         <Keyword name="CH10DA"  value="5" />
         <Keyword name="CH10TH"  value="10000" />
         <Keyword name="CH10TR"  value="64" />
         <Keyword name="CH10GAIN"  value="20" />
         <Keyword name="CH10USH"  value="True" />
         <Keyword name="CH10DELAY"  value="41.92" />
         <Keyword name="CH10DELTA"  value="24" />
         <Keyword name="CH10THUS"  value="False" />
         <Keyword name="CH10FL"  value="False" />
         <Keyword name="CH10HS"  value="8" />
         <Keyword name="CH10AS"  value="2" />
         <Keyword name="CH10FLNMS"  value="V525" />
         <Keyword name="CH10HATFL"  value="567" />
         <Keyword name="CH10AATFL"  value="5201" />
         <Keyword name="CH10HAVAL"  value="6875000" />
         <Keyword name="PCHID"  value="FSC" />
         <Keyword name="PCHTP"  value="ManualThreshold" />
         <Keyword name="TRLGC"  value="None" />
         <Keyword name="WCH"  value="FSC" />
         <Keyword name="DGAIN"  value="1" />
         <Keyword name="SWVER"  value="CytExpert 2.5.0.77" />
         <Keyword name="$P11N"  value="Comp-FL7-H" />
         <Keyword name="$P11S"  value="PE-H" />
         <Keyword name="$P11R"  value="16777216" />
         <Keyword name="$P12N"  value="Comp-FL9-H" />
         <Keyword name="$P12S"  value="PerCP-H" />
         <Keyword name="$P12R"  value="16777216" />
         <Keyword name="$P13N"  value="Comp-FL7-A" />
         <Keyword name="$P13S"  value="PE-A" />
         <Keyword name="$P13R"  value="530542153" />
         <Keyword name="$P14N"  value="Comp-FL9-A" />
         <Keyword name="$P14S"  value="PerCP-A" />
         <Keyword name="$P14R"  value="1677721600" />
       </Keywords>
       <SampleValidity version="1"  sampleTime="47" >
         <Time avgDeltaT="0.939998"  values="1.00772 0.558713 0.560419 1.1758 0.9038 0.989315 0.745323 0.756901 0.649631 0.620483 0.913692 0.850114 0.931912 0.672076 1.13609 1.22297 1.13047 0.887022 0.944426 1.02874 1.32319 1.04554 1.15537 1.7167 1.536 1.12063 0.756069 0.842314 0.991915 1.19894 1.09791 1.30142 1.35721 0.943489 0.855495 0.747414 0.698402 0.737766 0.896751 0.885437 0.789928 1.02417 1.01471 1.04176 0.909607 0.726475 0.632813 0.594074 0.528366 0.633648 " />
         <LargeDeltaTimeCheck biggestDeltaT="7"  avgDeltaT="1.11269" />
         <EventRateConsistency slope="0.0445157"  mean="4.95696" />
         <ParameterCheck name="SSC-H"  numChannels="4096"  numInFirstChannels="0"  numInLastChannels="0"  minChannel="1"  maxChannel="4095" >
           <Medians length="10"  values="245 251 244 237 233 241 236 247 246 253 " />
           <KineticsThresholdCheck mean="243.3"  stddev="6.51579" />
           <Kinetics name="SSC-H"  range="46.9999" >
             <Plot1D length="47"  values="923772.93750 1123536.75000 1054054.50000 1087015.37500 1001202.50000 1063559.25000 1032610.37500 1125996.00000 1071843.37500 1022628.93750 996662.25000 1048617.25000 1030085.31250 994465.25000 916204.81250 982308.31250 1019453.25000 963891.93750 975153.06250 994205.31250 1032554.87500 947117.06250 985895.68750 964037.62500 915181.31250 1024111.43750 1000014.00000 1009068.81250 1089435.75000 1045657.12500 1062550.87500 1007434.62500 993905.81250 993650.25000 962606.56250 1003100.62500 1042205.06250 1025061.93750 1041290.06250 1061584.50000 1087980.75000 1001437.06250 1025105.50000 1057313.25000 1059293.00000 1055050.50000 1081381.37500 " />
           </Kinetics>
           <TrendThresholdCheck slope="0.345455"  mean="243.3"  ratio="0.0141987" />
         </ParameterCheck>
         <ParameterCheck name="FL9-A"  numChannels="4096"  numInFirstChannels="1"  numInLastChannels="0"  minChannel="1"  maxChannel="2883" >
           <Medians length="10"  values="1286 1278 1303 1290 1326 1315 1332 1317 1301 1302 " />
           <KineticsThresholdCheck mean="1305"  stddev="17.5056" />
           <Kinetics name="FL9-A"  range="46.9999" >
             <Plot1D length="47"  values="180359.75000 94024.02344 102539.56250 126101.96875 123782.35938 146706.89063 101174.72656 135065.70313 102859.21094 174652.29688 126556.78125 128699.78906 108959.50000 112422.53125 154862.14063 141355.71875 115581.34375 100962.64844 123267.37500 130676.99219 119364.11719 129646.90625 107966.62500 137850.07813 102757.43750 160677.64063 130383.41406 164319.53125 115299.67188 127842.27344 125780.71094 104476.87500 168874.31250 155360.34375 122516.86719 142062.76563 161099.34375 157218.90625 129442.55469 142272.92188 126813.28125 119637.96094 95929.30469 120317.76563 130866.64844 120176.30469 111214.71875 " />
           </Kinetics>
           <TrendThresholdCheck slope="2.9697"  mean="1305"  ratio="0.0227563" />
         </ParameterCheck>
         <ParameterCheck name="FL9-H"  numChannels="4096"  numInFirstChannels="0"  numInLastChannels="0"  minChannel="1"  maxChannel="4095" >
           <Medians length="10"  values="2129 2133 2167 2179 2191 2195 2225 2184 2171 2183 " />
           <KineticsThresholdCheck mean="2175.7"  stddev="28.4255" />
           <Kinetics name="FL9-H"  range="46.9999" >
             <Plot1D length="47"  values="93877.47656 50633.07031 60082.03125 67817.85938 68773.37500 78824.65625 57420.13672 73894.43750 57921.80078 79290.96094 73495.43750 75573.30469 63228.62891 64724.01172 91076.23438 79017.82813 68461.95313 58489.63281 72258.43750 72203.62500 69111.82813 73111.57813 61250.62109 73521.75781 62057.75000 88113.18750 74302.90625 86310.50000 66758.59375 72823.79688 72917.49219 59837.53516 100454.78125 91067.48438 72586.07813 83210.10938 91616.22656 74171.50781 72829.66406 81669.75781 72811.96875 66421.10156 53412.54688 68932.78906 75293.46875 71001.80469 62837.46094 " />
           </Kinetics>
           <TrendThresholdCheck slope="5.93333"  mean="2175.7"  ratio="0.0272709" />
         </ParameterCheck>
         <ParameterCheck name="FSC-A"  numChannels="4096"  numInFirstChannels="0"  numInLastChannels="1"  minChannel="1"  maxChannel="4095" >
           <Medians length="10"  values="319 328 305 304 302 306 301 311 324 323 " />
           <KineticsThresholdCheck mean="312.3"  stddev="10.2204" />
           <Kinetics name="FSC-A"  range="46.9999" >
             <Plot1D length="47"  values="1171809.12500 1530660.25000 1406289.12500 1392939.50000 1376038.12500 1459247.25000 1379997.12500 1526546.25000 1416046.62500 1325983.75000 1323959.50000 1363606.87500 1266317.37500 1299794.50000 1195073.00000 1275476.37500 1323615.12500 1317326.50000 1295086.37500 1367332.37500 1338656.37500 1266216.37500 1423655.25000 1408307.75000 1184540.87500 1265238.50000 1318666.50000 1316379.37500 1412119.62500 1347348.37500 1412263.00000 1321630.50000 1252192.00000 1265690.00000 1247278.50000 1273528.75000 1345025.75000 1385600.25000 1354927.50000 1398344.12500 1495956.37500 1381750.25000 1448095.00000 1357428.12500 1378995.50000 1318165.50000 1472862.62500 " />
           </Kinetics>
           <TrendThresholdCheck slope="0.2"  mean="312.3"  ratio="0.0064041" />
         </ParameterCheck>
         <ParameterCheck name="FL7-H"  numChannels="4096"  numInFirstChannels="0"  numInLastChannels="0"  minChannel="1"  maxChannel="4095" >
           <Medians length="10"  values="1866 1885 1883 1897 1888 1894 1897 1879 1885 1873 " />
           <KineticsThresholdCheck mean="1884.7"  stddev="10.122" />
           <Kinetics name="FL7-H"  range="46.9999" >
             <Plot1D length="47"  values="53990.78125 31403.07422 43023.64453 50786.85547 49084.94922 58544.07422 37010.23828 41596.87109 39600.55078 42951.07813 47814.71875 48401.53125 41137.67578 43325.54688 66333.25000 68105.32813 47322.36328 43446.98438 41517.23828 48887.88281 42065.80859 49628.10938 35825.99219 50847.64063 40944.94922 63904.16406 59050.94922 56903.97266 46702.61719 45539.52734 46089.76563 38667.34375 76474.68750 67437.93750 51249.05078 53283.89063 54077.12891 47891.88281 50285.48047 58127.12500 46863.80078 49171.18359 25655.61328 42700.22656 44997.93359 45338.16797 38320.13672 " />
           </Kinetics>
           <TrendThresholdCheck slope="0.29697"  mean="1884.7"  ratio="0.00157569" />
         </ParameterCheck>
         <ParameterCheck name="SSC-A"  numChannels="4096"  numInFirstChannels="0"  numInLastChannels="4"  minChannel="1"  maxChannel="4095" >
           <Medians length="10"  values="449 452 444 419 420 443 419 438 447 459 " />
           <KineticsThresholdCheck mean="439"  stddev="14.6667" />
           <Kinetics name="SSC-A"  range="46.9999" >
             <Plot1D length="47"  values="1713038.12500 2280950.50000 1962778.00000 2134544.75000 1947176.62500 2072156.25000 2012238.75000 2292010.25000 2108576.25000 1999579.00000 1933857.62500 2006600.75000 1901371.62500 1820790.50000 1712292.37500 1888513.37500 1937917.00000 1825441.25000 1892328.75000 1895552.12500 2012025.25000 1849098.75000 2198474.50000 1997358.75000 1673898.37500 2003213.25000 1934934.25000 1974714.25000 2066831.62500 2000842.37500 2121127.25000 1910789.12500 1809070.37500 1861693.62500 1769088.75000 1909450.75000 2062894.62500 2008862.75000 1988931.75000 2053933.37500 2185206.50000 1929455.87500 2095750.12500 1987097.50000 2047541.25000 1963671.37500 2103549.00000 " />
           </Kinetics>
           <TrendThresholdCheck slope="0.290909"  mean="439"  ratio="0.00662663" />
         </ParameterCheck>
         <ParameterCheck name="FL7-A"  numChannels="4096"  numInFirstChannels="1"  numInLastChannels="1"  minChannel="1"  maxChannel="3186" >
           <Medians length="10"  values="1361 1361 1372 1362 1365 1360 1378 1367 1373 1360 " />
           <KineticsThresholdCheck mean="1365.9"  stddev="6.40226" />
           <Kinetics name="FL7-A"  range="46.9999" >
             <Plot1D length="47"  values="101899.87500 63989.28906 80133.21875 108015.21875 94348.18750 125109.46875 71040.85938 82330.06250 77800.48438 85663.30469 91710.75000 92448.14063 81917.09375 83749.50000 129694.50000 187050.54688 86976.81250 81129.07813 81450.65625 101026.99219 81224.92969 95427.15625 70107.56250 112200.69531 76255.39063 134923.43750 110560.39063 118923.49219 90033.18750 91336.38281 88833.39063 76099.35156 139165.34375 131515.20313 94611.20313 104538.92969 108081.11719 98773.89844 102112.59375 113743.33594 92435.90625 96617.32813 55387.16016 84023.39063 88483.42969 85938.17188 77289.25000 " />
           </Kinetics>
           <TrendThresholdCheck slope="0.563636"  mean="1365.9"  ratio="0.00412648" />
         </ParameterCheck>
         <ParameterCheck name="FSC-Width"  numChannels="4096"  numInFirstChannels="0"  numInLastChannels="0"  minChannel="1"  maxChannel="4095" >
           <Medians length="10"  values="754 759 765 748 757 751 755 753 759 756 " />
           <KineticsThresholdCheck mean="755.7"  stddev="4.73873" />
           <Kinetics name="FSC-Width"  range="46.9999" >
             <Plot1D length="47"  values="1944.14087 2000.59216 1949.25720 1955.93457 1935.38696 1979.00049 1939.84814 1999.03186 2031.84998 1937.35681 1978.10254 1971.11621 1912.81494 1897.65222 1918.12537 1934.66052 1960.60974 1905.38477 1976.86169 1896.09412 1958.57959 1962.91174 2006.43250 1993.46399 1870.78320 2028.44348 1959.68677 1980.45642 1875.85193 1979.54712 2005.23413 1944.40234 1927.88232 1957.06580 1900.29944 1991.75940 1937.77344 1970.22717 1945.93909 1971.39539 2053.19238 1939.52502 1971.35352 1945.80469 1955.52661 1933.08557 1986.89758 " />
           </Kinetics>
           <TrendThresholdCheck slope="-0.163636"  mean="755.7"  ratio="0.00216536" />
         </ParameterCheck>
         <ParameterCheck name="FSC-H"  numChannels="4096"  numInFirstChannels="0"  numInLastChannels="0"  minChannel="1"  maxChannel="4095" >
           <Medians length="10"  values="180 184 170 169 166 169 164 174 182 181 " />
           <KineticsThresholdCheck mean="173.9"  stddev="7.29459" />
           <Kinetics name="FSC-H"  range="46.9999" >
             <Plot1D length="47"  values="618820.81250 780606.56250 750431.31250 722781.50000 719362.50000 747334.06250 733187.43750 765248.31250 713485.00000 695759.50000 682555.87500 715029.87500 693178.25000 703305.25000 647277.18750 667259.37500 698131.93750 706850.12500 669980.18750 727297.18750 694362.37500 640181.56250 693586.06250 695924.81250 652748.75000 645739.31250 687046.37500 676686.06250 767669.81250 708438.43750 713180.93750 692366.75000 674264.93750 669201.75000 679725.68750 667721.31250 698460.37500 716509.62500 720082.18750 732119.87500 742638.75000 723882.37500 732503.00000 725072.18750 718803.68750 707061.81250 758638.93750 " />
           </Kinetics>
           <TrendThresholdCheck slope="0.0181818"  mean="173.9"  ratio="0.00104553" />
         </ParameterCheck>
       </SampleValidity>
       <SampleNode name="4.fcs"  annotation=""  owningGroup=""  expanded="0"  sortPriority="10"  count="10000"  sampleID="14" >
         <Graph smoothing="0"  backColor="#ffffff"  foreColor="#000000"  heatMapStatParameter="Comp-FL7-H"  type="Pseudocolor"  fast="1" >
           <Axis dimension="x"  name="Comp-FL7-A"  label=""  auto="auto" />
           <Axis dimension="y"  name="Comp-FL9-A"  label=""  auto="auto" />
           <GraphSettings level="5%"  smoothingHighResolution="1"  contourHighResolution="1"  histogramSmoothingCount="0"  graphResolution="256"  showOutliers="0"  drawLargeDots="0"  dotsToDraw="8000"  tint="le.chartfill.tinted.40"  lineWeight="le.lineweight.normal"  lineStyle="le.linestyle.solid" />
           <GraphEnvironment showGrid="0"  showAxes="tnlTNL"  showGates="1"  showFreqOnPlots="1"  showGateNameOnPlots="1"  showMedians="0"  showUncomped="0"  addEventParam="0"  lastYAxisName="" >
             <TextTraits font="SansSerif"  size="11"  name="Labels"  style="plain"  color="#000000"  background="#00ffffff"  just="left" />
             <TextTraits font="SansSerif"  size="11"  name="LayoutGates"  style="plain"  color="#000000"  background="#00ffffff"  just="left" />
             <TextTraits font="SansSerif"  size="9"  name="Numbers"  style="plain"  color="#000000"  background="#00ffffff"  just="left" />
             <TextTraits font="SansSerif"  size="9"  name="Legend"  style="plain"  color="#000000"  background="#00ffffff"  just="left" />
             <WindowPosition x="280"  y="135"  width="390"  height="582"  displayed="0"  panelState="---" />
           </GraphEnvironment>
         </Graph>
         <Subpopulations>
           <Population name="Q1: PE-A- , PerCP-A+"  annotation=""  owningGroup=""  expanded="0"  sortPriority="10"  count="326" >
             <Graph smoothing="0"  backColor="#ffffff"  foreColor="#000000"  heatMapStatParameter="Comp-FL7-H"  type="Pseudocolor"  fast="1" >
               <Axis dimension="x"  name="Comp-FL7-A"  label=""  auto="auto" />
               <Axis dimension="y"  name="Comp-FL9-A"  label=""  auto="auto" />
               <GraphSettings level="5%"  smoothingHighResolution="1"  contourHighResolution="1"  histogramSmoothingCount="0"  graphResolution="256"  showOutliers="0"  drawLargeDots="0"  dotsToDraw="8000"  tint="le.chartfill.tinted.40"  lineWeight="le.lineweight.normal"  lineStyle="le.linestyle.solid" />
               <GraphEnvironment showGrid="0"  showAxes="tnlTNL"  showGates="1"  showFreqOnPlots="1"  showGateNameOnPlots="1"  showMedians="0"  showUncomped="0"  addEventParam="0"  lastYAxisName="" >
                 <TextTraits font="SansSerif"  size="11"  name="Labels"  style="plain"  color="#000000"  background="#00ffffff"  just="left" />
                 <TextTraits font="SansSerif"  size="11"  name="LayoutGates"  style="plain"  color="#000000"  background="#00ffffff"  just="left" />
                 <TextTraits font="SansSerif"  size="9"  name="Numbers"  style="plain"  color="#000000"  background="#00ffffff"  just="left" />
                 <TextTraits font="SansSerif"  size="9"  name="Legend"  style="plain"  color="#000000"  background="#00ffffff"  just="left" />
                 <WindowPosition x="436"  y="80"  width="390"  height="582"  displayed="1"  panelState="" />
               </GraphEnvironment>
             </Graph>
             <Gate gating:id="ID829293500" >
               <gating:RectangleGate eventsInside="1"  annoOffsetX="0"  annoOffsetY="0"  tint="#000000"  isTinted="0"  lineWeight="Normal"  userDefined="1"  percentX="0"  percentY="0" >
                 <gating:dimension gating:max="41391.935208364994" >
                   <data-type:fcs-dimension data-type:name="Comp-FL7-A" />
                 </gating:dimension>
                 <gating:dimension gating:min="166894.13277378835" >
                   <data-type:fcs-dimension data-type:name="Comp-FL9-A" />
                 </gating:dimension>
               </gating:RectangleGate>
             </Gate>
           </Population>
           <Population name="Q2: PE-A+ , PerCP-A+"  annotation=""  owningGroup=""  expanded="0"  sortPriority="10"  count="1223" >
             <Graph smoothing="0"  backColor="#ffffff"  foreColor="#000000"  heatMapStatParameter="Comp-FL7-H"  type="Pseudocolor"  fast="1" >
               <Axis dimension="x"  name="Comp-FL7-A"  label=""  auto="auto" />
               <Axis dimension="y"  name="Comp-FL9-A"  label=""  auto="auto" />
               <GraphSettings level="5%"  smoothingHighResolution="1"  contourHighResolution="1"  histogramSmoothingCount="0"  graphResolution="256"  showOutliers="0"  drawLargeDots="0"  dotsToDraw="8000"  tint="le.chartfill.tinted.40"  lineWeight="le.lineweight.normal"  lineStyle="le.linestyle.solid" />
               <GraphEnvironment showGrid="0"  showAxes="tnlTNL"  showGates="1"  showFreqOnPlots="1"  showGateNameOnPlots="1"  showMedians="0"  showUncomped="0"  addEventParam="0"  lastYAxisName="" >
                 <TextTraits font="SansSerif"  size="11"  name="Labels"  style="plain"  color="#000000"  background="#00ffffff"  just="left" />
                 <TextTraits font="SansSerif"  size="11"  name="LayoutGates"  style="plain"  color="#000000"  background="#00ffffff"  just="left" />
                 <TextTraits font="SansSerif"  size="9"  name="Numbers"  style="plain"  color="#000000"  background="#00ffffff"  just="left" />
                 <TextTraits font="SansSerif"  size="9"  name="Legend"  style="plain"  color="#000000"  background="#00ffffff"  just="left" />
                 <WindowPosition x="436"  y="80"  width="390"  height="582"  displayed="1"  panelState="" />
               </GraphEnvironment>
             </Graph>
             <Gate gating:id="ID1143618698" >
               <gating:RectangleGate eventsInside="1"  annoOffsetX="0"  annoOffsetY="0"  tint="#000000"  isTinted="0"  lineWeight="Normal"  userDefined="1"  percentX="0"  percentY="0" >
                 <gating:dimension gating:min="41391.935208364994" >
                   <data-type:fcs-dimension data-type:name="Comp-FL7-A" />
                 </gating:dimension>
                 <gating:dimension gating:min="166894.13277378835" >
                   <data-type:fcs-dimension data-type:name="Comp-FL9-A" />
                 </gating:dimension>
               </gating:RectangleGate>
             </Gate>
           </Population>
           <Population name="Q3: PE-A+ , PerCP-A-"  annotation=""  owningGroup=""  expanded="0"  sortPriority="10"  count="1593" >
             <Graph smoothing="0"  backColor="#ffffff"  foreColor="#000000"  heatMapStatParameter="Comp-FL7-H"  type="Pseudocolor"  fast="1" >
               <Axis dimension="x"  name="Comp-FL7-A"  label=""  auto="auto" />
               <Axis dimension="y"  name="Comp-FL9-A"  label=""  auto="auto" />
               <GraphSettings level="5%"  smoothingHighResolution="1"  contourHighResolution="1"  histogramSmoothingCount="0"  graphResolution="256"  showOutliers="0"  drawLargeDots="0"  dotsToDraw="8000"  tint="le.chartfill.tinted.40"  lineWeight="le.lineweight.normal"  lineStyle="le.linestyle.solid" />
               <GraphEnvironment showGrid="0"  showAxes="tnlTNL"  showGates="1"  showFreqOnPlots="1"  showGateNameOnPlots="1"  showMedians="0"  showUncomped="0"  addEventParam="0"  lastYAxisName="" >
                 <TextTraits font="SansSerif"  size="11"  name="Labels"  style="plain"  color="#000000"  background="#00ffffff"  just="left" />
                 <TextTraits font="SansSerif"  size="11"  name="LayoutGates"  style="plain"  color="#000000"  background="#00ffffff"  just="left" />
                 <TextTraits font="SansSerif"  size="9"  name="Numbers"  style="plain"  color="#000000"  background="#00ffffff"  just="left" />
                 <TextTraits font="SansSerif"  size="9"  name="Legend"  style="plain"  color="#000000"  background="#00ffffff"  just="left" />
                 <WindowPosition x="436"  y="80"  width="390"  height="582"  displayed="1"  panelState="" />
               </GraphEnvironment>
             </Graph>
             <Gate gating:id="ID1954579827" >
               <gating:RectangleGate eventsInside="1"  annoOffsetX="0"  annoOffsetY="0"  tint="#000000"  isTinted="0"  lineWeight="Normal"  userDefined="1"  percentX="0"  percentY="0" >
                 <gating:dimension gating:min="41391.935208364994" >
                   <data-type:fcs-dimension data-type:name="Comp-FL7-A" />
                 </gating:dimension>
                 <gating:dimension gating:max="166894.13277378835" >
                   <data-type:fcs-dimension data-type:name="Comp-FL9-A" />
                 </gating:dimension>
               </gating:RectangleGate>
             </Gate>
           </Population>
           <Population name="Q4: PE-A- , PerCP-A-"  annotation=""  owningGroup=""  expanded="0"  sortPriority="10"  count="6858" >
             <Graph smoothing="0"  backColor="#ffffff"  foreColor="#000000"  heatMapStatParameter="Comp-FL7-H"  type="Pseudocolor"  fast="1" >
               <Axis dimension="x"  name="Comp-FL7-A"  label=""  auto="auto" />
               <Axis dimension="y"  name="Comp-FL9-A"  label=""  auto="auto" />
               <GraphSettings level="5%"  smoothingHighResolution="1"  contourHighResolution="1"  histogramSmoothingCount="0"  graphResolution="256"  showOutliers="0"  drawLargeDots="0"  dotsToDraw="8000"  tint="le.chartfill.tinted.40"  lineWeight="le.lineweight.normal"  lineStyle="le.linestyle.solid" />
               <GraphEnvironment showGrid="0"  showAxes="tnlTNL"  showGates="1"  showFreqOnPlots="1"  showGateNameOnPlots="1"  showMedians="0"  showUncomped="0"  addEventParam="0"  lastYAxisName="" >
                 <TextTraits font="SansSerif"  size="11"  name="Labels"  style="plain"  color="#000000"  background="#00ffffff"  just="left" />
                 <TextTraits font="SansSerif"  size="11"  name="LayoutGates"  style="plain"  color="#000000"  background="#00ffffff"  just="left" />
                 <TextTraits font="SansSerif"  size="9"  name="Numbers"  style="plain"  color="#000000"  background="#00ffffff"  just="left" />
                 <TextTraits font="SansSerif"  size="9"  name="Legend"  style="plain"  color="#000000"  background="#00ffffff"  just="left" />
                 <WindowPosition x="436"  y="80"  width="390"  height="582"  displayed="1"  panelState="" />
               </GraphEnvironment>
             </Graph>
             <Gate gating:id="ID968721028" >
               <gating:RectangleGate eventsInside="1"  annoOffsetX="0"  annoOffsetY="0"  tint="#000000"  isTinted="0"  lineWeight="Normal"  userDefined="1"  percentX="0"  percentY="0" >
                 <gating:dimension gating:max="41391.935208364994" >
                   <data-type:fcs-dimension data-type:name="Comp-FL7-A" />
                 </gating:dimension>
                 <gating:dimension gating:max="166894.13277378835" >
                   <data-type:fcs-dimension data-type:name="Comp-FL9-A" />
                 </gating:dimension>
               </gating:RectangleGate>
             </Gate>
           </Population>
         </Subpopulations>
       </SampleNode>
     </Sample>
     <Sample>
       <DataSet uri="file:/C:/Users/CYY/Desktop/cy%20fcs/5.fcs"  sampleID="15" />
       <transforms:spilloverMatrix spectral="0"  prefix="Comp-"  name="Acquisition-defined"  editable="0"  color="#c0c0c0"  version="FlowJo-10.6.2"  status="FINALIZED"  transforms:id="d2711fca-3d25-4cbf-bfb9-016c6d0ca323"  suffix="" >
         <data-type:parameters>
           <data-type:parameter data-type:name="FL7-H"  userProvidedCompInfix="Comp-FL7-H" />
           <data-type:parameter data-type:name="FL9-H"  userProvidedCompInfix="Comp-FL9-H" />
           <data-type:parameter data-type:name="FL7-A"  userProvidedCompInfix="Comp-FL7-A" />
           <data-type:parameter data-type:name="FL9-A"  userProvidedCompInfix="Comp-FL9-A" />
         </data-type:parameters>
         <transforms:spillover data-type:parameter="FL7-H"  userProvidedCompInfix="Comp-FL7-H" >
           <transforms:coefficient data-type:parameter="FL7-H"  transforms:value="1" />
           <transforms:coefficient data-type:parameter="FL9-H"  transforms:value="0" />
           <transforms:coefficient data-type:parameter="FL7-A"  transforms:value="0" />
           <transforms:coefficient data-type:parameter="FL9-A"  transforms:value="0" />
         </transforms:spillover>
         <transforms:spillover data-type:parameter="FL9-H"  userProvidedCompInfix="Comp-FL9-H" >
           <transforms:coefficient data-type:parameter="FL7-H"  transforms:value="0" />
           <transforms:coefficient data-type:parameter="FL9-H"  transforms:value="1" />
           <transforms:coefficient data-type:parameter="FL7-A"  transforms:value="0" />
           <transforms:coefficient data-type:parameter="FL9-A"  transforms:value="0" />
         </transforms:spillover>
         <transforms:spillover data-type:parameter="FL7-A"  userProvidedCompInfix="Comp-FL7-A" >
           <transforms:coefficient data-type:parameter="FL7-H"  transforms:value="0" />
           <transforms:coefficient data-type:parameter="FL9-H"  transforms:value="0" />
           <transforms:coefficient data-type:parameter="FL7-A"  transforms:value="1" />
           <transforms:coefficient data-type:parameter="FL9-A"  transforms:value="0.5325000286" />
         </transforms:spillover>
         <transforms:spillover data-type:parameter="FL9-A"  userProvidedCompInfix="Comp-FL9-A" >
           <transforms:coefficient data-type:parameter="FL7-H"  transforms:value="0" />
           <transforms:coefficient data-type:parameter="FL9-H"  transforms:value="0" />
           <transforms:coefficient data-type:parameter="FL7-A"  transforms:value="0.1162" />
           <transforms:coefficient data-type:parameter="FL9-A"  transforms:value="1" />
         </transforms:spillover>
       </transforms:spilloverMatrix>
       <Transformations>
         <transforms:linear transforms:minRange="0"  transforms:maxRange="16777216"  gain="1" >
           <data-type:parameter data-type:name="FSC-H" />
         </transforms:linear>
         <transforms:linear transforms:minRange="0"  transforms:maxRange="16777216"  gain="1" >
           <data-type:parameter data-type:name="FSC-A" />
         </transforms:linear>
         <transforms:linear transforms:minRange="0"  transforms:maxRange="16777216"  gain="1" >
           <data-type:parameter data-type:name="SSC-H" />
         </transforms:linear>
         <transforms:linear transforms:minRange="0"  transforms:maxRange="16777216"  gain="1" >
           <data-type:parameter data-type:name="SSC-A" />
         </transforms:linear>
         <transforms:biex transforms:length="256"  transforms:maxRange="16777216"  transforms:neg="0"  transforms:width="-5"  transforms:pos="6.2247198959" >
           <data-type:parameter data-type:name="FL7-H" />
         </transforms:biex>
         <transforms:biex transforms:length="256"  transforms:maxRange="530542153.5661951"  transforms:neg="0"  transforms:width="-5"  transforms:pos="6.7247198959" >
           <data-type:parameter data-type:name="FL7-A" />
         </transforms:biex>
         <transforms:biex transforms:length="256"  transforms:maxRange="16777216"  transforms:neg="0"  transforms:width="-5"  transforms:pos="6.2247198959" >
           <data-type:parameter data-type:name="FL9-H" />
         </transforms:biex>
         <transforms:biex transforms:length="256"  transforms:maxRange="1677721600.0000005"  transforms:neg="0"  transforms:width="-5"  transforms:pos="6.7247198959" >
           <data-type:parameter data-type:name="FL9-A" />
         </transforms:biex>
         <transforms:linear transforms:minRange="0"  transforms:maxRange="10000"  gain="1" >
           <data-type:parameter data-type:name="FSC-Width" />
         </transforms:linear>
         <transforms:linear transforms:minRange="0"  transforms:maxRange="38"  gain="0.0000198674" >
           <data-type:parameter data-type:name="Time" />
         </transforms:linear>
         <transforms:biex transforms:length="256"  transforms:maxRange="16777216"  transforms:neg="0"  transforms:width="-5"  transforms:pos="6.2247198959" >
           <data-type:parameter data-type:name="Comp-FL7-H" />
         </transforms:biex>
         <transforms:biex transforms:length="256"  transforms:maxRange="16777216"  transforms:neg="0"  transforms:width="-5"  transforms:pos="6.2247198959" >
           <data-type:parameter data-type:name="Comp-FL9-H" />
         </transforms:biex>
         <transforms:biex transforms:length="256"  transforms:maxRange="530542153.5661951"  transforms:neg="0"  transforms:width="-5"  transforms:pos="6.7247198959" >
           <data-type:parameter data-type:name="Comp-FL7-A" />
         </transforms:biex>
         <transforms:biex transforms:length="256"  transforms:maxRange="1677721600.0000005"  transforms:neg="0"  transforms:width="-5"  transforms:pos="6.7247198959" >
           <data-type:parameter data-type:name="Comp-FL9-A" />
         </transforms:biex>
       </Transformations>
       <Keywords>
         <Keyword name="FJ_FCS_VERSION"  value="3" />
         <Keyword name="$BEGINSTEXT"  value="0" />
         <Keyword name="$ENDSTEXT"  value="0" />
         <Keyword name="$BEGINDATA"  value="0000000000005216" />
         <Keyword name="$ENDDATA"  value="0000000000405215" />
         <Keyword name="$BEGINANALYSIS"  value="0" />
         <Keyword name="$ENDANALYSIS"  value="0" />
         <Keyword name="$TOT"  value="0000000000010000" />
         <Keyword name="FILVER"  value="1" />
         <Keyword name="$FIL"  value="5.fcs" />
         <Keyword name="$SYS"  value="Microsoft Windows NT 6.2.9200.0" />
         <Keyword name="$MODE"  value="L" />
         <Keyword name="$BYTEORD"  value="4,3,2,1" />
         <Keyword name="$DATATYPE"  value="F" />
         <Keyword name="$NEXTDATA"  value="0" />
         <Keyword name="CYTEXPERTFIL"  value="True" />
         <Keyword name="TBID"  value="6b6da721-ba28-4859-aba3-8ba9270d8f5c" />
         <Keyword name="TBNM"  value="5" />
         <Keyword name="$PAR"  value="10" />
         <Keyword name="$BTIM"  value="12:53:46" />
         <Keyword name="$ETIM"  value="12:54:24" />
         <Keyword name="$DATE"  value="04-Jul-2023" />
         <Keyword name="$CYT"  value="CytoFLEX" />
         <Keyword name="RCTOT"  value="10000" />
         <Keyword name="USRCTOT"  value="True" />
         <Keyword name="CGNM"  value="All Events " />
         <Keyword name="RCTIM"  value="600" />
         <Keyword name="USRCTIM"  value="True" />
         <Keyword name="$SPILLOVER"  value="4,FL7-H,FL9-H,FL7-A,FL9-A,1,0,0,0,0,1,0,0,0,0,1,0.5325,0,0,0.1162,1" />
         <Keyword name="RCVOL"  value="10" />
         <Keyword name="USRCVOL"  value="False" />
         <Keyword name="$TIMESTEP"  value="0.00002" />
         <Keyword name="$P1N"  value="FSC-H" />
         <Keyword name="$P1S"  value="FSC-H" />
         <Keyword name="$P1R"  value="16777216" />
         <Keyword name="$P1B"  value="32" />
         <Keyword name="$P1E"  value="0,0" />
         <Keyword name="$P1G"  value="1.0" />
         <Keyword name="P1DISPLAY"  value="LIN" />
         <Keyword name="$P2N"  value="FSC-A" />
         <Keyword name="$P2S"  value="FSC-A" />
         <Keyword name="$P2R"  value="16777216" />
         <Keyword name="$P2B"  value="32" />
         <Keyword name="$P2E"  value="0,0" />
         <Keyword name="$P2G"  value="1.0" />
         <Keyword name="P2DISPLAY"  value="LIN" />
         <Keyword name="$P3N"  value="SSC-H" />
         <Keyword name="$P3S"  value="SSC-H" />
         <Keyword name="$P3R"  value="16777216" />
         <Keyword name="$P3B"  value="32" />
         <Keyword name="$P3E"  value="0,0" />
         <Keyword name="$P3G"  value="1.0" />
         <Keyword name="P3DISPLAY"  value="LIN" />
         <Keyword name="$P4N"  value="SSC-A" />
         <Keyword name="$P4S"  value="SSC-A" />
         <Keyword name="$P4R"  value="16777216" />
         <Keyword name="$P4B"  value="32" />
         <Keyword name="$P4E"  value="0,0" />
         <Keyword name="$P4G"  value="1.0" />
         <Keyword name="P4DISPLAY"  value="LIN" />
         <Keyword name="$P5N"  value="FL7-H" />
         <Keyword name="$P5S"  value="PE-H" />
         <Keyword name="$P5R"  value="16777216" />
         <Keyword name="$P5B"  value="32" />
         <Keyword name="$P5E"  value="0,0" />
         <Keyword name="$P5G"  value="1.0" />
         <Keyword name="P5DISPLAY"  value="LOG" />
         <Keyword name="$P6N"  value="FL7-A" />
         <Keyword name="$P6S"  value="PE-A" />
         <Keyword name="$P6R"  value="16777216" />
         <Keyword name="$P6B"  value="32" />
         <Keyword name="$P6E"  value="0,0" />
         <Keyword name="$P6G"  value="1.0" />
         <Keyword name="P6DISPLAY"  value="LOG" />
         <Keyword name="$P7N"  value="FL9-H" />
         <Keyword name="$P7S"  value="PerCP-H" />
         <Keyword name="$P7R"  value="16777216" />
         <Keyword name="$P7B"  value="32" />
         <Keyword name="$P7E"  value="0,0" />
         <Keyword name="$P7G"  value="1.0" />
         <Keyword name="P7DISPLAY"  value="LOG" />
         <Keyword name="$P8N"  value="FL9-A" />
         <Keyword name="$P8S"  value="PerCP-A" />
         <Keyword name="$P8R"  value="16777216" />
         <Keyword name="$P8B"  value="32" />
         <Keyword name="$P8E"  value="0,0" />
         <Keyword name="$P8G"  value="1.0" />
         <Keyword name="P8DISPLAY"  value="LOG" />
         <Keyword name="$P9N"  value="FSC-Width" />
         <Keyword name="$P9S"  value="FSC-Width" />
         <Keyword name="$P9R"  value="10000" />
         <Keyword name="$P9B"  value="32" />
         <Keyword name="$P9E"  value="0,0" />
         <Keyword name="$P9G"  value="1.0" />
         <Keyword name="P9DISPLAY"  value="LIN" />
         <Keyword name="$P10N"  value="Time" />
         <Keyword name="$P10S"  value="Time" />
         <Keyword name="$P10R"  value="900000000" />
         <Keyword name="$P10B"  value="32" />
         <Keyword name="$P10E"  value="0,0" />
         <Keyword name="$P10G"  value="1.0" />
         <Keyword name="P10DISPLAY"  value="LIN" />
         <Keyword name="$LOST"  value="0" />
         <Keyword name="$ABRT"  value="40" />
         <Keyword name="IMPTTB"  value="False" />
         <Keyword name="FLLW"  value="True" />
         <Keyword name="RCD"  value="True" />
         <Keyword name="$VOL"  value="6375.613" />
         <Keyword name="$OP"  value="BC" />
         <Keyword name="DURTIM"  value="38.253700" />
         <Keyword name="SMFLWRTHIS"  value="38.30403,10" />
         <Keyword name="USCOMP"  value="True" />
         <Keyword name="AHCOMPSYNC"  value="False" />
         <Keyword name="COMPCHH"  value="PEPerCP" />
         <Keyword name="COMPBGH"  value="544.375395.75" />
         <Keyword name="COMPAFH"  value="00" />
         <Keyword name="COMPH"  value="1001" />
         <Keyword name="COMPGAINH"  value="29300" />
         <Keyword name="COMPCHA"  value="PEPerCP" />
         <Keyword name="COMPBGA"  value="5017.54247" />
         <Keyword name="COMPAFA"  value="00" />
         <Keyword name="COMPA"  value="10.11620.53251" />
         <Keyword name="COMPGAINA"  value="29300" />
         <Keyword name="SN"  value="BF29328" />
         <Keyword name="$CYTSN"  value="BF29328" />
         <Keyword name="FLDSM"  value="10" />
         <Keyword name="CHAR"  value="10" />
         <Keyword name="CH1ID"  value="FSC" />
         <Keyword name="CH1NM"  value="FSC" />
         <Keyword name="CH1AD"  value="14" />
         <Keyword name="CH1DA"  value="22" />
         <Keyword name="CH1TH"  value="262774" />
         <Keyword name="CH1TR"  value="64" />
         <Keyword name="CH1GAIN"  value="61" />
         <Keyword name="CH1USH"  value="False" />
         <Keyword name="CH1DELAY"  value="0" />
         <Keyword name="CH1DELTA"  value="24" />
         <Keyword name="CH1THUS"  value="True" />
         <Keyword name="CH1FL"  value="False" />
         <Keyword name="CH1HS"  value="8" />
         <Keyword name="CH1AS"  value="2" />
         <Keyword name="CH1HATFL"  value="294.875" />
         <Keyword name="CH1AATFL"  value="3815.5" />
         <Keyword name="CH1HAVAL"  value="1250000" />
         <Keyword name="CH2ID"  value="SSC" />
         <Keyword name="CH2NM"  value="SSC" />
         <Keyword name="CH2AD"  value="8" />
         <Keyword name="CH2DA"  value="16" />
         <Keyword name="CH2TH"  value="10000" />
         <Keyword name="CH2TR"  value="64" />
         <Keyword name="CH2GAIN"  value="62" />
         <Keyword name="CH2USH"  value="True" />
         <Keyword name="CH2DELAY"  value="0" />
         <Keyword name="CH2DELTA"  value="24" />
         <Keyword name="CH2THUS"  value="False" />
         <Keyword name="CH2FL"  value="False" />
         <Keyword name="CH2HS"  value="8" />
         <Keyword name="CH2AS"  value="2" />
         <Keyword name="CH2FLNMS"  value="SSC" />
         <Keyword name="CH2HATFL"  value="431.125" />
         <Keyword name="CH2AATFL"  value="4736.5" />
         <Keyword name="CH2HAVAL"  value="1250000" />
         <Keyword name="CH3ID"  value="FL6" />
         <Keyword name="CH3NM"  value="FITC" />
         <Keyword name="CH3AD"  value="11" />
         <Keyword name="CH3DA"  value="19" />
         <Keyword name="CH3TH"  value="10000" />
         <Keyword name="CH3TR"  value="64" />
         <Keyword name="CH3GAIN"  value="82" />
         <Keyword name="CH3USH"  value="True" />
         <Keyword name="CH3DELAY"  value="0" />
         <Keyword name="CH3DELTA"  value="24" />
         <Keyword name="CH3THUS"  value="False" />
         <Keyword name="CH3FL"  value="False" />
         <Keyword name="CH3HS"  value="8" />
         <Keyword name="CH3AS"  value="2" />
         <Keyword name="CH3FLNMS"  value="FITC" />
         <Keyword name="CH3HATFL"  value="553.75" />
         <Keyword name="CH3AATFL"  value="5514.5" />
         <Keyword name="CH3HAVAL"  value="6875000" />
         <Keyword name="CH4ID"  value="FL7" />
         <Keyword name="CH4NM"  value="PE" />
         <Keyword name="CH4AD"  value="10" />
         <Keyword name="CH4DA"  value="18" />
         <Keyword name="CH4TH"  value="10000" />
         <Keyword name="CH4TR"  value="64" />
         <Keyword name="CH4GAIN"  value="29" />
         <Keyword name="CH4USH"  value="True" />
         <Keyword name="CH4DELAY"  value="0" />
         <Keyword name="CH4DELTA"  value="24" />
         <Keyword name="CH4THUS"  value="False" />
         <Keyword name="CH4FL"  value="True" />
         <Keyword name="CH4HS"  value="8" />
         <Keyword name="CH4AS"  value="2" />
         <Keyword name="CH4FLNMS"  value="PE" />
         <Keyword name="CH4HATFL"  value="544.375" />
         <Keyword name="CH4AATFL"  value="5017.5" />
         <Keyword name="CH4HAVAL"  value="6875000" />
         <Keyword name="CH5ID"  value="FL9" />
         <Keyword name="CH5NM"  value="PerCP" />
         <Keyword name="CH5AD"  value="12" />
         <Keyword name="CH5DA"  value="20" />
         <Keyword name="CH5TH"  value="10000" />
         <Keyword name="CH5TR"  value="64" />
         <Keyword name="CH5GAIN"  value="300" />
         <Keyword name="CH5USH"  value="True" />
         <Keyword name="CH5DELAY"  value="0" />
         <Keyword name="CH5DELTA"  value="24" />
         <Keyword name="CH5THUS"  value="False" />
         <Keyword name="CH5FL"  value="True" />
         <Keyword name="CH5HS"  value="8" />
         <Keyword name="CH5AS"  value="2" />
         <Keyword name="CH5FLNMS"  value="PerCP" />
         <Keyword name="CH5HATFL"  value="395.75" />
         <Keyword name="CH5AATFL"  value="4247" />
         <Keyword name="CH5HAVAL"  value="6875000" />
         <Keyword name="CH6ID"  value="FL10" />
         <Keyword name="CH6NM"  value="PC7" />
         <Keyword name="CH6AD"  value="13" />
         <Keyword name="CH6DA"  value="21" />
         <Keyword name="CH6TH"  value="10000" />
         <Keyword name="CH6TR"  value="64" />
         <Keyword name="CH6GAIN"  value="346" />
         <Keyword name="CH6USH"  value="True" />
         <Keyword name="CH6DELAY"  value="0" />
         <Keyword name="CH6DELTA"  value="24" />
         <Keyword name="CH6THUS"  value="False" />
         <Keyword name="CH6FL"  value="False" />
         <Keyword name="CH6HS"  value="8" />
         <Keyword name="CH6AS"  value="2" />
         <Keyword name="CH6FLNMS"  value="PC7" />
         <Keyword name="CH6HATFL"  value="396.625" />
         <Keyword name="CH6AATFL"  value="4092" />
         <Keyword name="CH6HAVAL"  value="6875000" />
         <Keyword name="CH7ID"  value="FL11" />
         <Keyword name="CH7NM"  value="APC" />
         <Keyword name="CH7AD"  value="1" />
         <Keyword name="CH7DA"  value="1" />
         <Keyword name="CH7TH"  value="10000" />
         <Keyword name="CH7TR"  value="64" />
         <Keyword name="CH7GAIN"  value="500" />
         <Keyword name="CH7USH"  value="True" />
         <Keyword name="CH7DELAY"  value="-40.32" />
         <Keyword name="CH7DELTA"  value="24" />
         <Keyword name="CH7THUS"  value="False" />
         <Keyword name="CH7FL"  value="False" />
         <Keyword name="CH7HS"  value="8" />
         <Keyword name="CH7AS"  value="2" />
         <Keyword name="CH7FLNMS"  value="APC" />
         <Keyword name="CH7HATFL"  value="420.375" />
         <Keyword name="CH7AATFL"  value="4927" />
         <Keyword name="CH7HAVAL"  value="6875000" />
         <Keyword name="CH8ID"  value="FL13" />
         <Keyword name="CH8NM"  value="APC-cy7" />
         <Keyword name="CH8AD"  value="0" />
         <Keyword name="CH8DA"  value="0" />
         <Keyword name="CH8TH"  value="10000" />
         <Keyword name="CH8TR"  value="64" />
         <Keyword name="CH8GAIN"  value="530" />
         <Keyword name="CH8USH"  value="True" />
         <Keyword name="CH8DELAY"  value="-40.32" />
         <Keyword name="CH8DELTA"  value="24" />
         <Keyword name="CH8THUS"  value="False" />
         <Keyword name="CH8FL"  value="False" />
         <Keyword name="CH8HS"  value="8" />
         <Keyword name="CH8AS"  value="2" />
         <Keyword name="CH8FLNMS"  value="APC-cy7" />
         <Keyword name="CH8HATFL"  value="391.375" />
         <Keyword name="CH8AATFL"  value="4616" />
         <Keyword name="CH8HAVAL"  value="6875000" />
         <Keyword name="CH9ID"  value="FL1" />
         <Keyword name="CH9NM"  value="PB450" />
         <Keyword name="CH9AD"  value="4" />
         <Keyword name="CH9DA"  value="4" />
         <Keyword name="CH9TH"  value="10000" />
         <Keyword name="CH9TR"  value="64" />
         <Keyword name="CH9GAIN"  value="33" />
         <Keyword name="CH9USH"  value="True" />
         <Keyword name="CH9DELAY"  value="41.92" />
         <Keyword name="CH9DELTA"  value="24" />
         <Keyword name="CH9THUS"  value="False" />
         <Keyword name="CH9FL"  value="False" />
         <Keyword name="CH9HS"  value="8" />
         <Keyword name="CH9AS"  value="2" />
         <Keyword name="CH9FLNMS"  value="PB450" />
         <Keyword name="CH9HATFL"  value="396.625" />
         <Keyword name="CH9AATFL"  value="5210" />
         <Keyword name="CH9HAVAL"  value="6875000" />
         <Keyword name="CH10ID"  value="FL2" />
         <Keyword name="CH10NM"  value="V525" />
         <Keyword name="CH10AD"  value="5" />
         <Keyword name="CH10DA"  value="5" />
         <Keyword name="CH10TH"  value="10000" />
         <Keyword name="CH10TR"  value="64" />
         <Keyword name="CH10GAIN"  value="20" />
         <Keyword name="CH10USH"  value="True" />
         <Keyword name="CH10DELAY"  value="41.92" />
         <Keyword name="CH10DELTA"  value="24" />
         <Keyword name="CH10THUS"  value="False" />
         <Keyword name="CH10FL"  value="False" />
         <Keyword name="CH10HS"  value="8" />
         <Keyword name="CH10AS"  value="2" />
         <Keyword name="CH10FLNMS"  value="V525" />
         <Keyword name="CH10HATFL"  value="567" />
         <Keyword name="CH10AATFL"  value="5201" />
         <Keyword name="CH10HAVAL"  value="6875000" />
         <Keyword name="PCHID"  value="FSC" />
         <Keyword name="PCHTP"  value="ManualThreshold" />
         <Keyword name="TRLGC"  value="None" />
         <Keyword name="WCH"  value="FSC" />
         <Keyword name="DGAIN"  value="1" />
         <Keyword name="SWVER"  value="CytExpert 2.5.0.77" />
         <Keyword name="$P11N"  value="Comp-FL7-H" />
         <Keyword name="$P11S"  value="PE-H" />
         <Keyword name="$P11R"  value="16777216" />
         <Keyword name="$P12N"  value="Comp-FL9-H" />
         <Keyword name="$P12S"  value="PerCP-H" />
         <Keyword name="$P12R"  value="16777216" />
         <Keyword name="$P13N"  value="Comp-FL7-A" />
         <Keyword name="$P13S"  value="PE-A" />
         <Keyword name="$P13R"  value="530542153" />
         <Keyword name="$P14N"  value="Comp-FL9-A" />
         <Keyword name="$P14S"  value="PerCP-A" />
         <Keyword name="$P14R"  value="1677721600" />
       </Keywords>
       <SampleValidity version="1"  sampleTime="38" >
         <Time avgDeltaT="0.760002"  values="0.563459 0.588373 0.69824 1.00299 0.645949 0.55442 0.703346 0.522374 0.550347 0.5424 0.498513 0.617121 0.584042 0.763981 0.754921 0.804451 0.542043 0.484567 0.934244 0.774312 0.772047 0.683558 0.566221 0.696789 0.590637 0.618731 0.784204 0.721445 0.750471 0.63081 0.630552 0.924091 0.757742 0.90794 0.702034 0.74918 0.680021 0.65608 0.772148 0.913225 0.987371 0.934603 1.21652 1.42249 1.12102 0.908775 0.890636 0.73283 1.07091 0.911221 " />
         <LargeDeltaTimeCheck biggestDeltaT="12"  avgDeltaT="1.11328" />
         <EventRateConsistency slope="0.284976"  mean="3.74545" />
         <ParameterCheck name="FSC-H"  numChannels="4096"  numInFirstChannels="0"  numInLastChannels="0"  minChannel="1"  maxChannel="4095" >
           <Medians length="10"  values="230 231 231 227 229 229 227 226 222 217 " />
           <KineticsThresholdCheck mean="226.9"  stddev="4.40833" />
           <Kinetics name="FSC-H"  range="38.0001" >
             <Plot1D length="39"  values="917137.37500 850661.87500 844823.50000 884107.18750 889765.56250 904128.68750 871395.31250 898526.31250 859585.81250 915635.93750 879055.81250 866932.56250 866144.12500 895260.37500 845716.87500 904191.31250 902527.50000 862182.00000 861514.12500 872976.87500 868726.87500 845321.50000 848755.81250 878477.93750 867074.56250 894302.87500 836088.56250 858652.25000 863523.68750 812676.06250 803681.31250 862709.12500 854964.50000 820658.31250 790974.81250 825161.62500 847717.68750 851358.37500 885178.37500 " />
           </Kinetics>
           <TrendThresholdCheck slope="-1.24242"  mean="226.9"  ratio="0.0547565" />
         </ParameterCheck>
         <ParameterCheck name="FSC-Width"  numChannels="4096"  numInFirstChannels="0"  numInLastChannels="0"  minChannel="1"  maxChannel="4095" >
           <Medians length="10"  values="714 718 717 718 716 722 711 711 711 710 " />
           <KineticsThresholdCheck mean="714.8"  stddev="4.02216" />
           <Kinetics name="FSC-Width"  range="38.0001" >
             <Plot1D length="39"  values="1835.50830 1824.72327 1826.61206 1843.83936 1852.28333 1837.34070 1837.64587 1824.90088 1791.00122 1849.59900 1851.21680 1840.86914 1820.54871 1849.54407 1828.74817 1863.55713 1827.46301 1849.51453 1807.36584 1848.55444 1830.71118 1789.45276 1794.99011 1848.14832 1788.77722 1810.39014 1794.41748 1790.45081 1830.47815 1806.11340 1784.49304 1814.10229 1777.69531 1800.11780 1790.91882 1777.15601 1793.25903 1814.83069 1741.67090 " />
           </Kinetics>
           <TrendThresholdCheck slope="-0.787879"  mean="714.8"  ratio="0.0110224" />
         </ParameterCheck>
         <ParameterCheck name="FL7-H"  numChannels="4096"  numInFirstChannels="0"  numInLastChannels="0"  minChannel="1"  maxChannel="4095" >
           <Medians length="10"  values="1812 1823 1829 1833 1820 1838 1817 1813 1821 1822 " />
           <KineticsThresholdCheck mean="1822.8"  stddev="8.37722" />
           <Kinetics name="FL7-H"  range="38.0001" >
             <Plot1D length="39"  values="80667.06250 87798.99219 31750.77734 50845.44531 33909.27344 42665.16016 34121.85938 78541.23438 69577.64844 80710.39063 60078.53906 22552.52539 22270.78906 49045.21094 25214.19727 48288.67578 72267.62500 39109.07031 55751.94922 70028.02344 68978.38281 24689.92578 40176.40625 51512.47266 51716.13672 52309.27344 99631.03906 31127.15625 58716.47266 65313.19531 62800.24219 15307.87305 31721.34180 41335.57422 34446.71875 42788.33594 35880.96484 72944.78906 8768.00000 " />
           </Kinetics>
           <TrendThresholdCheck slope="-0.206061"  mean="1822.8"  ratio="0.00113046" />
         </ParameterCheck>
         <ParameterCheck name="SSC-A"  numChannels="4096"  numInFirstChannels="0"  numInLastChannels="12"  minChannel="1"  maxChannel="4095" >
           <Medians length="10"  values="398 408 400 414 399 404 386 386 381 380 " />
           <KineticsThresholdCheck mean="395.6"  stddev="11.7398" />
           <Kinetics name="SSC-A"  range="38.0001" >
             <Plot1D length="39"  values="1874936.75000 1774927.50000 2013168.12500 1841259.87500 1843154.12500 1911200.00000 1836994.00000 2018970.87500 1653669.37500 2048820.00000 2075316.00000 1850585.25000 1764639.00000 1898147.37500 1679904.87500 1883487.25000 1855307.62500 1803721.75000 1743068.12500 1794824.87500 1735342.62500 1623992.50000 1680702.37500 1793710.50000 1728783.50000 1774246.37500 1633754.62500 1707808.75000 1724044.50000 1605628.00000 1611654.25000 1803443.00000 1711062.37500 1712248.37500 1663046.37500 1572526.37500 1702158.25000 1734392.37500 2735606.50000 " />
           </Kinetics>
           <TrendThresholdCheck slope="-3.0303"  mean="395.6"  ratio="0.0766002" />
         </ParameterCheck>
         <ParameterCheck name="FL9-H"  numChannels="4096"  numInFirstChannels="0"  numInLastChannels="0"  minChannel="1"  maxChannel="4095" >
           <Medians length="10"  values="1976 1982 1985 1990 1993 2002 1983 1984 1993 1995 " />
           <KineticsThresholdCheck mean="1988.3"  stddev="7.66014" />
           <Kinetics name="FL9-H"  range="38.0001" >
             <Plot1D length="39"  values="56427.37891 68619.05469 37367.25391 37846.67969 39665.17969 44492.81250 35061.37891 43803.31250 50321.21094 62668.65234 57044.62500 38549.10547 49348.15625 34118.17969 46425.42188 41452.01953 51466.07813 47805.42969 42478.05469 55737.33594 50489.51563 41743.47656 36553.76563 53538.96875 39329.55859 41585.10938 63223.98438 30059.41797 38173.51953 55355.95313 53992.80078 40953.67188 35206.66016 46950.94922 40935.40625 47008.41016 48784.86719 53798.37500 11451.00000 " />
           </Kinetics>
           <TrendThresholdCheck slope="1.4"  mean="1988.3"  ratio="0.00704119" />
         </ParameterCheck>
         <ParameterCheck name="SSC-H"  numChannels="4096"  numInFirstChannels="0"  numInLastChannels="0"  minChannel="1"  maxChannel="4095" >
           <Medians length="10"  values="218 228 222 227 220 226 217 220 214 214 " />
           <KineticsThresholdCheck mean="220.6"  stddev="5.10338" />
           <Kinetics name="SSC-H"  range="38.0001" >
             <Plot1D length="39"  values="982790.68750 941425.31250 927576.93750 957401.00000 947391.50000 989220.18750 945150.87500 985930.81250 891055.31250 1025444.81250 994918.25000 971803.00000 951020.68750 985336.62500 891324.18750 981557.56250 974750.25000 954468.56250 936732.00000 956084.50000 928778.00000 879995.06250 890563.43750 936979.50000 946757.81250 941958.62500 883672.68750 931916.43750 922311.12500 880889.06250 880660.81250 942084.68750 931687.12500 924982.00000 903088.06250 877702.81250 915365.50000 929465.68750 1308234.25000 " />
           </Kinetics>
           <TrendThresholdCheck slope="-1.01818"  mean="220.6"  ratio="0.0461551" />
         </ParameterCheck>
         <ParameterCheck name="FL9-A"  numChannels="4096"  numInFirstChannels="0"  numInLastChannels="0"  minChannel="1"  maxChannel="2883" >
           <Medians length="10"  values="1120 1125 1127 1143 1133 1138 1126 1129 1130 1134 " />
           <KineticsThresholdCheck mean="1130.5"  stddev="6.72061" />
           <Kinetics name="FL9-A"  range="38.0001" >
             <Plot1D length="39"  values="111198.19531 127753.09375 70644.48438 68092.78906 71155.20313 79412.38281 63208.41016 76966.74219 87384.21094 121017.43750 110369.02344 79243.66406 82320.42969 63657.36719 88040.32031 87025.37500 92995.46094 82856.00000 75690.34375 99532.36719 93030.07031 70426.27344 63964.82031 99663.07813 69308.43750 72615.17969 112217.82031 54296.18750 67146.76563 93217.90625 90549.05469 76375.94531 63195.83203 80323.82813 70859.95313 80667.11719 82586.67969 96417.47656 34052.89844 " />
           </Kinetics>
           <TrendThresholdCheck slope="0.757576"  mean="1130.5"  ratio="0.00670124" />
         </ParameterCheck>
         <ParameterCheck name="FSC-A"  numChannels="4096"  numInFirstChannels="0"  numInLastChannels="2"  minChannel="1"  maxChannel="4095" >
           <Medians length="10"  values="389 392 388 387 391 388 379 377 372 370 " />
           <KineticsThresholdCheck mean="383.3"  stddev="8.08359" />
           <Kinetics name="FSC-A"  range="38.0001" >
             <Plot1D length="39"  values="1654062.50000 1532566.00000 1594048.00000 1612022.00000 1627064.62500 1638231.75000 1582690.62500 1654849.00000 1525194.37500 1706874.62500 1645522.87500 1584154.25000 1549486.00000 1630537.12500 1516394.37500 1654001.12500 1632358.87500 1570939.50000 1536614.50000 1589203.25000 1549836.00000 1493054.62500 1523929.37500 1623482.62500 1531343.87500 1615843.37500 1492209.75000 1513325.37500 1566304.12500 1452940.75000 1442795.25000 1554071.62500 1511145.50000 1473859.00000 1412138.87500 1446273.25000 1499465.87500 1538529.25000 1505552.00000 " />
           </Kinetics>
           <TrendThresholdCheck slope="-2.38182"  mean="383.3"  ratio="0.0621398" />
         </ParameterCheck>
         <ParameterCheck name="FL7-A"  numChannels="4096"  numInFirstChannels="1"  numInLastChannels="6"  minChannel="1"  maxChannel="3186" >
           <Medians length="10"  values="1286 1286 1297 1300 1295 1296 1285 1288 1281 1285 " />
           <KineticsThresholdCheck mean="1289.9"  stddev="6.4713" />
           <Kinetics name="FL7-A"  range="38.0001" >
             <Plot1D length="39"  values="215336.68750 202325.84375 55467.79297 89029.36719 59936.91406 98283.12500 64458.60547 135783.42188 127961.49219 236247.04688 163474.10938 42757.35547 42956.32422 105014.03125 48247.87109 93386.52344 154258.43750 81655.16406 94638.81250 169286.93750 124502.78906 45682.14063 70289.68750 131802.28125 90542.66406 97791.40625 226841.32813 59135.67969 106303.03906 122460.17969 144581.46875 31890.27344 56303.20703 73309.71875 63494.91797 89145.13281 63548.01563 145941.51563 23334.30078 " />
           </Kinetics>
           <TrendThresholdCheck slope="-0.806061"  mean="1289.9"  ratio="0.00624902" />
         </ParameterCheck>
       </SampleValidity>
       <SampleNode name="5.fcs"  annotation=""  owningGroup=""  expanded="0"  sortPriority="10"  count="10000"  sampleID="15" >
         <Graph smoothing="0"  backColor="#ffffff"  foreColor="#000000"  heatMapStatParameter="Comp-FL7-H"  type="Pseudocolor"  fast="1" >
           <Axis dimension="x"  name="Comp-FL7-A"  label=""  auto="auto" />
           <Axis dimension="y"  name="Comp-FL9-A"  label=""  auto="auto" />
           <GraphSettings level="5%"  smoothingHighResolution="1"  contourHighResolution="1"  histogramSmoothingCount="0"  graphResolution="256"  showOutliers="0"  drawLargeDots="0"  dotsToDraw="8000"  tint="le.chartfill.tinted.40"  lineWeight="le.lineweight.normal"  lineStyle="le.linestyle.solid" />
           <GraphEnvironment showGrid="0"  showAxes="tnlTNL"  showGates="1"  showFreqOnPlots="1"  showGateNameOnPlots="1"  showMedians="0"  showUncomped="0"  addEventParam="0"  lastYAxisName="" >
             <TextTraits font="SansSerif"  size="11"  name="Labels"  style="plain"  color="#000000"  background="#00ffffff"  just="left" />
             <TextTraits font="SansSerif"  size="11"  name="LayoutGates"  style="plain"  color="#000000"  background="#00ffffff"  just="left" />
             <TextTraits font="SansSerif"  size="9"  name="Numbers"  style="plain"  color="#000000"  background="#00ffffff"  just="left" />
             <TextTraits font="SansSerif"  size="9"  name="Legend"  style="plain"  color="#000000"  background="#00ffffff"  just="left" />
             <WindowPosition x="680"  y="140"  width="390"  height="582"  displayed="0"  panelState="---" />
           </GraphEnvironment>
         </Graph>
         <Subpopulations>
           <Population name="Q1: PE-A- , PerCP-A+"  annotation=""  owningGroup="All Samples"  expanded="0"  sortPriority="10"  count="382" >
             <Graph smoothing="0"  backColor="#ffffff"  foreColor="#000000"  heatMapStatParameter="Comp-FL7-H"  type="Pseudocolor"  fast="1" >
               <Axis dimension="x"  name="Comp-FL7-A"  label=""  auto="auto" />
               <Axis dimension="y"  name="Comp-FL9-A"  label=""  auto="auto" />
               <GraphSettings level="5%"  smoothingHighResolution="1"  contourHighResolution="1"  histogramSmoothingCount="0"  graphResolution="256"  showOutliers="0"  drawLargeDots="0"  dotsToDraw="8000"  tint="le.chartfill.tinted.40"  lineWeight="le.lineweight.normal"  lineStyle="le.linestyle.solid" />
               <GraphEnvironment showGrid="0"  showAxes="tnlTNL"  showGates="1"  showFreqOnPlots="1"  showGateNameOnPlots="1"  showMedians="0"  showUncomped="0"  addEventParam="0"  lastYAxisName="" >
                 <TextTraits font="SansSerif"  size="11"  name="Labels"  style="plain"  color="#000000"  background="#00ffffff"  just="left" />
                 <TextTraits font="SansSerif"  size="11"  name="LayoutGates"  style="plain"  color="#000000"  background="#00ffffff"  just="left" />
                 <TextTraits font="SansSerif"  size="9"  name="Numbers"  style="plain"  color="#000000"  background="#00ffffff"  just="left" />
                 <TextTraits font="SansSerif"  size="9"  name="Legend"  style="plain"  color="#000000"  background="#00ffffff"  just="left" />
                 <WindowPosition x="436"  y="80"  width="390"  height="582"  displayed="1"  panelState="" />
               </GraphEnvironment>
             </Graph>
             <Gate gating:id="ID384807754" >
               <gating:RectangleGate eventsInside="1"  annoOffsetX="0"  annoOffsetY="0"  tint="#000000"  isTinted="0"  lineWeight="Normal"  userDefined="1"  percentX="0"  percentY="0" >
                 <gating:dimension gating:max="41391.935208364994" >
                   <data-type:fcs-dimension data-type:name="Comp-FL7-A" />
                 </gating:dimension>
                 <gating:dimension gating:min="166894.13277378835" >
                   <data-type:fcs-dimension data-type:name="Comp-FL9-A" />
                 </gating:dimension>
               </gating:RectangleGate>
             </Gate>
           </Population>
           <Population name="Q2: PE-A+ , PerCP-A+"  annotation=""  owningGroup="All Samples"  expanded="0"  sortPriority="10"  count="246" >
             <Graph smoothing="0"  backColor="#ffffff"  foreColor="#000000"  heatMapStatParameter="Comp-FL7-H"  type="Pseudocolor"  fast="1" >
               <Axis dimension="x"  name="Comp-FL7-A"  label=""  auto="auto" />
               <Axis dimension="y"  name="Comp-FL9-A"  label=""  auto="auto" />
               <GraphSettings level="5%"  smoothingHighResolution="1"  contourHighResolution="1"  histogramSmoothingCount="0"  graphResolution="256"  showOutliers="0"  drawLargeDots="0"  dotsToDraw="8000"  tint="le.chartfill.tinted.40"  lineWeight="le.lineweight.normal"  lineStyle="le.linestyle.solid" />
               <GraphEnvironment showGrid="0"  showAxes="tnlTNL"  showGates="1"  showFreqOnPlots="1"  showGateNameOnPlots="1"  showMedians="0"  showUncomped="0"  addEventParam="0"  lastYAxisName="" >
                 <TextTraits font="SansSerif"  size="11"  name="Labels"  style="plain"  color="#000000"  background="#00ffffff"  just="left" />
                 <TextTraits font="SansSerif"  size="11"  name="LayoutGates"  style="plain"  color="#000000"  background="#00ffffff"  just="left" />
                 <TextTraits font="SansSerif"  size="9"  name="Numbers"  style="plain"  color="#000000"  background="#00ffffff"  just="left" />
                 <TextTraits font="SansSerif"  size="9"  name="Legend"  style="plain"  color="#000000"  background="#00ffffff"  just="left" />
                 <WindowPosition x="436"  y="80"  width="390"  height="582"  displayed="1"  panelState="" />
               </GraphEnvironment>
             </Graph>
             <Gate gating:id="ID1891569596" >
               <gating:RectangleGate eventsInside="1"  annoOffsetX="0"  annoOffsetY="0"  tint="#000000"  isTinted="0"  lineWeight="Normal"  userDefined="1"  percentX="0"  percentY="0" >
                 <gating:dimension gating:min="41391.935208364994" >
                   <data-type:fcs-dimension data-type:name="Comp-FL7-A" />
                 </gating:dimension>
                 <gating:dimension gating:min="166894.13277378835" >
                   <data-type:fcs-dimension data-type:name="Comp-FL9-A" />
                 </gating:dimension>
               </gating:RectangleGate>
             </Gate>
           </Population>
           <Population name="Q3: PE-A+ , PerCP-A-"  annotation=""  owningGroup="All Samples"  expanded="0"  sortPriority="10"  count="439" >
             <Graph smoothing="0"  backColor="#ffffff"  foreColor="#000000"  heatMapStatParameter="Comp-FL7-H"  type="Pseudocolor"  fast="1" >
               <Axis dimension="x"  name="Comp-FL7-A"  label=""  auto="auto" />
               <Axis dimension="y"  name="Comp-FL9-A"  label=""  auto="auto" />
               <GraphSettings level="5%"  smoothingHighResolution="1"  contourHighResolution="1"  histogramSmoothingCount="0"  graphResolution="256"  showOutliers="0"  drawLargeDots="0"  dotsToDraw="8000"  tint="le.chartfill.tinted.40"  lineWeight="le.lineweight.normal"  lineStyle="le.linestyle.solid" />
               <GraphEnvironment showGrid="0"  showAxes="tnlTNL"  showGates="1"  showFreqOnPlots="1"  showGateNameOnPlots="1"  showMedians="0"  showUncomped="0"  addEventParam="0"  lastYAxisName="" >
                 <TextTraits font="SansSerif"  size="11"  name="Labels"  style="plain"  color="#000000"  background="#00ffffff"  just="left" />
                 <TextTraits font="SansSerif"  size="11"  name="LayoutGates"  style="plain"  color="#000000"  background="#00ffffff"  just="left" />
                 <TextTraits font="SansSerif"  size="9"  name="Numbers"  style="plain"  color="#000000"  background="#00ffffff"  just="left" />
                 <TextTraits font="SansSerif"  size="9"  name="Legend"  style="plain"  color="#000000"  background="#00ffffff"  just="left" />
                 <WindowPosition x="436"  y="80"  width="390"  height="582"  displayed="1"  panelState="" />
               </GraphEnvironment>
             </Graph>
             <Gate gating:id="ID150932073" >
               <gating:RectangleGate eventsInside="1"  annoOffsetX="0"  annoOffsetY="0"  tint="#000000"  isTinted="0"  lineWeight="Normal"  userDefined="1"  percentX="0"  percentY="0" >
                 <gating:dimension gating:min="41391.935208364994" >
                   <data-type:fcs-dimension data-type:name="Comp-FL7-A" />
                 </gating:dimension>
                 <gating:dimension gating:max="166894.13277378835" >
                   <data-type:fcs-dimension data-type:name="Comp-FL9-A" />
                 </gating:dimension>
               </gating:RectangleGate>
             </Gate>
           </Population>
           <Population name="Q4: PE-A- , PerCP-A-"  annotation=""  owningGroup="All Samples"  expanded="0"  sortPriority="10"  count="8933" >
             <Graph smoothing="0"  backColor="#ffffff"  foreColor="#000000"  heatMapStatParameter="Comp-FL7-H"  type="Pseudocolor"  fast="1" >
               <Axis dimension="x"  name="Comp-FL7-A"  label=""  auto="auto" />
               <Axis dimension="y"  name="Comp-FL9-A"  label=""  auto="auto" />
               <GraphSettings level="5%"  smoothingHighResolution="1"  contourHighResolution="1"  histogramSmoothingCount="0"  graphResolution="256"  showOutliers="0"  drawLargeDots="0"  dotsToDraw="8000"  tint="le.chartfill.tinted.40"  lineWeight="le.lineweight.normal"  lineStyle="le.linestyle.solid" />
               <GraphEnvironment showGrid="0"  showAxes="tnlTNL"  showGates="1"  showFreqOnPlots="1"  showGateNameOnPlots="1"  showMedians="0"  showUncomped="0"  addEventParam="0"  lastYAxisName="" >
                 <TextTraits font="SansSerif"  size="11"  name="Labels"  style="plain"  color="#000000"  background="#00ffffff"  just="left" />
                 <TextTraits font="SansSerif"  size="11"  name="LayoutGates"  style="plain"  color="#000000"  background="#00ffffff"  just="left" />
                 <TextTraits font="SansSerif"  size="9"  name="Numbers"  style="plain"  color="#000000"  background="#00ffffff"  just="left" />
                 <TextTraits font="SansSerif"  size="9"  name="Legend"  style="plain"  color="#000000"  background="#00ffffff"  just="left" />
                 <WindowPosition x="436"  y="80"  width="390"  height="582"  displayed="1"  panelState="" />
               </GraphEnvironment>
             </Graph>
             <Gate gating:id="ID516992091" >
               <gating:RectangleGate eventsInside="1"  annoOffsetX="0"  annoOffsetY="0"  tint="#000000"  isTinted="0"  lineWeight="Normal"  userDefined="1"  percentX="0"  percentY="0" >
                 <gating:dimension gating:max="41391.935208364994" >
                   <data-type:fcs-dimension data-type:name="Comp-FL7-A" />
                 </gating:dimension>
                 <gating:dimension gating:max="166894.13277378835" >
                   <data-type:fcs-dimension data-type:name="Comp-FL9-A" />
                 </gating:dimension>
               </gating:RectangleGate>
             </Gate>
           </Population>
         </Subpopulations>
       </SampleNode>
     </Sample>
     <Sample>
       <DataSet uri="file:/C:/Users/CYY/Desktop/cy%20fcs/6.fcs"  sampleID="16" />
       <transforms:spilloverMatrix spectral="0"  prefix="Comp-"  name="Acquisition-defined"  editable="0"  color="#c0c0c0"  version="FlowJo-10.6.2"  status="FINALIZED"  transforms:id="d2711fca-3d25-4cbf-bfb9-016c6d0ca323"  suffix="" >
         <data-type:parameters>
           <data-type:parameter data-type:name="FL7-H"  userProvidedCompInfix="Comp-FL7-H" />
           <data-type:parameter data-type:name="FL9-H"  userProvidedCompInfix="Comp-FL9-H" />
           <data-type:parameter data-type:name="FL7-A"  userProvidedCompInfix="Comp-FL7-A" />
           <data-type:parameter data-type:name="FL9-A"  userProvidedCompInfix="Comp-FL9-A" />
         </data-type:parameters>
         <transforms:spillover data-type:parameter="FL7-H"  userProvidedCompInfix="Comp-FL7-H" >
           <transforms:coefficient data-type:parameter="FL7-H"  transforms:value="1" />
           <transforms:coefficient data-type:parameter="FL9-H"  transforms:value="0" />
           <transforms:coefficient data-type:parameter="FL7-A"  transforms:value="0" />
           <transforms:coefficient data-type:parameter="FL9-A"  transforms:value="0" />
         </transforms:spillover>
         <transforms:spillover data-type:parameter="FL9-H"  userProvidedCompInfix="Comp-FL9-H" >
           <transforms:coefficient data-type:parameter="FL7-H"  transforms:value="0" />
           <transforms:coefficient data-type:parameter="FL9-H"  transforms:value="1" />
           <transforms:coefficient data-type:parameter="FL7-A"  transforms:value="0" />
           <transforms:coefficient data-type:parameter="FL9-A"  transforms:value="0" />
         </transforms:spillover>
         <transforms:spillover data-type:parameter="FL7-A"  userProvidedCompInfix="Comp-FL7-A" >
           <transforms:coefficient data-type:parameter="FL7-H"  transforms:value="0" />
           <transforms:coefficient data-type:parameter="FL9-H"  transforms:value="0" />
           <transforms:coefficient data-type:parameter="FL7-A"  transforms:value="1" />
           <transforms:coefficient data-type:parameter="FL9-A"  transforms:value="0.5325000286" />
         </transforms:spillover>
         <transforms:spillover data-type:parameter="FL9-A"  userProvidedCompInfix="Comp-FL9-A" >
           <transforms:coefficient data-type:parameter="FL7-H"  transforms:value="0" />
           <transforms:coefficient data-type:parameter="FL9-H"  transforms:value="0" />
           <transforms:coefficient data-type:parameter="FL7-A"  transforms:value="0.1162" />
           <transforms:coefficient data-type:parameter="FL9-A"  transforms:value="1" />
         </transforms:spillover>
       </transforms:spilloverMatrix>
       <Transformations>
         <transforms:linear transforms:minRange="0"  transforms:maxRange="16777216"  gain="1" >
           <data-type:parameter data-type:name="FSC-H" />
         </transforms:linear>
         <transforms:linear transforms:minRange="0"  transforms:maxRange="16777216"  gain="1" >
           <data-type:parameter data-type:name="FSC-A" />
         </transforms:linear>
         <transforms:linear transforms:minRange="0"  transforms:maxRange="16777216"  gain="1" >
           <data-type:parameter data-type:name="SSC-H" />
         </transforms:linear>
         <transforms:linear transforms:minRange="0"  transforms:maxRange="16777216"  gain="1" >
           <data-type:parameter data-type:name="SSC-A" />
         </transforms:linear>
         <transforms:biex transforms:length="256"  transforms:maxRange="16777216"  transforms:neg="0"  transforms:width="-5"  transforms:pos="6.2247198959" >
           <data-type:parameter data-type:name="FL7-H" />
         </transforms:biex>
         <transforms:biex transforms:length="256"  transforms:maxRange="530542153.5661951"  transforms:neg="0"  transforms:width="-5"  transforms:pos="6.7247198959" >
           <data-type:parameter data-type:name="FL7-A" />
         </transforms:biex>
         <transforms:biex transforms:length="256"  transforms:maxRange="16777216"  transforms:neg="0"  transforms:width="-5"  transforms:pos="6.2247198959" >
           <data-type:parameter data-type:name="FL9-H" />
         </transforms:biex>
         <transforms:biex transforms:length="256"  transforms:maxRange="1677721600.0000005"  transforms:neg="0"  transforms:width="-5"  transforms:pos="6.7247198959" >
           <data-type:parameter data-type:name="FL9-A" />
         </transforms:biex>
         <transforms:linear transforms:minRange="0"  transforms:maxRange="10000"  gain="1" >
           <data-type:parameter data-type:name="FSC-Width" />
         </transforms:linear>
         <transforms:linear transforms:minRange="0"  transforms:maxRange="44"  gain="0.0000197358" >
           <data-type:parameter data-type:name="Time" />
         </transforms:linear>
         <transforms:biex transforms:length="256"  transforms:maxRange="16777216"  transforms:neg="0"  transforms:width="-5"  transforms:pos="6.2247198959" >
           <data-type:parameter data-type:name="Comp-FL7-H" />
         </transforms:biex>
         <transforms:biex transforms:length="256"  transforms:maxRange="16777216"  transforms:neg="0"  transforms:width="-5"  transforms:pos="6.2247198959" >
           <data-type:parameter data-type:name="Comp-FL9-H" />
         </transforms:biex>
         <transforms:biex transforms:length="256"  transforms:maxRange="530542153.5661951"  transforms:neg="0"  transforms:width="-5"  transforms:pos="6.7247198959" >
           <data-type:parameter data-type:name="Comp-FL7-A" />
         </transforms:biex>
         <transforms:biex transforms:length="256"  transforms:maxRange="1677721600.0000005"  transforms:neg="0"  transforms:width="-5"  transforms:pos="6.7247198959" >
           <data-type:parameter data-type:name="Comp-FL9-A" />
         </transforms:biex>
       </Transformations>
       <Keywords>
         <Keyword name="FJ_FCS_VERSION"  value="3" />
         <Keyword name="$BEGINSTEXT"  value="0" />
         <Keyword name="$ENDSTEXT"  value="0" />
         <Keyword name="$BEGINDATA"  value="0000000000005216" />
         <Keyword name="$ENDDATA"  value="0000000000405215" />
         <Keyword name="$BEGINANALYSIS"  value="0" />
         <Keyword name="$ENDANALYSIS"  value="0" />
         <Keyword name="$TOT"  value="0000000000010000" />
         <Keyword name="FILVER"  value="1" />
         <Keyword name="$FIL"  value="6.fcs" />
         <Keyword name="$SYS"  value="Microsoft Windows NT 6.2.9200.0" />
         <Keyword name="$MODE"  value="L" />
         <Keyword name="$BYTEORD"  value="4,3,2,1" />
         <Keyword name="$DATATYPE"  value="F" />
         <Keyword name="$NEXTDATA"  value="0" />
         <Keyword name="CYTEXPERTFIL"  value="True" />
         <Keyword name="TBID"  value="2229fb18-866f-4738-bee4-a0ef167e5785" />
         <Keyword name="TBNM"  value="6" />
         <Keyword name="$PAR"  value="10" />
         <Keyword name="$BTIM"  value="12:55:19" />
         <Keyword name="$ETIM"  value="12:56:03" />
         <Keyword name="$DATE"  value="04-Jul-2023" />
         <Keyword name="$CYT"  value="CytoFLEX" />
         <Keyword name="RCTOT"  value="10000" />
         <Keyword name="USRCTOT"  value="True" />
         <Keyword name="CGNM"  value="All Events " />
         <Keyword name="RCTIM"  value="600" />
         <Keyword name="USRCTIM"  value="True" />
         <Keyword name="$SPILLOVER"  value="4,FL7-H,FL9-H,FL7-A,FL9-A,1,0,0,0,0,1,0,0,0,0,1,0.5325,0,0,0.1162,1" />
         <Keyword name="RCVOL"  value="10" />
         <Keyword name="USRCVOL"  value="False" />
         <Keyword name="$TIMESTEP"  value="0.00002" />
         <Keyword name="$P1N"  value="FSC-H" />
         <Keyword name="$P1S"  value="FSC-H" />
         <Keyword name="$P1R"  value="16777216" />
         <Keyword name="$P1B"  value="32" />
         <Keyword name="$P1E"  value="0,0" />
         <Keyword name="$P1G"  value="1.0" />
         <Keyword name="P1DISPLAY"  value="LIN" />
         <Keyword name="$P2N"  value="FSC-A" />
         <Keyword name="$P2S"  value="FSC-A" />
         <Keyword name="$P2R"  value="16777216" />
         <Keyword name="$P2B"  value="32" />
         <Keyword name="$P2E"  value="0,0" />
         <Keyword name="$P2G"  value="1.0" />
         <Keyword name="P2DISPLAY"  value="LIN" />
         <Keyword name="$P3N"  value="SSC-H" />
         <Keyword name="$P3S"  value="SSC-H" />
         <Keyword name="$P3R"  value="16777216" />
         <Keyword name="$P3B"  value="32" />
         <Keyword name="$P3E"  value="0,0" />
         <Keyword name="$P3G"  value="1.0" />
         <Keyword name="P3DISPLAY"  value="LIN" />
         <Keyword name="$P4N"  value="SSC-A" />
         <Keyword name="$P4S"  value="SSC-A" />
         <Keyword name="$P4R"  value="16777216" />
         <Keyword name="$P4B"  value="32" />
         <Keyword name="$P4E"  value="0,0" />
         <Keyword name="$P4G"  value="1.0" />
         <Keyword name="P4DISPLAY"  value="LIN" />
         <Keyword name="$P5N"  value="FL7-H" />
         <Keyword name="$P5S"  value="PE-H" />
         <Keyword name="$P5R"  value="16777216" />
         <Keyword name="$P5B"  value="32" />
         <Keyword name="$P5E"  value="0,0" />
         <Keyword name="$P5G"  value="1.0" />
         <Keyword name="P5DISPLAY"  value="LOG" />
         <Keyword name="$P6N"  value="FL7-A" />
         <Keyword name="$P6S"  value="PE-A" />
         <Keyword name="$P6R"  value="16777216" />
         <Keyword name="$P6B"  value="32" />
         <Keyword name="$P6E"  value="0,0" />
         <Keyword name="$P6G"  value="1.0" />
         <Keyword name="P6DISPLAY"  value="LOG" />
         <Keyword name="$P7N"  value="FL9-H" />
         <Keyword name="$P7S"  value="PerCP-H" />
         <Keyword name="$P7R"  value="16777216" />
         <Keyword name="$P7B"  value="32" />
         <Keyword name="$P7E"  value="0,0" />
         <Keyword name="$P7G"  value="1.0" />
         <Keyword name="P7DISPLAY"  value="LOG" />
         <Keyword name="$P8N"  value="FL9-A" />
         <Keyword name="$P8S"  value="PerCP-A" />
         <Keyword name="$P8R"  value="16777216" />
         <Keyword name="$P8B"  value="32" />
         <Keyword name="$P8E"  value="0,0" />
         <Keyword name="$P8G"  value="1.0" />
         <Keyword name="P8DISPLAY"  value="LOG" />
         <Keyword name="$P9N"  value="FSC-Width" />
         <Keyword name="$P9S"  value="FSC-Width" />
         <Keyword name="$P9R"  value="10000" />
         <Keyword name="$P9B"  value="32" />
         <Keyword name="$P9E"  value="0,0" />
         <Keyword name="$P9G"  value="1.0" />
         <Keyword name="P9DISPLAY"  value="LIN" />
         <Keyword name="$P10N"  value="Time" />
         <Keyword name="$P10S"  value="Time" />
         <Keyword name="$P10R"  value="900000000" />
         <Keyword name="$P10B"  value="32" />
         <Keyword name="$P10E"  value="0,0" />
         <Keyword name="$P10G"  value="1.0" />
         <Keyword name="P10DISPLAY"  value="LIN" />
         <Keyword name="$LOST"  value="0" />
         <Keyword name="$ABRT"  value="50" />
         <Keyword name="IMPTTB"  value="False" />
         <Keyword name="FLLW"  value="True" />
         <Keyword name="RCD"  value="True" />
         <Keyword name="$VOL"  value="7431.504" />
         <Keyword name="$OP"  value="BC" />
         <Keyword name="DURTIM"  value="44.589020" />
         <Keyword name="SMFLWRTHIS"  value="44.52075,10" />
         <Keyword name="USCOMP"  value="True" />
         <Keyword name="AHCOMPSYNC"  value="False" />
         <Keyword name="COMPCHH"  value="PEPerCP" />
         <Keyword name="COMPBGH"  value="544.375395.75" />
         <Keyword name="COMPAFH"  value="00" />
         <Keyword name="COMPH"  value="1001" />
         <Keyword name="COMPGAINH"  value="29300" />
         <Keyword name="COMPCHA"  value="PEPerCP" />
         <Keyword name="COMPBGA"  value="5017.54247" />
         <Keyword name="COMPAFA"  value="00" />
         <Keyword name="COMPA"  value="10.11620.53251" />
         <Keyword name="COMPGAINA"  value="29300" />
         <Keyword name="SN"  value="BF29328" />
         <Keyword name="$CYTSN"  value="BF29328" />
         <Keyword name="FLDSM"  value="10" />
         <Keyword name="CHAR"  value="10" />
         <Keyword name="CH1ID"  value="FSC" />
         <Keyword name="CH1NM"  value="FSC" />
         <Keyword name="CH1AD"  value="14" />
         <Keyword name="CH1DA"  value="22" />
         <Keyword name="CH1TH"  value="262774" />
         <Keyword name="CH1TR"  value="64" />
         <Keyword name="CH1GAIN"  value="61" />
         <Keyword name="CH1USH"  value="False" />
         <Keyword name="CH1DELAY"  value="0" />
         <Keyword name="CH1DELTA"  value="24" />
         <Keyword name="CH1THUS"  value="True" />
         <Keyword name="CH1FL"  value="False" />
         <Keyword name="CH1HS"  value="8" />
         <Keyword name="CH1AS"  value="2" />
         <Keyword name="CH1HATFL"  value="294.875" />
         <Keyword name="CH1AATFL"  value="3815.5" />
         <Keyword name="CH1HAVAL"  value="1250000" />
         <Keyword name="CH2ID"  value="SSC" />
         <Keyword name="CH2NM"  value="SSC" />
         <Keyword name="CH2AD"  value="8" />
         <Keyword name="CH2DA"  value="16" />
         <Keyword name="CH2TH"  value="10000" />
         <Keyword name="CH2TR"  value="64" />
         <Keyword name="CH2GAIN"  value="62" />
         <Keyword name="CH2USH"  value="True" />
         <Keyword name="CH2DELAY"  value="0" />
         <Keyword name="CH2DELTA"  value="24" />
         <Keyword name="CH2THUS"  value="False" />
         <Keyword name="CH2FL"  value="False" />
         <Keyword name="CH2HS"  value="8" />
         <Keyword name="CH2AS"  value="2" />
         <Keyword name="CH2FLNMS"  value="SSC" />
         <Keyword name="CH2HATFL"  value="431.125" />
         <Keyword name="CH2AATFL"  value="4736.5" />
         <Keyword name="CH2HAVAL"  value="1250000" />
         <Keyword name="CH3ID"  value="FL6" />
         <Keyword name="CH3NM"  value="FITC" />
         <Keyword name="CH3AD"  value="11" />
         <Keyword name="CH3DA"  value="19" />
         <Keyword name="CH3TH"  value="10000" />
         <Keyword name="CH3TR"  value="64" />
         <Keyword name="CH3GAIN"  value="82" />
         <Keyword name="CH3USH"  value="True" />
         <Keyword name="CH3DELAY"  value="0" />
         <Keyword name="CH3DELTA"  value="24" />
         <Keyword name="CH3THUS"  value="False" />
         <Keyword name="CH3FL"  value="False" />
         <Keyword name="CH3HS"  value="8" />
         <Keyword name="CH3AS"  value="2" />
         <Keyword name="CH3FLNMS"  value="FITC" />
         <Keyword name="CH3HATFL"  value="553.75" />
         <Keyword name="CH3AATFL"  value="5514.5" />
         <Keyword name="CH3HAVAL"  value="6875000" />
         <Keyword name="CH4ID"  value="FL7" />
         <Keyword name="CH4NM"  value="PE" />
         <Keyword name="CH4AD"  value="10" />
         <Keyword name="CH4DA"  value="18" />
         <Keyword name="CH4TH"  value="10000" />
         <Keyword name="CH4TR"  value="64" />
         <Keyword name="CH4GAIN"  value="29" />
         <Keyword name="CH4USH"  value="True" />
         <Keyword name="CH4DELAY"  value="0" />
         <Keyword name="CH4DELTA"  value="24" />
         <Keyword name="CH4THUS"  value="False" />
         <Keyword name="CH4FL"  value="True" />
         <Keyword name="CH4HS"  value="8" />
         <Keyword name="CH4AS"  value="2" />
         <Keyword name="CH4FLNMS"  value="PE" />
         <Keyword name="CH4HATFL"  value="544.375" />
         <Keyword name="CH4AATFL"  value="5017.5" />
         <Keyword name="CH4HAVAL"  value="6875000" />
         <Keyword name="CH5ID"  value="FL9" />
         <Keyword name="CH5NM"  value="PerCP" />
         <Keyword name="CH5AD"  value="12" />
         <Keyword name="CH5DA"  value="20" />
         <Keyword name="CH5TH"  value="10000" />
         <Keyword name="CH5TR"  value="64" />
         <Keyword name="CH5GAIN"  value="300" />
         <Keyword name="CH5USH"  value="True" />
         <Keyword name="CH5DELAY"  value="0" />
         <Keyword name="CH5DELTA"  value="24" />
         <Keyword name="CH5THUS"  value="False" />
         <Keyword name="CH5FL"  value="True" />
         <Keyword name="CH5HS"  value="8" />
         <Keyword name="CH5AS"  value="2" />
         <Keyword name="CH5FLNMS"  value="PerCP" />
         <Keyword name="CH5HATFL"  value="395.75" />
         <Keyword name="CH5AATFL"  value="4247" />
         <Keyword name="CH5HAVAL"  value="6875000" />
         <Keyword name="CH6ID"  value="FL10" />
         <Keyword name="CH6NM"  value="PC7" />
         <Keyword name="CH6AD"  value="13" />
         <Keyword name="CH6DA"  value="21" />
         <Keyword name="CH6TH"  value="10000" />
         <Keyword name="CH6TR"  value="64" />
         <Keyword name="CH6GAIN"  value="346" />
         <Keyword name="CH6USH"  value="True" />
         <Keyword name="CH6DELAY"  value="0" />
         <Keyword name="CH6DELTA"  value="24" />
         <Keyword name="CH6THUS"  value="False" />
         <Keyword name="CH6FL"  value="False" />
         <Keyword name="CH6HS"  value="8" />
         <Keyword name="CH6AS"  value="2" />
         <Keyword name="CH6FLNMS"  value="PC7" />
         <Keyword name="CH6HATFL"  value="396.625" />
         <Keyword name="CH6AATFL"  value="4092" />
         <Keyword name="CH6HAVAL"  value="6875000" />
         <Keyword name="CH7ID"  value="FL11" />
         <Keyword name="CH7NM"  value="APC" />
         <Keyword name="CH7AD"  value="1" />
         <Keyword name="CH7DA"  value="1" />
         <Keyword name="CH7TH"  value="10000" />
         <Keyword name="CH7TR"  value="64" />
         <Keyword name="CH7GAIN"  value="500" />
         <Keyword name="CH7USH"  value="True" />
         <Keyword name="CH7DELAY"  value="-40.32" />
         <Keyword name="CH7DELTA"  value="24" />
         <Keyword name="CH7THUS"  value="False" />
         <Keyword name="CH7FL"  value="False" />
         <Keyword name="CH7HS"  value="8" />
         <Keyword name="CH7AS"  value="2" />
         <Keyword name="CH7FLNMS"  value="APC" />
         <Keyword name="CH7HATFL"  value="420.375" />
         <Keyword name="CH7AATFL"  value="4927" />
         <Keyword name="CH7HAVAL"  value="6875000" />
         <Keyword name="CH8ID"  value="FL13" />
         <Keyword name="CH8NM"  value="APC-cy7" />
         <Keyword name="CH8AD"  value="0" />
         <Keyword name="CH8DA"  value="0" />
         <Keyword name="CH8TH"  value="10000" />
         <Keyword name="CH8TR"  value="64" />
         <Keyword name="CH8GAIN"  value="530" />
         <Keyword name="CH8USH"  value="True" />
         <Keyword name="CH8DELAY"  value="-40.32" />
         <Keyword name="CH8DELTA"  value="24" />
         <Keyword name="CH8THUS"  value="False" />
         <Keyword name="CH8FL"  value="False" />
         <Keyword name="CH8HS"  value="8" />
         <Keyword name="CH8AS"  value="2" />
         <Keyword name="CH8FLNMS"  value="APC-cy7" />
         <Keyword name="CH8HATFL"  value="391.375" />
         <Keyword name="CH8AATFL"  value="4616" />
         <Keyword name="CH8HAVAL"  value="6875000" />
         <Keyword name="CH9ID"  value="FL1" />
         <Keyword name="CH9NM"  value="PB450" />
         <Keyword name="CH9AD"  value="4" />
         <Keyword name="CH9DA"  value="4" />
         <Keyword name="CH9TH"  value="10000" />
         <Keyword name="CH9TR"  value="64" />
         <Keyword name="CH9GAIN"  value="33" />
         <Keyword name="CH9USH"  value="True" />
         <Keyword name="CH9DELAY"  value="41.92" />
         <Keyword name="CH9DELTA"  value="24" />
         <Keyword name="CH9THUS"  value="False" />
         <Keyword name="CH9FL"  value="False" />
         <Keyword name="CH9HS"  value="8" />
         <Keyword name="CH9AS"  value="2" />
         <Keyword name="CH9FLNMS"  value="PB450" />
         <Keyword name="CH9HATFL"  value="396.625" />
         <Keyword name="CH9AATFL"  value="5210" />
         <Keyword name="CH9HAVAL"  value="6875000" />
         <Keyword name="CH10ID"  value="FL2" />
         <Keyword name="CH10NM"  value="V525" />
         <Keyword name="CH10AD"  value="5" />
         <Keyword name="CH10DA"  value="5" />
         <Keyword name="CH10TH"  value="10000" />
         <Keyword name="CH10TR"  value="64" />
         <Keyword name="CH10GAIN"  value="20" />
         <Keyword name="CH10USH"  value="True" />
         <Keyword name="CH10DELAY"  value="41.92" />
         <Keyword name="CH10DELTA"  value="24" />
         <Keyword name="CH10THUS"  value="False" />
         <Keyword name="CH10FL"  value="False" />
         <Keyword name="CH10HS"  value="8" />
         <Keyword name="CH10AS"  value="2" />
         <Keyword name="CH10FLNMS"  value="V525" />
         <Keyword name="CH10HATFL"  value="567" />
         <Keyword name="CH10AATFL"  value="5201" />
         <Keyword name="CH10HAVAL"  value="6875000" />
         <Keyword name="PCHID"  value="FSC" />
         <Keyword name="PCHTP"  value="ManualThreshold" />
         <Keyword name="TRLGC"  value="None" />
         <Keyword name="WCH"  value="FSC" />
         <Keyword name="DGAIN"  value="1" />
         <Keyword name="SWVER"  value="CytExpert 2.5.0.77" />
         <Keyword name="$P11N"  value="Comp-FL7-H" />
         <Keyword name="$P11S"  value="PE-H" />
         <Keyword name="$P11R"  value="16777216" />
         <Keyword name="$P12N"  value="Comp-FL9-H" />
         <Keyword name="$P12S"  value="PerCP-H" />
         <Keyword name="$P12R"  value="16777216" />
         <Keyword name="$P13N"  value="Comp-FL7-A" />
         <Keyword name="$P13S"  value="PE-A" />
         <Keyword name="$P13R"  value="530542153" />
         <Keyword name="$P14N"  value="Comp-FL9-A" />
         <Keyword name="$P14S"  value="PerCP-A" />
         <Keyword name="$P14R"  value="1677721600" />
       </Keywords>
       <SampleValidity version="1"  sampleTime="44" >
         <Time avgDeltaT="0.88"  values="0.795215 0.774216 0.779643 0.607409 0.639065 1.1297 0.934865 0.856218 0.754559 0.687082 0.615836 0.637131 0.773802 0.77311 0.774847 0.728409 0.820062 0.936365 0.860441 0.962535 0.808023 0.70735 0.749428 0.824404 1.11523 1.0951 1.06607 1.48475 1.21624 0.893776 0.738394 0.800148 0.890026 1.00368 0.997961 0.922668 1.50706 1.22705 0.908279 0.796993 0.682503 0.616982 0.6875 0.714931 0.82774 0.665432 0.799278 1.16508 1.15599 0.873508 " />
         <LargeDeltaTimeCheck biggestDeltaT="6"  avgDeltaT="1.11898" />
         <EventRateConsistency slope="0.0604847"  mean="4.46358" />
         <ParameterCheck name="FL7-H"  numChannels="4096"  numInFirstChannels="0"  numInLastChannels="0"  minChannel="1"  maxChannel="4095" >
           <Medians length="10"  values="1884 1879 1874 1869 1907 1873 1869 1888 1865 1868 " />
           <KineticsThresholdCheck mean="1877.6"  stddev="12.686" />
           <Kinetics name="FL7-H"  range="44" >
             <Plot1D length="45"  values="49579.26953 37163.76953 45644.10156 34967.95313 40384.89453 54887.71484 37342.42188 37585.89453 37522.41797 42451.31641 49852.01563 55124.22266 37710.52344 39996.70313 46061.96875 47426.49219 57003.58594 40567.73047 47007.57031 66293.47656 52375.87500 38996.53125 34848.34375 35417.50000 62103.51563 37985.12500 42491.62891 42932.57813 41528.25000 45935.99219 44687.13672 47028.03125 61647.45313 44884.69141 53034.75000 51264.99609 47646.36328 47791.12109 33221.74219 36347.88281 52969.37891 49988.67969 46838.28906 50267.25391 2638.80005 " />
           </Kinetics>
           <TrendThresholdCheck slope="-1.24848"  mean="1877.6"  ratio="0.00664937" />
         </ParameterCheck>
         <ParameterCheck name="FL7-A"  numChannels="4096"  numInFirstChannels="3"  numInLastChannels="0"  minChannel="1"  maxChannel="3186" >
           <Medians length="10"  values="1382 1364 1367 1358 1395 1355 1349 1369 1343 1347 " />
           <KineticsThresholdCheck mean="1362.9"  stddev="16.258" />
           <Kinetics name="FL7-A"  range="44" >
             <Plot1D length="45"  values="95157.13281 75815.50000 89050.94531 71108.67969 73954.46094 111775.74219 76021.70313 73343.81250 72407.06250 86996.24219 99832.17969 116773.92188 73795.69531 78998.14844 99943.68750 93470.99219 111267.81250 81568.15625 105714.53906 130664.46875 103867.00000 78486.30469 67095.73438 68365.46094 119815.66406 72583.94531 82688.28125 83335.34375 81295.38281 94898.99219 87412.64844 91886.92188 128896.51563 85798.71094 104248.28906 95521.10938 96462.28125 94362.14063 67516.70313 74269.96094 98154.67969 106466.61719 84633.07031 95596.71094 4265.29980 " />
           </Kinetics>
           <TrendThresholdCheck slope="-3.14545"  mean="1362.9"  ratio="0.0230791" />
         </ParameterCheck>
         <ParameterCheck name="SSC-H"  numChannels="4096"  numInFirstChannels="0"  numInLastChannels="0"  minChannel="1"  maxChannel="4095" >
           <Medians length="10"  values="253 246 261 249 242 245 248 249 246 253 " />
           <KineticsThresholdCheck mean="249.2"  stddev="5.3707" />
           <Kinetics name="SSC-H"  range="44" >
             <Plot1D length="45"  values="1066280.00000 1086237.25000 1089720.12500 1090893.12500 1077118.75000 1084499.75000 1010161.75000 1111806.50000 1111351.00000 1113273.75000 1103461.00000 1076674.50000 1054876.87500 1041601.81250 1096502.37500 1061849.87500 1052844.12500 1106484.75000 1021974.00000 991797.25000 1070253.75000 1039032.00000 1085233.62500 1039232.56250 1008826.25000 1056185.37500 1056897.00000 1041733.00000 1047120.06250 1038752.50000 1023257.68750 1032682.50000 1035120.56250 1007119.31250 1060401.37500 1057676.12500 1023048.68750 1048600.75000 1108652.75000 1106655.12500 1077424.62500 1126903.25000 1107192.62500 1055253.25000 726342.18750 " />
           </Kinetics>
           <TrendThresholdCheck slope="-0.363636"  mean="249.2"  ratio="0.0145922" />
         </ParameterCheck>
         <ParameterCheck name="SSC-A"  numChannels="4096"  numInFirstChannels="0"  numInLastChannels="11"  minChannel="1"  maxChannel="4095" >
           <Medians length="10"  values="460 458 478 452 438 438 457 449 451 462 " />
           <KineticsThresholdCheck mean="454.3"  stddev="11.7856" />
           <Kinetics name="SSC-A"  range="44" >
             <Plot1D length="45"  values="2131361.50000 2205152.00000 2123054.00000 2167914.00000 2050633.50000 2335944.50000 2002373.75000 2248461.00000 2233644.25000 2236842.75000 2175254.25000 2249717.75000 2102612.75000 2041774.62500 2225421.00000 2070887.87500 2049356.50000 2466036.75000 2102705.50000 1940734.00000 2132669.50000 2012850.00000 2290253.50000 1984498.37500 1921787.75000 2068227.37500 2037888.00000 2018251.37500 2014513.00000 2041015.37500 1960830.87500 2070060.62500 1989155.00000 1956975.87500 2104622.50000 2056090.25000 1995842.75000 1993692.87500 2180200.75000 2230135.75000 2092881.00000 2394604.25000 2138355.50000 2019327.87500 1129346.62500 " />
           </Kinetics>
           <TrendThresholdCheck slope="-0.975758"  mean="454.3"  ratio="0.0214783" />
         </ParameterCheck>
         <ParameterCheck name="FL9-H"  numChannels="4096"  numInFirstChannels="0"  numInLastChannels="0"  minChannel="1"  maxChannel="4095" >
           <Medians length="10"  values="2121 2143 2136 2131 2191 2152 2131 2197 2156 2127 " />
           <KineticsThresholdCheck mean="2148.5"  stddev="26.3407" />
           <Kinetics name="FL9-H"  range="44" >
             <Plot1D length="45"  values="61167.63672 57789.53516 62265.55859 54190.28125 57118.45703 81357.59375 57921.97266 53438.17578 55974.29688 59567.11328 66720.78125 67212.02344 54814.83984 58192.54688 67491.89063 73482.76563 69417.04688 60733.97266 66201.92969 86739.59375 65952.49219 61137.95703 56231.64844 62863.76172 77273.55469 54013.41016 61080.53906 60610.26953 64144.36328 73756.21875 67121.60938 65257.45703 79072.33594 71361.28906 71796.57813 74969.21094 66951.03125 69395.32031 61495.23047 57307.29297 65920.80469 71743.99219 58034.98047 70141.78125 6271.60010 " />
           </Kinetics>
           <TrendThresholdCheck slope="2.49091"  mean="2148.5"  ratio="0.0115937" />
         </ParameterCheck>
         <ParameterCheck name="FSC-A"  numChannels="4096"  numInFirstChannels="0"  numInLastChannels="0"  minChannel="1"  maxChannel="4095" >
           <Medians length="10"  values="327 321 331 319 310 305 321 306 316 328 " />
           <KineticsThresholdCheck mean="318.4"  stddev="9.11897" />
           <Kinetics name="FSC-A"  range="44" >
             <Plot1D length="45"  values="1456103.25000 1448924.75000 1430834.12500 1440675.62500 1376725.37500 1442909.37500 1396371.75000 1507798.12500 1450323.87500 1445460.00000 1428055.87500 1441529.50000 1361219.75000 1337848.00000 1436310.25000 1326059.12500 1399021.00000 1489910.87500 1357351.50000 1309709.75000 1306540.25000 1372304.12500 1470979.00000 1293669.75000 1258235.37500 1418411.75000 1345111.12500 1394309.62500 1306800.87500 1308289.37500 1311508.00000 1350255.00000 1342779.62500 1285509.25000 1353808.50000 1304564.62500 1310443.62500 1350784.75000 1378365.75000 1440286.62500 1363368.37500 1526486.00000 1401498.12500 1369804.12500 1397701.25000 " />
           </Kinetics>
           <TrendThresholdCheck slope="-0.909091"  mean="318.4"  ratio="0.0285519" />
         </ParameterCheck>
         <ParameterCheck name="FSC-H"  numChannels="4096"  numInFirstChannels="0"  numInLastChannels="0"  minChannel="1"  maxChannel="4095" >
           <Medians length="10"  values="185 177 179 177 171 168 181 164 176 188 " />
           <KineticsThresholdCheck mean="176.6"  stddev="7.38166" />
           <Kinetics name="FSC-H"  range="44" >
             <Plot1D length="45"  values="734058.31250 722385.62500 744058.12500 739111.18750 732993.18750 733554.50000 714771.50000 742689.50000 733058.93750 734281.68750 724015.87500 715207.25000 704326.43750 695175.81250 728435.06250 688471.56250 716301.00000 731616.62500 683148.50000 673573.93750 659545.06250 711829.56250 736445.31250 673844.25000 670875.00000 730145.56250 699090.75000 735333.37500 693500.06250 694330.56250 688006.25000 696457.62500 710126.93750 668911.87500 698945.43750 677045.31250 688096.31250 721927.81250 711527.56250 737578.25000 717268.18750 751394.87500 737609.56250 724210.37500 895153.87500 " />
           </Kinetics>
           <TrendThresholdCheck slope="-0.278788"  mean="176.6"  ratio="0.0157864" />
         </ParameterCheck>
         <ParameterCheck name="FL9-A"  numChannels="4096"  numInFirstChannels="0"  numInLastChannels="0"  minChannel="1"  maxChannel="2883" >
           <Medians length="10"  values="1273 1276 1286 1286 1319 1294 1268 1310 1277 1261 " />
           <KineticsThresholdCheck mean="1285"  stddev="18.3121" />
           <Kinetics name="FL9-A"  range="44" >
             <Plot1D length="45"  values="108351.55469 102940.85156 110690.28906 100639.52344 99057.55469 149699.93750 109487.64844 94011.84375 100322.53125 108455.28125 119341.32813 133024.18750 98114.09375 107166.00000 129809.07813 129887.07813 122784.42969 113177.90625 131721.79688 154733.73438 121786.78906 108341.78906 101882.90625 105370.97656 133664.48438 95971.67188 106183.94531 106536.89063 115354.82031 131746.17188 116922.03906 120949.17188 144720.89063 125164.14844 135892.29688 128555.03906 120622.15625 119961.43750 110374.46094 104866.51563 115383.25000 139423.87500 102250.00000 123713.83594 10677.90039 " />
           </Kinetics>
           <TrendThresholdCheck slope="-0.363636"  mean="1285"  ratio="0.00282986" />
         </ParameterCheck>
         <ParameterCheck name="FSC-Width"  numChannels="4096"  numInFirstChannels="0"  numInLastChannels="1"  minChannel="1"  maxChannel="4095" >
           <Medians length="10"  values="768 765 767 761 771 761 755 759 758 753 " />
           <KineticsThresholdCheck mean="761.8"  stddev="5.84618" />
           <Kinetics name="FSC-Width"  range="44" >
             <Plot1D length="45"  values="2025.75110 2038.75244 1968.49353 1977.27515 1942.67810 2001.61023 1984.96484 2024.10608 2020.46216 2003.83813 2023.95581 2038.07751 1957.51013 1956.91943 2015.56116 2002.08740 1989.05200 2032.47925 2011.25415 1994.44763 2022.89880 1960.52747 2004.11475 1957.54858 1939.26196 1974.19373 1967.35461 1974.10815 1953.74023 1941.72424 1973.31677 1981.25513 1916.76465 1982.56738 1987.76892 1988.15845 1961.14465 1936.84387 1992.83887 2011.63757 1967.65564 2089.73462 1971.03601 1934.76807 1598.88525 " />
           </Kinetics>
           <TrendThresholdCheck slope="-1.52727"  mean="761.8"  ratio="0.0200482" />
         </ParameterCheck>
       </SampleValidity>
       <SampleNode name="6.fcs"  annotation=""  owningGroup=""  expanded="0"  sortPriority="10"  count="10000"  sampleID="16" >
         <Graph smoothing="0"  backColor="#ffffff"  foreColor="#000000"  heatMapStatParameter="Comp-FL7-H"  type="Pseudocolor"  fast="1" >
           <Axis dimension="x"  name="Comp-FL7-A"  label=""  auto="auto" />
           <Axis dimension="y"  name="Comp-FL9-A"  label=""  auto="auto" />
           <GraphSettings level="5%"  smoothingHighResolution="1"  contourHighResolution="1"  histogramSmoothingCount="0"  graphResolution="256"  showOutliers="0"  drawLargeDots="0"  dotsToDraw="8000"  tint="le.chartfill.tinted.40"  lineWeight="le.lineweight.normal"  lineStyle="le.linestyle.solid" />
           <GraphEnvironment showGrid="0"  showAxes="tnlTNL"  showGates="1"  showFreqOnPlots="1"  showGateNameOnPlots="1"  showMedians="0"  showUncomped="0"  addEventParam="0"  lastYAxisName="" >
             <TextTraits font="SansSerif"  size="11"  name="Labels"  style="plain"  color="#000000"  background="#00ffffff"  just="left" />
             <TextTraits font="SansSerif"  size="11"  name="LayoutGates"  style="plain"  color="#000000"  background="#00ffffff"  just="left" />
             <TextTraits font="SansSerif"  size="9"  name="Numbers"  style="plain"  color="#000000"  background="#00ffffff"  just="left" />
             <TextTraits font="SansSerif"  size="9"  name="Legend"  style="plain"  color="#000000"  background="#00ffffff"  just="left" />
             <WindowPosition x="700"  y="0"  width="390"  height="582"  displayed="0"  panelState="---" />
           </GraphEnvironment>
         </Graph>
         <Subpopulations>
           <Population name="Q1: PE-A- , PerCP-A+"  annotation=""  owningGroup="All Samples"  expanded="0"  sortPriority="10"  count="271" >
             <Graph smoothing="0"  backColor="#ffffff"  foreColor="#000000"  heatMapStatParameter="Comp-FL7-H"  type="Pseudocolor"  fast="1" >
               <Axis dimension="x"  name="Comp-FL7-A"  label=""  auto="auto" />
               <Axis dimension="y"  name="Comp-FL9-A"  label=""  auto="auto" />
               <GraphSettings level="5%"  smoothingHighResolution="1"  contourHighResolution="1"  histogramSmoothingCount="0"  graphResolution="256"  showOutliers="0"  drawLargeDots="0"  dotsToDraw="8000"  tint="le.chartfill.tinted.40"  lineWeight="le.lineweight.normal"  lineStyle="le.linestyle.solid" />
               <GraphEnvironment showGrid="0"  showAxes="tnlTNL"  showGates="1"  showFreqOnPlots="1"  showGateNameOnPlots="1"  showMedians="0"  showUncomped="0"  addEventParam="0"  lastYAxisName="" >
                 <TextTraits font="SansSerif"  size="11"  name="Labels"  style="plain"  color="#000000"  background="#00ffffff"  just="left" />
                 <TextTraits font="SansSerif"  size="11"  name="LayoutGates"  style="plain"  color="#000000"  background="#00ffffff"  just="left" />
                 <TextTraits font="SansSerif"  size="9"  name="Numbers"  style="plain"  color="#000000"  background="#00ffffff"  just="left" />
                 <TextTraits font="SansSerif"  size="9"  name="Legend"  style="plain"  color="#000000"  background="#00ffffff"  just="left" />
                 <WindowPosition x="436"  y="80"  width="390"  height="582"  displayed="1"  panelState="" />
               </GraphEnvironment>
             </Graph>
             <Gate gating:id="ID1596496584" >
               <gating:RectangleGate eventsInside="1"  annoOffsetX="0"  annoOffsetY="0"  tint="#000000"  isTinted="0"  lineWeight="Normal"  userDefined="1"  percentX="0"  percentY="0" >
                 <gating:dimension gating:max="41391.935208364994" >
                   <data-type:fcs-dimension data-type:name="Comp-FL7-A" />
                 </gating:dimension>
                 <gating:dimension gating:min="166894.13277378835" >
                   <data-type:fcs-dimension data-type:name="Comp-FL9-A" />
                 </gating:dimension>
               </gating:RectangleGate>
             </Gate>
           </Population>
           <Population name="Q2: PE-A+ , PerCP-A+"  annotation=""  owningGroup="All Samples"  expanded="0"  sortPriority="10"  count="991" >
             <Graph smoothing="0"  backColor="#ffffff"  foreColor="#000000"  heatMapStatParameter="Comp-FL7-H"  type="Pseudocolor"  fast="1" >
               <Axis dimension="x"  name="Comp-FL7-A"  label=""  auto="auto" />
               <Axis dimension="y"  name="Comp-FL9-A"  label=""  auto="auto" />
               <GraphSettings level="5%"  smoothingHighResolution="1"  contourHighResolution="1"  histogramSmoothingCount="0"  graphResolution="256"  showOutliers="0"  drawLargeDots="0"  dotsToDraw="8000"  tint="le.chartfill.tinted.40"  lineWeight="le.lineweight.normal"  lineStyle="le.linestyle.solid" />
               <GraphEnvironment showGrid="0"  showAxes="tnlTNL"  showGates="1"  showFreqOnPlots="1"  showGateNameOnPlots="1"  showMedians="0"  showUncomped="0"  addEventParam="0"  lastYAxisName="" >
                 <TextTraits font="SansSerif"  size="11"  name="Labels"  style="plain"  color="#000000"  background="#00ffffff"  just="left" />
                 <TextTraits font="SansSerif"  size="11"  name="LayoutGates"  style="plain"  color="#000000"  background="#00ffffff"  just="left" />
                 <TextTraits font="SansSerif"  size="9"  name="Numbers"  style="plain"  color="#000000"  background="#00ffffff"  just="left" />
                 <TextTraits font="SansSerif"  size="9"  name="Legend"  style="plain"  color="#000000"  background="#00ffffff"  just="left" />
                 <WindowPosition x="436"  y="80"  width="390"  height="582"  displayed="1"  panelState="" />
               </GraphEnvironment>
             </Graph>
             <Gate gating:id="ID1076447718" >
               <gating:RectangleGate eventsInside="1"  annoOffsetX="0"  annoOffsetY="0"  tint="#000000"  isTinted="0"  lineWeight="Normal"  userDefined="1"  percentX="0"  percentY="0" >
                 <gating:dimension gating:min="41391.935208364994" >
                   <data-type:fcs-dimension data-type:name="Comp-FL7-A" />
                 </gating:dimension>
                 <gating:dimension gating:min="166894.13277378835" >
                   <data-type:fcs-dimension data-type:name="Comp-FL9-A" />
                 </gating:dimension>
               </gating:RectangleGate>
             </Gate>
           </Population>
           <Population name="Q3: PE-A+ , PerCP-A-"  annotation=""  owningGroup="All Samples"  expanded="0"  sortPriority="10"  count="1623" >
             <Graph smoothing="0"  backColor="#ffffff"  foreColor="#000000"  heatMapStatParameter="Comp-FL7-H"  type="Pseudocolor"  fast="1" >
               <Axis dimension="x"  name="Comp-FL7-A"  label=""  auto="auto" />
               <Axis dimension="y"  name="Comp-FL9-A"  label=""  auto="auto" />
               <GraphSettings level="5%"  smoothingHighResolution="1"  contourHighResolution="1"  histogramSmoothingCount="0"  graphResolution="256"  showOutliers="0"  drawLargeDots="0"  dotsToDraw="8000"  tint="le.chartfill.tinted.40"  lineWeight="le.lineweight.normal"  lineStyle="le.linestyle.solid" />
               <GraphEnvironment showGrid="0"  showAxes="tnlTNL"  showGates="1"  showFreqOnPlots="1"  showGateNameOnPlots="1"  showMedians="0"  showUncomped="0"  addEventParam="0"  lastYAxisName="" >
                 <TextTraits font="SansSerif"  size="11"  name="Labels"  style="plain"  color="#000000"  background="#00ffffff"  just="left" />
                 <TextTraits font="SansSerif"  size="11"  name="LayoutGates"  style="plain"  color="#000000"  background="#00ffffff"  just="left" />
                 <TextTraits font="SansSerif"  size="9"  name="Numbers"  style="plain"  color="#000000"  background="#00ffffff"  just="left" />
                 <TextTraits font="SansSerif"  size="9"  name="Legend"  style="plain"  color="#000000"  background="#00ffffff"  just="left" />
                 <WindowPosition x="436"  y="80"  width="390"  height="582"  displayed="1"  panelState="" />
               </GraphEnvironment>
             </Graph>
             <Gate gating:id="ID1228548277" >
               <gating:RectangleGate eventsInside="1"  annoOffsetX="0"  annoOffsetY="0"  tint="#000000"  isTinted="0"  lineWeight="Normal"  userDefined="1"  percentX="0"  percentY="0" >
                 <gating:dimension gating:min="41391.935208364994" >
                   <data-type:fcs-dimension data-type:name="Comp-FL7-A" />
                 </gating:dimension>
                 <gating:dimension gating:max="166894.13277378835" >
                   <data-type:fcs-dimension data-type:name="Comp-FL9-A" />
                 </gating:dimension>
               </gating:RectangleGate>
             </Gate>
           </Population>
           <Population name="Q4: PE-A- , PerCP-A-"  annotation=""  owningGroup="All Samples"  expanded="0"  sortPriority="10"  count="7115" >
             <Graph smoothing="0"  backColor="#ffffff"  foreColor="#000000"  heatMapStatParameter="Comp-FL7-H"  type="Pseudocolor"  fast="1" >
               <Axis dimension="x"  name="Comp-FL7-A"  label=""  auto="auto" />
               <Axis dimension="y"  name="Comp-FL9-A"  label=""  auto="auto" />
               <GraphSettings level="5%"  smoothingHighResolution="1"  contourHighResolution="1"  histogramSmoothingCount="0"  graphResolution="256"  showOutliers="0"  drawLargeDots="0"  dotsToDraw="8000"  tint="le.chartfill.tinted.40"  lineWeight="le.lineweight.normal"  lineStyle="le.linestyle.solid" />
               <GraphEnvironment showGrid="0"  showAxes="tnlTNL"  showGates="1"  showFreqOnPlots="1"  showGateNameOnPlots="1"  showMedians="0"  showUncomped="0"  addEventParam="0"  lastYAxisName="" >
                 <TextTraits font="SansSerif"  size="11"  name="Labels"  style="plain"  color="#000000"  background="#00ffffff"  just="left" />
                 <TextTraits font="SansSerif"  size="11"  name="LayoutGates"  style="plain"  color="#000000"  background="#00ffffff"  just="left" />
                 <TextTraits font="SansSerif"  size="9"  name="Numbers"  style="plain"  color="#000000"  background="#00ffffff"  just="left" />
                 <TextTraits font="SansSerif"  size="9"  name="Legend"  style="plain"  color="#000000"  background="#00ffffff"  just="left" />
                 <WindowPosition x="436"  y="80"  width="390"  height="582"  displayed="1"  panelState="" />
               </GraphEnvironment>
             </Graph>
             <Gate gating:id="ID815755531" >
               <gating:RectangleGate eventsInside="1"  annoOffsetX="0"  annoOffsetY="0"  tint="#000000"  isTinted="0"  lineWeight="Normal"  userDefined="1"  percentX="0"  percentY="0" >
                 <gating:dimension gating:max="41391.935208364994" >
                   <data-type:fcs-dimension data-type:name="Comp-FL7-A" />
                 </gating:dimension>
                 <gating:dimension gating:max="166894.13277378835" >
                   <data-type:fcs-dimension data-type:name="Comp-FL9-A" />
                 </gating:dimension>
               </gating:RectangleGate>
             </Gate>
           </Population>
         </Subpopulations>
       </SampleNode>
     </Sample>
     <Sample>
       <DataSet uri="file:/C:/Users/CYY/Desktop/cy%20fcs/7.fcs"  sampleID="17" />
       <transforms:spilloverMatrix spectral="0"  prefix="Comp-"  name="Acquisition-defined"  editable="0"  color="#c0c0c0"  version="FlowJo-10.6.2"  status="FINALIZED"  transforms:id="d2711fca-3d25-4cbf-bfb9-016c6d0ca323"  suffix="" >
         <data-type:parameters>
           <data-type:parameter data-type:name="FL7-H"  userProvidedCompInfix="Comp-FL7-H" />
           <data-type:parameter data-type:name="FL9-H"  userProvidedCompInfix="Comp-FL9-H" />
           <data-type:parameter data-type:name="FL7-A"  userProvidedCompInfix="Comp-FL7-A" />
           <data-type:parameter data-type:name="FL9-A"  userProvidedCompInfix="Comp-FL9-A" />
         </data-type:parameters>
         <transforms:spillover data-type:parameter="FL7-H"  userProvidedCompInfix="Comp-FL7-H" >
           <transforms:coefficient data-type:parameter="FL7-H"  transforms:value="1" />
           <transforms:coefficient data-type:parameter="FL9-H"  transforms:value="0" />
           <transforms:coefficient data-type:parameter="FL7-A"  transforms:value="0" />
           <transforms:coefficient data-type:parameter="FL9-A"  transforms:value="0" />
         </transforms:spillover>
         <transforms:spillover data-type:parameter="FL9-H"  userProvidedCompInfix="Comp-FL9-H" >
           <transforms:coefficient data-type:parameter="FL7-H"  transforms:value="0" />
           <transforms:coefficient data-type:parameter="FL9-H"  transforms:value="1" />
           <transforms:coefficient data-type:parameter="FL7-A"  transforms:value="0" />
           <transforms:coefficient data-type:parameter="FL9-A"  transforms:value="0" />
         </transforms:spillover>
         <transforms:spillover data-type:parameter="FL7-A"  userProvidedCompInfix="Comp-FL7-A" >
           <transforms:coefficient data-type:parameter="FL7-H"  transforms:value="0" />
           <transforms:coefficient data-type:parameter="FL9-H"  transforms:value="0" />
           <transforms:coefficient data-type:parameter="FL7-A"  transforms:value="1" />
           <transforms:coefficient data-type:parameter="FL9-A"  transforms:value="0.5325000286" />
         </transforms:spillover>
         <transforms:spillover data-type:parameter="FL9-A"  userProvidedCompInfix="Comp-FL9-A" >
           <transforms:coefficient data-type:parameter="FL7-H"  transforms:value="0" />
           <transforms:coefficient data-type:parameter="FL9-H"  transforms:value="0" />
           <transforms:coefficient data-type:parameter="FL7-A"  transforms:value="0.1162" />
           <transforms:coefficient data-type:parameter="FL9-A"  transforms:value="1" />
         </transforms:spillover>
       </transforms:spilloverMatrix>
       <Transformations>
         <transforms:linear transforms:minRange="0"  transforms:maxRange="16777216"  gain="1" >
           <data-type:parameter data-type:name="FSC-H" />
         </transforms:linear>
         <transforms:linear transforms:minRange="0"  transforms:maxRange="16777216"  gain="1" >
           <data-type:parameter data-type:name="FSC-A" />
         </transforms:linear>
         <transforms:linear transforms:minRange="0"  transforms:maxRange="16777216"  gain="1" >
           <data-type:parameter data-type:name="SSC-H" />
         </transforms:linear>
         <transforms:linear transforms:minRange="0"  transforms:maxRange="16777216"  gain="1" >
           <data-type:parameter data-type:name="SSC-A" />
         </transforms:linear>
         <transforms:biex transforms:length="256"  transforms:maxRange="16777216"  transforms:neg="0"  transforms:width="-5"  transforms:pos="6.2247198959" >
           <data-type:parameter data-type:name="FL7-H" />
         </transforms:biex>
         <transforms:biex transforms:length="256"  transforms:maxRange="530542153.5661951"  transforms:neg="0"  transforms:width="-5"  transforms:pos="6.7247198959" >
           <data-type:parameter data-type:name="FL7-A" />
         </transforms:biex>
         <transforms:biex transforms:length="256"  transforms:maxRange="16777216"  transforms:neg="0"  transforms:width="-5"  transforms:pos="6.2247198959" >
           <data-type:parameter data-type:name="FL9-H" />
         </transforms:biex>
         <transforms:biex transforms:length="256"  transforms:maxRange="1677721600.0000005"  transforms:neg="0"  transforms:width="-5"  transforms:pos="6.7247198959" >
           <data-type:parameter data-type:name="FL9-A" />
         </transforms:biex>
         <transforms:linear transforms:minRange="0"  transforms:maxRange="10000"  gain="1" >
           <data-type:parameter data-type:name="FSC-Width" />
         </transforms:linear>
         <transforms:linear transforms:minRange="0"  transforms:maxRange="41"  gain="0.0000198512" >
           <data-type:parameter data-type:name="Time" />
         </transforms:linear>
         <transforms:biex transforms:length="256"  transforms:maxRange="16777216"  transforms:neg="0"  transforms:width="-5"  transforms:pos="6.2247198959" >
           <data-type:parameter data-type:name="Comp-FL7-H" />
         </transforms:biex>
         <transforms:biex transforms:length="256"  transforms:maxRange="16777216"  transforms:neg="0"  transforms:width="-5"  transforms:pos="6.2247198959" >
           <data-type:parameter data-type:name="Comp-FL9-H" />
         </transforms:biex>
         <transforms:biex transforms:length="256"  transforms:maxRange="530542153.5661951"  transforms:neg="0"  transforms:width="-5"  transforms:pos="6.7247198959" >
           <data-type:parameter data-type:name="Comp-FL7-A" />
         </transforms:biex>
         <transforms:biex transforms:length="256"  transforms:maxRange="1677721600.0000005"  transforms:neg="0"  transforms:width="-5"  transforms:pos="6.7247198959" >
           <data-type:parameter data-type:name="Comp-FL9-A" />
         </transforms:biex>
       </Transformations>
       <Keywords>
         <Keyword name="FJ_FCS_VERSION"  value="3" />
         <Keyword name="$BEGINSTEXT"  value="0" />
         <Keyword name="$ENDSTEXT"  value="0" />
         <Keyword name="$BEGINDATA"  value="0000000000005216" />
         <Keyword name="$ENDDATA"  value="0000000000405215" />
         <Keyword name="$BEGINANALYSIS"  value="0" />
         <Keyword name="$ENDANALYSIS"  value="0" />
         <Keyword name="$TOT"  value="0000000000010000" />
         <Keyword name="FILVER"  value="1" />
         <Keyword name="$FIL"  value="7.fcs" />
         <Keyword name="$SYS"  value="Microsoft Windows NT 6.2.9200.0" />
         <Keyword name="$MODE"  value="L" />
         <Keyword name="$BYTEORD"  value="4,3,2,1" />
         <Keyword name="$DATATYPE"  value="F" />
         <Keyword name="$NEXTDATA"  value="0" />
         <Keyword name="CYTEXPERTFIL"  value="True" />
         <Keyword name="TBID"  value="3345532e-4872-4456-a664-f626dc58b16b" />
         <Keyword name="TBNM"  value="7" />
         <Keyword name="$PAR"  value="10" />
         <Keyword name="$BTIM"  value="12:57:00" />
         <Keyword name="$ETIM"  value="12:57:41" />
         <Keyword name="$DATE"  value="04-Jul-2023" />
         <Keyword name="$CYT"  value="CytoFLEX" />
         <Keyword name="RCTOT"  value="10000" />
         <Keyword name="USRCTOT"  value="True" />
         <Keyword name="CGNM"  value="All Events " />
         <Keyword name="RCTIM"  value="600" />
         <Keyword name="USRCTIM"  value="True" />
         <Keyword name="$SPILLOVER"  value="4,FL7-H,FL9-H,FL7-A,FL9-A,1,0,0,0,0,1,0,0,0,0,1,0.5325,0,0,0.1162,1" />
         <Keyword name="RCVOL"  value="10" />
         <Keyword name="USRCVOL"  value="False" />
         <Keyword name="$TIMESTEP"  value="0.00002" />
         <Keyword name="$P1N"  value="FSC-H" />
         <Keyword name="$P1S"  value="FSC-H" />
         <Keyword name="$P1R"  value="16777216" />
         <Keyword name="$P1B"  value="32" />
         <Keyword name="$P1E"  value="0,0" />
         <Keyword name="$P1G"  value="1.0" />
         <Keyword name="P1DISPLAY"  value="LIN" />
         <Keyword name="$P2N"  value="FSC-A" />
         <Keyword name="$P2S"  value="FSC-A" />
         <Keyword name="$P2R"  value="16777216" />
         <Keyword name="$P2B"  value="32" />
         <Keyword name="$P2E"  value="0,0" />
         <Keyword name="$P2G"  value="1.0" />
         <Keyword name="P2DISPLAY"  value="LIN" />
         <Keyword name="$P3N"  value="SSC-H" />
         <Keyword name="$P3S"  value="SSC-H" />
         <Keyword name="$P3R"  value="16777216" />
         <Keyword name="$P3B"  value="32" />
         <Keyword name="$P3E"  value="0,0" />
         <Keyword name="$P3G"  value="1.0" />
         <Keyword name="P3DISPLAY"  value="LIN" />
         <Keyword name="$P4N"  value="SSC-A" />
         <Keyword name="$P4S"  value="SSC-A" />
         <Keyword name="$P4R"  value="16777216" />
         <Keyword name="$P4B"  value="32" />
         <Keyword name="$P4E"  value="0,0" />
         <Keyword name="$P4G"  value="1.0" />
         <Keyword name="P4DISPLAY"  value="LIN" />
         <Keyword name="$P5N"  value="FL7-H" />
         <Keyword name="$P5S"  value="PE-H" />
         <Keyword name="$P5R"  value="16777216" />
         <Keyword name="$P5B"  value="32" />
         <Keyword name="$P5E"  value="0,0" />
         <Keyword name="$P5G"  value="1.0" />
         <Keyword name="P5DISPLAY"  value="LOG" />
         <Keyword name="$P6N"  value="FL7-A" />
         <Keyword name="$P6S"  value="PE-A" />
         <Keyword name="$P6R"  value="16777216" />
         <Keyword name="$P6B"  value="32" />
         <Keyword name="$P6E"  value="0,0" />
         <Keyword name="$P6G"  value="1.0" />
         <Keyword name="P6DISPLAY"  value="LOG" />
         <Keyword name="$P7N"  value="FL9-H" />
         <Keyword name="$P7S"  value="PerCP-H" />
         <Keyword name="$P7R"  value="16777216" />
         <Keyword name="$P7B"  value="32" />
         <Keyword name="$P7E"  value="0,0" />
         <Keyword name="$P7G"  value="1.0" />
         <Keyword name="P7DISPLAY"  value="LOG" />
         <Keyword name="$P8N"  value="FL9-A" />
         <Keyword name="$P8S"  value="PerCP-A" />
         <Keyword name="$P8R"  value="16777216" />
         <Keyword name="$P8B"  value="32" />
         <Keyword name="$P8E"  value="0,0" />
         <Keyword name="$P8G"  value="1.0" />
         <Keyword name="P8DISPLAY"  value="LOG" />
         <Keyword name="$P9N"  value="FSC-Width" />
         <Keyword name="$P9S"  value="FSC-Width" />
         <Keyword name="$P9R"  value="10000" />
         <Keyword name="$P9B"  value="32" />
         <Keyword name="$P9E"  value="0,0" />
         <Keyword name="$P9G"  value="1.0" />
         <Keyword name="P9DISPLAY"  value="LIN" />
         <Keyword name="$P10N"  value="Time" />
         <Keyword name="$P10S"  value="Time" />
         <Keyword name="$P10R"  value="900000000" />
         <Keyword name="$P10B"  value="32" />
         <Keyword name="$P10E"  value="0,0" />
         <Keyword name="$P10G"  value="1.0" />
         <Keyword name="P10DISPLAY"  value="LIN" />
         <Keyword name="$LOST"  value="0" />
         <Keyword name="$ABRT"  value="68" />
         <Keyword name="IMPTTB"  value="False" />
         <Keyword name="FLLW"  value="True" />
         <Keyword name="RCD"  value="True" />
         <Keyword name="$VOL"  value="6884.557" />
         <Keyword name="$OP"  value="BC" />
         <Keyword name="DURTIM"  value="41.307320" />
         <Keyword name="SMFLWRTHIS"  value="41.30266,10" />
         <Keyword name="USCOMP"  value="True" />
         <Keyword name="AHCOMPSYNC"  value="False" />
         <Keyword name="COMPCHH"  value="PEPerCP" />
         <Keyword name="COMPBGH"  value="544.375395.75" />
         <Keyword name="COMPAFH"  value="00" />
         <Keyword name="COMPH"  value="1001" />
         <Keyword name="COMPGAINH"  value="29300" />
         <Keyword name="COMPCHA"  value="PEPerCP" />
         <Keyword name="COMPBGA"  value="5017.54247" />
         <Keyword name="COMPAFA"  value="00" />
         <Keyword name="COMPA"  value="10.11620.53251" />
         <Keyword name="COMPGAINA"  value="29300" />
         <Keyword name="SN"  value="BF29328" />
         <Keyword name="$CYTSN"  value="BF29328" />
         <Keyword name="FLDSM"  value="10" />
         <Keyword name="CHAR"  value="10" />
         <Keyword name="CH1ID"  value="FSC" />
         <Keyword name="CH1NM"  value="FSC" />
         <Keyword name="CH1AD"  value="14" />
         <Keyword name="CH1DA"  value="22" />
         <Keyword name="CH1TH"  value="262774" />
         <Keyword name="CH1TR"  value="64" />
         <Keyword name="CH1GAIN"  value="61" />
         <Keyword name="CH1USH"  value="False" />
         <Keyword name="CH1DELAY"  value="0" />
         <Keyword name="CH1DELTA"  value="24" />
         <Keyword name="CH1THUS"  value="True" />
         <Keyword name="CH1FL"  value="False" />
         <Keyword name="CH1HS"  value="8" />
         <Keyword name="CH1AS"  value="2" />
         <Keyword name="CH1HATFL"  value="294.875" />
         <Keyword name="CH1AATFL"  value="3815.5" />
         <Keyword name="CH1HAVAL"  value="1250000" />
         <Keyword name="CH2ID"  value="SSC" />
         <Keyword name="CH2NM"  value="SSC" />
         <Keyword name="CH2AD"  value="8" />
         <Keyword name="CH2DA"  value="16" />
         <Keyword name="CH2TH"  value="10000" />
         <Keyword name="CH2TR"  value="64" />
         <Keyword name="CH2GAIN"  value="62" />
         <Keyword name="CH2USH"  value="True" />
         <Keyword name="CH2DELAY"  value="0" />
         <Keyword name="CH2DELTA"  value="24" />
         <Keyword name="CH2THUS"  value="False" />
         <Keyword name="CH2FL"  value="False" />
         <Keyword name="CH2HS"  value="8" />
         <Keyword name="CH2AS"  value="2" />
         <Keyword name="CH2FLNMS"  value="SSC" />
         <Keyword name="CH2HATFL"  value="431.125" />
         <Keyword name="CH2AATFL"  value="4736.5" />
         <Keyword name="CH2HAVAL"  value="1250000" />
         <Keyword name="CH3ID"  value="FL6" />
         <Keyword name="CH3NM"  value="FITC" />
         <Keyword name="CH3AD"  value="11" />
         <Keyword name="CH3DA"  value="19" />
         <Keyword name="CH3TH"  value="10000" />
         <Keyword name="CH3TR"  value="64" />
         <Keyword name="CH3GAIN"  value="82" />
         <Keyword name="CH3USH"  value="True" />
         <Keyword name="CH3DELAY"  value="0" />
         <Keyword name="CH3DELTA"  value="24" />
         <Keyword name="CH3THUS"  value="False" />
         <Keyword name="CH3FL"  value="False" />
         <Keyword name="CH3HS"  value="8" />
         <Keyword name="CH3AS"  value="2" />
         <Keyword name="CH3FLNMS"  value="FITC" />
         <Keyword name="CH3HATFL"  value="553.75" />
         <Keyword name="CH3AATFL"  value="5514.5" />
         <Keyword name="CH3HAVAL"  value="6875000" />
         <Keyword name="CH4ID"  value="FL7" />
         <Keyword name="CH4NM"  value="PE" />
         <Keyword name="CH4AD"  value="10" />
         <Keyword name="CH4DA"  value="18" />
         <Keyword name="CH4TH"  value="10000" />
         <Keyword name="CH4TR"  value="64" />
         <Keyword name="CH4GAIN"  value="29" />
         <Keyword name="CH4USH"  value="True" />
         <Keyword name="CH4DELAY"  value="0" />
         <Keyword name="CH4DELTA"  value="24" />
         <Keyword name="CH4THUS"  value="False" />
         <Keyword name="CH4FL"  value="True" />
         <Keyword name="CH4HS"  value="8" />
         <Keyword name="CH4AS"  value="2" />
         <Keyword name="CH4FLNMS"  value="PE" />
         <Keyword name="CH4HATFL"  value="544.375" />
         <Keyword name="CH4AATFL"  value="5017.5" />
         <Keyword name="CH4HAVAL"  value="6875000" />
         <Keyword name="CH5ID"  value="FL9" />
         <Keyword name="CH5NM"  value="PerCP" />
         <Keyword name="CH5AD"  value="12" />
         <Keyword name="CH5DA"  value="20" />
         <Keyword name="CH5TH"  value="10000" />
         <Keyword name="CH5TR"  value="64" />
         <Keyword name="CH5GAIN"  value="300" />
         <Keyword name="CH5USH"  value="True" />
         <Keyword name="CH5DELAY"  value="0" />
         <Keyword name="CH5DELTA"  value="24" />
         <Keyword name="CH5THUS"  value="False" />
         <Keyword name="CH5FL"  value="True" />
         <Keyword name="CH5HS"  value="8" />
         <Keyword name="CH5AS"  value="2" />
         <Keyword name="CH5FLNMS"  value="PerCP" />
         <Keyword name="CH5HATFL"  value="395.75" />
         <Keyword name="CH5AATFL"  value="4247" />
         <Keyword name="CH5HAVAL"  value="6875000" />
         <Keyword name="CH6ID"  value="FL10" />
         <Keyword name="CH6NM"  value="PC7" />
         <Keyword name="CH6AD"  value="13" />
         <Keyword name="CH6DA"  value="21" />
         <Keyword name="CH6TH"  value="10000" />
         <Keyword name="CH6TR"  value="64" />
         <Keyword name="CH6GAIN"  value="346" />
         <Keyword name="CH6USH"  value="True" />
         <Keyword name="CH6DELAY"  value="0" />
         <Keyword name="CH6DELTA"  value="24" />
         <Keyword name="CH6THUS"  value="False" />
         <Keyword name="CH6FL"  value="False" />
         <Keyword name="CH6HS"  value="8" />
         <Keyword name="CH6AS"  value="2" />
         <Keyword name="CH6FLNMS"  value="PC7" />
         <Keyword name="CH6HATFL"  value="396.625" />
         <Keyword name="CH6AATFL"  value="4092" />
         <Keyword name="CH6HAVAL"  value="6875000" />
         <Keyword name="CH7ID"  value="FL11" />
         <Keyword name="CH7NM"  value="APC" />
         <Keyword name="CH7AD"  value="1" />
         <Keyword name="CH7DA"  value="1" />
         <Keyword name="CH7TH"  value="10000" />
         <Keyword name="CH7TR"  value="64" />
         <Keyword name="CH7GAIN"  value="500" />
         <Keyword name="CH7USH"  value="True" />
         <Keyword name="CH7DELAY"  value="-40.32" />
         <Keyword name="CH7DELTA"  value="24" />
         <Keyword name="CH7THUS"  value="False" />
         <Keyword name="CH7FL"  value="False" />
         <Keyword name="CH7HS"  value="8" />
         <Keyword name="CH7AS"  value="2" />
         <Keyword name="CH7FLNMS"  value="APC" />
         <Keyword name="CH7HATFL"  value="420.375" />
         <Keyword name="CH7AATFL"  value="4927" />
         <Keyword name="CH7HAVAL"  value="6875000" />
         <Keyword name="CH8ID"  value="FL13" />
         <Keyword name="CH8NM"  value="APC-cy7" />
         <Keyword name="CH8AD"  value="0" />
         <Keyword name="CH8DA"  value="0" />
         <Keyword name="CH8TH"  value="10000" />
         <Keyword name="CH8TR"  value="64" />
         <Keyword name="CH8GAIN"  value="530" />
         <Keyword name="CH8USH"  value="True" />
         <Keyword name="CH8DELAY"  value="-40.32" />
         <Keyword name="CH8DELTA"  value="24" />
         <Keyword name="CH8THUS"  value="False" />
         <Keyword name="CH8FL"  value="False" />
         <Keyword name="CH8HS"  value="8" />
         <Keyword name="CH8AS"  value="2" />
         <Keyword name="CH8FLNMS"  value="APC-cy7" />
         <Keyword name="CH8HATFL"  value="391.375" />
         <Keyword name="CH8AATFL"  value="4616" />
         <Keyword name="CH8HAVAL"  value="6875000" />
         <Keyword name="CH9ID"  value="FL1" />
         <Keyword name="CH9NM"  value="PB450" />
         <Keyword name="CH9AD"  value="4" />
         <Keyword name="CH9DA"  value="4" />
         <Keyword name="CH9TH"  value="10000" />
         <Keyword name="CH9TR"  value="64" />
         <Keyword name="CH9GAIN"  value="33" />
         <Keyword name="CH9USH"  value="True" />
         <Keyword name="CH9DELAY"  value="41.92" />
         <Keyword name="CH9DELTA"  value="24" />
         <Keyword name="CH9THUS"  value="False" />
         <Keyword name="CH9FL"  value="False" />
         <Keyword name="CH9HS"  value="8" />
         <Keyword name="CH9AS"  value="2" />
         <Keyword name="CH9FLNMS"  value="PB450" />
         <Keyword name="CH9HATFL"  value="396.625" />
         <Keyword name="CH9AATFL"  value="5210" />
         <Keyword name="CH9HAVAL"  value="6875000" />
         <Keyword name="CH10ID"  value="FL2" />
         <Keyword name="CH10NM"  value="V525" />
         <Keyword name="CH10AD"  value="5" />
         <Keyword name="CH10DA"  value="5" />
         <Keyword name="CH10TH"  value="10000" />
         <Keyword name="CH10TR"  value="64" />
         <Keyword name="CH10GAIN"  value="20" />
         <Keyword name="CH10USH"  value="True" />
         <Keyword name="CH10DELAY"  value="41.92" />
         <Keyword name="CH10DELTA"  value="24" />
         <Keyword name="CH10THUS"  value="False" />
         <Keyword name="CH10FL"  value="False" />
         <Keyword name="CH10HS"  value="8" />
         <Keyword name="CH10AS"  value="2" />
         <Keyword name="CH10FLNMS"  value="V525" />
         <Keyword name="CH10HATFL"  value="567" />
         <Keyword name="CH10AATFL"  value="5201" />
         <Keyword name="CH10HAVAL"  value="6875000" />
         <Keyword name="PCHID"  value="FSC" />
         <Keyword name="PCHTP"  value="ManualThreshold" />
         <Keyword name="TRLGC"  value="None" />
         <Keyword name="WCH"  value="FSC" />
         <Keyword name="DGAIN"  value="1" />
         <Keyword name="SWVER"  value="CytExpert 2.5.0.77" />
         <Keyword name="$P11N"  value="Comp-FL7-H" />
         <Keyword name="$P11S"  value="PE-H" />
         <Keyword name="$P11R"  value="16777216" />
         <Keyword name="$P12N"  value="Comp-FL9-H" />
         <Keyword name="$P12S"  value="PerCP-H" />
         <Keyword name="$P12R"  value="16777216" />
         <Keyword name="$P13N"  value="Comp-FL7-A" />
         <Keyword name="$P13S"  value="PE-A" />
         <Keyword name="$P13R"  value="530542153" />
         <Keyword name="$P14N"  value="Comp-FL9-A" />
         <Keyword name="$P14S"  value="PerCP-A" />
         <Keyword name="$P14R"  value="1677721600" />
       </Keywords>
       <SampleValidity version="1"  sampleTime="41" >
         <Time avgDeltaT="0.82"  values="0.83653 0.735527 0.614573 0.641174 0.583625 0.619437 0.901562 0.916272 1.00475 1.06196 1.06398 0.938743 0.953156 0.822733 0.809512 0.742335 1.06113 0.964272 1.11629 1.42982 1.39195 1.05013 0.786127 0.670017 0.60046 0.658583 0.777313 0.973286 0.757978 0.760103 1.17035 1.05509 0.864321 0.749859 0.678335 0.522921 0.541183 0.640541 0.667179 0.653065 0.697708 0.688599 0.594067 1.06524 1.0592 0.734653 0.656322 0.525856 0.512398 0.508171 " />
         <LargeDeltaTimeCheck biggestDeltaT="6"  avgDeltaT="1.11888" />
         <EventRateConsistency slope="-0.162487"  mean="4.3292" />
         <ParameterCheck name="FL7-H"  numChannels="4096"  numInFirstChannels="0"  numInLastChannels="0"  minChannel="1"  maxChannel="4095" >
           <Medians length="10"  values="1857 1872 1872 1873 1896 1872 1870 1873 1862 1862 " />
           <KineticsThresholdCheck mean="1870.9"  stddev="10.514" />
           <Kinetics name="FL7-H"  range="41" >
             <Plot1D length="41"  values="40116.31641 42643.01953 33323.92578 39564.85938 42113.58594 39248.12500 47641.79297 36338.82422 35369.99219 39091.06250 40540.09766 42180.60547 28052.97266 34494.92578 45660.98438 51916.12500 27045.70117 45960.52734 43261.30078 39021.00781 40953.00781 47337.50000 30528.72656 38196.39844 54823.64453 40306.81641 38193.48828 27946.33789 37360.01953 44172.71094 31677.80859 35137.70313 33937.62500 43795.52734 42437.30859 35868.40625 56396.55469 43663.46484 36897.10938 31482.58594 44396.57031 " />
           </Kinetics>
           <TrendThresholdCheck slope="-0.321212"  mean="1870.9"  ratio="0.00171689" />
         </ParameterCheck>
         <ParameterCheck name="SSC-A"  numChannels="4096"  numInFirstChannels="0"  numInLastChannels="5"  minChannel="1"  maxChannel="4095" >
           <Medians length="10"  values="460 426 433 439 438 459 450 461 459 482 " />
           <KineticsThresholdCheck mean="450.7"  stddev="16.7733" />
           <Kinetics name="SSC-A"  range="41" >
             <Plot1D length="41"  values="2115386.50000 2208091.00000 2036189.12500 1955668.50000 1981236.62500 1924269.62500 1858922.75000 2075654.00000 2011676.00000 1949792.75000 1935072.12500 2154226.75000 1977936.12500 2027804.87500 2064430.75000 1858345.75000 2083497.62500 1929471.50000 1851741.25000 1998767.87500 1978329.75000 1976601.25000 2117000.75000 2097786.25000 2073955.12500 1979887.37500 2150017.75000 2009598.37500 1869447.75000 2182047.25000 2032303.50000 2071130.12500 2105903.00000 2114465.75000 2088278.75000 2117594.50000 2152240.75000 2101821.50000 2061261.00000 2200938.50000 2150353.75000 " />
           </Kinetics>
           <TrendThresholdCheck slope="3.77576"  mean="450.7"  ratio="0.0837754" />
         </ParameterCheck>
         <ParameterCheck name="SSC-H"  numChannels="4096"  numInFirstChannels="0"  numInLastChannels="0"  minChannel="1"  maxChannel="4095" >
           <Medians length="10"  values="249 239 240 248 247 252 251 252 256 260 " />
           <KineticsThresholdCheck mean="249.4"  stddev="6.46701" />
           <Kinetics name="SSC-H"  range="41" >
             <Plot1D length="41"  values="1077638.12500 1118901.00000 1046414.56250 1036636.50000 1017086.62500 993719.12500 987544.68750 1072189.75000 1051847.62500 1032344.18750 1001603.06250 1048697.25000 1029880.12500 1044315.50000 1055752.87500 993854.50000 1090712.37500 1030368.56250 1013623.93750 1015488.75000 1028567.06250 1037237.06250 1086487.75000 1061050.00000 1038485.50000 1047915.00000 1076451.37500 1029782.00000 1013004.12500 1075632.37500 1060039.50000 1046924.31250 1078537.75000 1076123.75000 1072261.00000 1070760.87500 1071725.75000 1079294.87500 1090872.25000 1116200.25000 1094846.87500 " />
           </Kinetics>
           <TrendThresholdCheck slope="1.7697"  mean="249.4"  ratio="0.0709582" />
         </ParameterCheck>
         <ParameterCheck name="FSC-H"  numChannels="4096"  numInFirstChannels="0"  numInLastChannels="0"  minChannel="1"  maxChannel="4095" >
           <Medians length="10"  values="180 164 160 175 158 173 179 180 185 184 " />
           <KineticsThresholdCheck mean="173.8"  stddev="9.84096" />
           <Kinetics name="FSC-H"  range="41" >
             <Plot1D length="41"  values="713910.75000 699818.06250 727357.68750 724125.37500 671099.18750 678731.68750 639605.68750 728900.62500 685862.12500 674026.06250 662607.62500 696715.00000 655037.62500 710171.06250 693912.18750 689560.68750 733663.87500 726963.12500 656034.00000 658384.06250 675397.18750 688773.06250 715014.37500 690071.81250 672058.43750 716521.87500 769129.18750 691282.75000 686427.12500 705332.37500 733471.25000 722014.00000 712156.43750 732853.00000 742705.68750 717577.25000 733728.43750 719176.43750 736123.62500 739954.81250 722701.68750 " />
           </Kinetics>
           <TrendThresholdCheck slope="1.87879"  mean="173.8"  ratio="0.108101" />
         </ParameterCheck>
         <ParameterCheck name="FSC-A"  numChannels="4096"  numInFirstChannels="0"  numInLastChannels="1"  minChannel="1"  maxChannel="4095" >
           <Medians length="10"  values="318 302 287 310 297 317 322 325 335 332 " />
           <KineticsThresholdCheck mean="314.5"  stddev="15.4578" />
           <Kinetics name="FSC-A"  range="41" >
             <Plot1D length="41"  values="1385176.62500 1366753.62500 1377684.62500 1353821.25000 1301022.12500 1290280.00000 1232585.87500 1405320.25000 1303750.87500 1292386.50000 1272577.37500 1382117.50000 1257562.12500 1384679.62500 1342667.50000 1294307.75000 1394264.25000 1307148.12500 1224853.75000 1300340.87500 1297798.25000 1292764.00000 1375950.62500 1361683.75000 1315255.75000 1343565.25000 1486937.62500 1361162.25000 1268679.62500 1393759.87500 1395091.25000 1388008.12500 1363075.00000 1426702.37500 1399265.75000 1395165.00000 1460204.50000 1401080.75000 1382072.25000 1430014.00000 1407388.75000 " />
           </Kinetics>
           <TrendThresholdCheck slope="3.65455"  mean="314.5"  ratio="0.116202" />
         </ParameterCheck>
         <ParameterCheck name="FL7-A"  numChannels="4096"  numInFirstChannels="2"  numInLastChannels="0"  minChannel="1"  maxChannel="3186" >
           <Medians length="10"  values="1343 1361 1356 1358 1379 1352 1350 1361 1349 1347 " />
           <KineticsThresholdCheck mean="1355.6"  stddev="10.1784" />
           <Kinetics name="FL7-A"  range="41" >
             <Plot1D length="41"  values="81444.05469 84923.25781 62783.84375 75412.72656 82358.17188 75895.03906 93168.21094 71318.50781 66814.44531 79046.99219 85347.21094 96358.46875 56736.62891 64805.75781 92095.75000 100703.35938 52816.32422 86264.55469 82468.04688 75538.80469 78933.21094 90928.80469 61090.39063 76596.25000 120129.61719 75461.77344 76235.14844 55370.42578 67794.15625 94010.52344 65511.30469 69367.50000 69262.03906 86690.95313 83236.50781 76598.38281 104069.85156 84753.58594 72812.73438 60454.06250 88063.44531 " />
           </Kinetics>
           <TrendThresholdCheck slope="-0.448485"  mean="1355.6"  ratio="0.00330839" />
         </ParameterCheck>
         <ParameterCheck name="FSC-Width"  numChannels="4096"  numInFirstChannels="0"  numInLastChannels="0"  minChannel="1"  maxChannel="4095" >
           <Medians length="10"  values="757 761 754 756 755 765 753 764 761 755 " />
           <KineticsThresholdCheck mean="758.1"  stddev="4.30633" />
           <Kinetics name="FSC-Width"  range="41" >
             <Plot1D length="41"  values="2032.00366 1992.96790 1939.52673 1914.96265 1970.68970 1952.64490 1983.35681 2001.24939 1957.74622 1937.65466 1963.97839 1988.01733 1957.18005 1992.16992 2000.66138 1966.72607 1931.26208 1868.70203 1936.95056 2005.81165 1951.52686 1949.10901 1990.22668 2016.59021 2007.25818 1940.15698 1978.59241 2004.17773 1919.19116 2008.09814 1944.08264 1980.66455 1988.10022 2004.14160 1947.92932 1980.56287 2032.18835 2012.01550 1952.95227 1975.57288 2015.86670 " />
           </Kinetics>
           <TrendThresholdCheck slope="0.2"  mean="758.1"  ratio="0.00263817" />
         </ParameterCheck>
         <ParameterCheck name="FL9-A"  numChannels="4096"  numInFirstChannels="0"  numInLastChannels="0"  minChannel="1"  maxChannel="2883" >
           <Medians length="10"  values="1279 1307 1307 1306 1315 1311 1303 1296 1276 1294 " />
           <KineticsThresholdCheck mean="1299.4"  stddev="13.142" />
           <Kinetics name="FL9-A"  range="41" >
             <Plot1D length="41"  values="116211.04688 117259.83594 99521.80469 104469.05469 119923.43750 106206.08594 134997.98438 109280.76563 113173.81250 119734.71875 126125.13281 144821.40625 110234.99219 101883.48438 138161.76563 130181.10938 96179.40625 130046.95313 144104.35938 134542.12500 122048.28906 132893.84375 111785.71094 123876.74219 172473.89063 108523.73438 104768.46094 95366.71875 106652.87500 136198.18750 105564.52344 116018.71094 108511.41406 127198.78125 117727.72656 111278.42188 132723.87500 103052.78125 106966.12500 94902.72656 126958.92188 " />
           </Kinetics>
           <TrendThresholdCheck slope="-0.909091"  mean="1299.4"  ratio="0.00699624" />
         </ParameterCheck>
         <ParameterCheck name="FL9-H"  numChannels="4096"  numInFirstChannels="0"  numInLastChannels="0"  minChannel="1"  maxChannel="4095" >
           <Medians length="10"  values="2139 2169 2184 2170 2198 2175 2176 2169 2148 2135 " />
           <KineticsThresholdCheck mean="2166.3"  stddev="19.9335" />
           <Kinetics name="FL9-H"  range="41" >
             <Plot1D length="41"  values="64364.08594 67354.23438 59013.04688 61261.62109 69002.82813 60944.16406 77598.78125 62936.62500 66505.47656 66368.49219 72473.63281 70884.72656 63307.02734 58407.55469 80043.87500 75581.85938 56073.08203 79317.91406 88904.07031 80871.88281 71596.86719 77584.01563 64167.23438 69193.53906 88717.98438 64047.37109 59189.47656 55849.29297 65070.13672 72316.90625 58229.48438 67297.56250 61007.42578 72134.17969 66966.98438 58806.37891 79041.33594 56781.37500 61699.87891 54417.61719 73032.72656 " />
           </Kinetics>
           <TrendThresholdCheck slope="-1.59394"  mean="2166.3"  ratio="0.00735789" />
         </ParameterCheck>
       </SampleValidity>
       <SampleNode name="7.fcs"  annotation=""  owningGroup=""  expanded="0"  sortPriority="10"  count="10000"  sampleID="17" >
         <Graph smoothing="0"  backColor="#ffffff"  foreColor="#000000"  heatMapStatParameter="Comp-FL7-H"  type="Pseudocolor"  fast="1" >
           <Axis dimension="x"  name="Comp-FL7-A"  label=""  auto="auto" />
           <Axis dimension="y"  name="Comp-FL9-A"  label=""  auto="auto" />
           <GraphSettings level="5%"  smoothingHighResolution="1"  contourHighResolution="1"  histogramSmoothingCount="0"  graphResolution="256"  showOutliers="0"  drawLargeDots="0"  dotsToDraw="8000"  tint="le.chartfill.tinted.40"  lineWeight="le.lineweight.normal"  lineStyle="le.linestyle.solid" />
           <GraphEnvironment showGrid="0"  showAxes="tnlTNL"  showGates="1"  showFreqOnPlots="1"  showGateNameOnPlots="1"  showMedians="0"  showUncomped="0"  addEventParam="0"  lastYAxisName="" >
             <TextTraits font="SansSerif"  size="11"  name="Labels"  style="plain"  color="#000000"  background="#00ffffff"  just="left" />
             <TextTraits font="SansSerif"  size="11"  name="LayoutGates"  style="plain"  color="#000000"  background="#00ffffff"  just="left" />
             <TextTraits font="SansSerif"  size="9"  name="Numbers"  style="plain"  color="#000000"  background="#00ffffff"  just="left" />
             <TextTraits font="SansSerif"  size="9"  name="Legend"  style="plain"  color="#000000"  background="#00ffffff"  just="left" />
             <WindowPosition x="700"  y="0"  width="390"  height="582"  displayed="0"  panelState="---" />
           </GraphEnvironment>
         </Graph>
         <Subpopulations>
           <Population name="Q1: PE-A- , PerCP-A+"  annotation=""  owningGroup="All Samples"  expanded="0"  sortPriority="10"  count="447" >
             <Graph smoothing="0"  backColor="#ffffff"  foreColor="#000000"  heatMapStatParameter="Comp-FL7-H"  type="Pseudocolor"  fast="1" >
               <Axis dimension="x"  name="Comp-FL7-A"  label=""  auto="auto" />
               <Axis dimension="y"  name="Comp-FL9-A"  label=""  auto="auto" />
               <GraphSettings level="5%"  smoothingHighResolution="1"  contourHighResolution="1"  histogramSmoothingCount="0"  graphResolution="256"  showOutliers="0"  drawLargeDots="0"  dotsToDraw="8000"  tint="le.chartfill.tinted.40"  lineWeight="le.lineweight.normal"  lineStyle="le.linestyle.solid" />
               <GraphEnvironment showGrid="0"  showAxes="tnlTNL"  showGates="1"  showFreqOnPlots="1"  showGateNameOnPlots="1"  showMedians="0"  showUncomped="0"  addEventParam="0"  lastYAxisName="" >
                 <TextTraits font="SansSerif"  size="11"  name="Labels"  style="plain"  color="#000000"  background="#00ffffff"  just="left" />
                 <TextTraits font="SansSerif"  size="11"  name="LayoutGates"  style="plain"  color="#000000"  background="#00ffffff"  just="left" />
                 <TextTraits font="SansSerif"  size="9"  name="Numbers"  style="plain"  color="#000000"  background="#00ffffff"  just="left" />
                 <TextTraits font="SansSerif"  size="9"  name="Legend"  style="plain"  color="#000000"  background="#00ffffff"  just="left" />
                 <WindowPosition x="436"  y="80"  width="390"  height="582"  displayed="1"  panelState="" />
               </GraphEnvironment>
             </Graph>
             <Gate gating:id="ID198236603" >
               <gating:RectangleGate eventsInside="1"  annoOffsetX="0"  annoOffsetY="0"  tint="#000000"  isTinted="0"  lineWeight="Normal"  userDefined="1"  percentX="0"  percentY="0" >
                 <gating:dimension gating:max="41391.935208364994" >
                   <data-type:fcs-dimension data-type:name="Comp-FL7-A" />
                 </gating:dimension>
                 <gating:dimension gating:min="166894.13277378835" >
                   <data-type:fcs-dimension data-type:name="Comp-FL9-A" />
                 </gating:dimension>
               </gating:RectangleGate>
             </Gate>
           </Population>
           <Population name="Q2: PE-A+ , PerCP-A+"  annotation=""  owningGroup="All Samples"  expanded="0"  sortPriority="10"  count="1081" >
             <Graph smoothing="0"  backColor="#ffffff"  foreColor="#000000"  heatMapStatParameter="Comp-FL7-H"  type="Pseudocolor"  fast="1" >
               <Axis dimension="x"  name="Comp-FL7-A"  label=""  auto="auto" />
               <Axis dimension="y"  name="Comp-FL9-A"  label=""  auto="auto" />
               <GraphSettings level="5%"  smoothingHighResolution="1"  contourHighResolution="1"  histogramSmoothingCount="0"  graphResolution="256"  showOutliers="0"  drawLargeDots="0"  dotsToDraw="8000"  tint="le.chartfill.tinted.40"  lineWeight="le.lineweight.normal"  lineStyle="le.linestyle.solid" />
               <GraphEnvironment showGrid="0"  showAxes="tnlTNL"  showGates="1"  showFreqOnPlots="1"  showGateNameOnPlots="1"  showMedians="0"  showUncomped="0"  addEventParam="0"  lastYAxisName="" >
                 <TextTraits font="SansSerif"  size="11"  name="Labels"  style="plain"  color="#000000"  background="#00ffffff"  just="left" />
                 <TextTraits font="SansSerif"  size="11"  name="LayoutGates"  style="plain"  color="#000000"  background="#00ffffff"  just="left" />
                 <TextTraits font="SansSerif"  size="9"  name="Numbers"  style="plain"  color="#000000"  background="#00ffffff"  just="left" />
                 <TextTraits font="SansSerif"  size="9"  name="Legend"  style="plain"  color="#000000"  background="#00ffffff"  just="left" />
                 <WindowPosition x="436"  y="80"  width="390"  height="582"  displayed="1"  panelState="" />
               </GraphEnvironment>
             </Graph>
             <Gate gating:id="ID1710483287" >
               <gating:RectangleGate eventsInside="1"  annoOffsetX="0"  annoOffsetY="0"  tint="#000000"  isTinted="0"  lineWeight="Normal"  userDefined="1"  percentX="0"  percentY="0" >
                 <gating:dimension gating:min="41391.935208364994" >
                   <data-type:fcs-dimension data-type:name="Comp-FL7-A" />
                 </gating:dimension>
                 <gating:dimension gating:min="166894.13277378835" >
                   <data-type:fcs-dimension data-type:name="Comp-FL9-A" />
                 </gating:dimension>
               </gating:RectangleGate>
             </Gate>
           </Population>
           <Population name="Q3: PE-A+ , PerCP-A-"  annotation=""  owningGroup="All Samples"  expanded="0"  sortPriority="10"  count="1377" >
             <Graph smoothing="0"  backColor="#ffffff"  foreColor="#000000"  heatMapStatParameter="Comp-FL7-H"  type="Pseudocolor"  fast="1" >
               <Axis dimension="x"  name="Comp-FL7-A"  label=""  auto="auto" />
               <Axis dimension="y"  name="Comp-FL9-A"  label=""  auto="auto" />
               <GraphSettings level="5%"  smoothingHighResolution="1"  contourHighResolution="1"  histogramSmoothingCount="0"  graphResolution="256"  showOutliers="0"  drawLargeDots="0"  dotsToDraw="8000"  tint="le.chartfill.tinted.40"  lineWeight="le.lineweight.normal"  lineStyle="le.linestyle.solid" />
               <GraphEnvironment showGrid="0"  showAxes="tnlTNL"  showGates="1"  showFreqOnPlots="1"  showGateNameOnPlots="1"  showMedians="0"  showUncomped="0"  addEventParam="0"  lastYAxisName="" >
                 <TextTraits font="SansSerif"  size="11"  name="Labels"  style="plain"  color="#000000"  background="#00ffffff"  just="left" />
                 <TextTraits font="SansSerif"  size="11"  name="LayoutGates"  style="plain"  color="#000000"  background="#00ffffff"  just="left" />
                 <TextTraits font="SansSerif"  size="9"  name="Numbers"  style="plain"  color="#000000"  background="#00ffffff"  just="left" />
                 <TextTraits font="SansSerif"  size="9"  name="Legend"  style="plain"  color="#000000"  background="#00ffffff"  just="left" />
                 <WindowPosition x="436"  y="80"  width="390"  height="582"  displayed="1"  panelState="" />
               </GraphEnvironment>
             </Graph>
             <Gate gating:id="ID315635023" >
               <gating:RectangleGate eventsInside="1"  annoOffsetX="0"  annoOffsetY="0"  tint="#000000"  isTinted="0"  lineWeight="Normal"  userDefined="1"  percentX="0"  percentY="0" >
                 <gating:dimension gating:min="41391.935208364994" >
                   <data-type:fcs-dimension data-type:name="Comp-FL7-A" />
                 </gating:dimension>
                 <gating:dimension gating:max="166894.13277378835" >
                   <data-type:fcs-dimension data-type:name="Comp-FL9-A" />
                 </gating:dimension>
               </gating:RectangleGate>
             </Gate>
           </Population>
           <Population name="Q4: PE-A- , PerCP-A-"  annotation=""  owningGroup="All Samples"  expanded="0"  sortPriority="10"  count="7095" >
             <Graph smoothing="0"  backColor="#ffffff"  foreColor="#000000"  heatMapStatParameter="Comp-FL7-H"  type="Pseudocolor"  fast="1" >
               <Axis dimension="x"  name="Comp-FL7-A"  label=""  auto="auto" />
               <Axis dimension="y"  name="Comp-FL9-A"  label=""  auto="auto" />
               <GraphSettings level="5%"  smoothingHighResolution="1"  contourHighResolution="1"  histogramSmoothingCount="0"  graphResolution="256"  showOutliers="0"  drawLargeDots="0"  dotsToDraw="8000"  tint="le.chartfill.tinted.40"  lineWeight="le.lineweight.normal"  lineStyle="le.linestyle.solid" />
               <GraphEnvironment showGrid="0"  showAxes="tnlTNL"  showGates="1"  showFreqOnPlots="1"  showGateNameOnPlots="1"  showMedians="0"  showUncomped="0"  addEventParam="0"  lastYAxisName="" >
                 <TextTraits font="SansSerif"  size="11"  name="Labels"  style="plain"  color="#000000"  background="#00ffffff"  just="left" />
                 <TextTraits font="SansSerif"  size="11"  name="LayoutGates"  style="plain"  color="#000000"  background="#00ffffff"  just="left" />
                 <TextTraits font="SansSerif"  size="9"  name="Numbers"  style="plain"  color="#000000"  background="#00ffffff"  just="left" />
                 <TextTraits font="SansSerif"  size="9"  name="Legend"  style="plain"  color="#000000"  background="#00ffffff"  just="left" />
                 <WindowPosition x="436"  y="80"  width="390"  height="582"  displayed="1"  panelState="" />
               </GraphEnvironment>
             </Graph>
             <Gate gating:id="ID1082458393" >
               <gating:RectangleGate eventsInside="1"  annoOffsetX="0"  annoOffsetY="0"  tint="#000000"  isTinted="0"  lineWeight="Normal"  userDefined="1"  percentX="0"  percentY="0" >
                 <gating:dimension gating:max="41391.935208364994" >
                   <data-type:fcs-dimension data-type:name="Comp-FL7-A" />
                 </gating:dimension>
                 <gating:dimension gating:max="166894.13277378835" >
                   <data-type:fcs-dimension data-type:name="Comp-FL9-A" />
                 </gating:dimension>
               </gating:RectangleGate>
             </Gate>
           </Population>
         </Subpopulations>
       </SampleNode>
     </Sample>
     <Sample>
       <DataSet uri="file:/C:/Users/CYY/Desktop/cy%20fcs/8.fcs"  sampleID="18" />
       <transforms:spilloverMatrix spectral="0"  prefix="Comp-"  name="Acquisition-defined"  editable="0"  color="#c0c0c0"  version="FlowJo-10.6.2"  status="FINALIZED"  transforms:id="d2711fca-3d25-4cbf-bfb9-016c6d0ca323"  suffix="" >
         <data-type:parameters>
           <data-type:parameter data-type:name="FL7-H"  userProvidedCompInfix="Comp-FL7-H" />
           <data-type:parameter data-type:name="FL9-H"  userProvidedCompInfix="Comp-FL9-H" />
           <data-type:parameter data-type:name="FL7-A"  userProvidedCompInfix="Comp-FL7-A" />
           <data-type:parameter data-type:name="FL9-A"  userProvidedCompInfix="Comp-FL9-A" />
         </data-type:parameters>
         <transforms:spillover data-type:parameter="FL7-H"  userProvidedCompInfix="Comp-FL7-H" >
           <transforms:coefficient data-type:parameter="FL7-H"  transforms:value="1" />
           <transforms:coefficient data-type:parameter="FL9-H"  transforms:value="0" />
           <transforms:coefficient data-type:parameter="FL7-A"  transforms:value="0" />
           <transforms:coefficient data-type:parameter="FL9-A"  transforms:value="0" />
         </transforms:spillover>
         <transforms:spillover data-type:parameter="FL9-H"  userProvidedCompInfix="Comp-FL9-H" >
           <transforms:coefficient data-type:parameter="FL7-H"  transforms:value="0" />
           <transforms:coefficient data-type:parameter="FL9-H"  transforms:value="1" />
           <transforms:coefficient data-type:parameter="FL7-A"  transforms:value="0" />
           <transforms:coefficient data-type:parameter="FL9-A"  transforms:value="0" />
         </transforms:spillover>
         <transforms:spillover data-type:parameter="FL7-A"  userProvidedCompInfix="Comp-FL7-A" >
           <transforms:coefficient data-type:parameter="FL7-H"  transforms:value="0" />
           <transforms:coefficient data-type:parameter="FL9-H"  transforms:value="0" />
           <transforms:coefficient data-type:parameter="FL7-A"  transforms:value="1" />
           <transforms:coefficient data-type:parameter="FL9-A"  transforms:value="0.5325000286" />
         </transforms:spillover>
         <transforms:spillover data-type:parameter="FL9-A"  userProvidedCompInfix="Comp-FL9-A" >
           <transforms:coefficient data-type:parameter="FL7-H"  transforms:value="0" />
           <transforms:coefficient data-type:parameter="FL9-H"  transforms:value="0" />
           <transforms:coefficient data-type:parameter="FL7-A"  transforms:value="0.1162" />
           <transforms:coefficient data-type:parameter="FL9-A"  transforms:value="1" />
         </transforms:spillover>
       </transforms:spilloverMatrix>
       <Transformations>
         <transforms:linear transforms:minRange="0"  transforms:maxRange="16777216"  gain="1" >
           <data-type:parameter data-type:name="FSC-H" />
         </transforms:linear>
         <transforms:linear transforms:minRange="0"  transforms:maxRange="16777216"  gain="1" >
           <data-type:parameter data-type:name="FSC-A" />
         </transforms:linear>
         <transforms:linear transforms:minRange="0"  transforms:maxRange="16777216"  gain="1" >
           <data-type:parameter data-type:name="SSC-H" />
         </transforms:linear>
         <transforms:linear transforms:minRange="0"  transforms:maxRange="16777216"  gain="1" >
           <data-type:parameter data-type:name="SSC-A" />
         </transforms:linear>
         <transforms:biex transforms:length="256"  transforms:maxRange="16777216"  transforms:neg="0"  transforms:width="-5"  transforms:pos="6.2247198959" >
           <data-type:parameter data-type:name="FL7-H" />
         </transforms:biex>
         <transforms:biex transforms:length="256"  transforms:maxRange="530542153.5661951"  transforms:neg="0"  transforms:width="-5"  transforms:pos="6.7247198959" >
           <data-type:parameter data-type:name="FL7-A" />
         </transforms:biex>
         <transforms:biex transforms:length="256"  transforms:maxRange="16777216"  transforms:neg="0"  transforms:width="-5"  transforms:pos="6.2247198959" >
           <data-type:parameter data-type:name="FL9-H" />
         </transforms:biex>
         <transforms:biex transforms:length="256"  transforms:maxRange="1677721600.0000005"  transforms:neg="0"  transforms:width="-5"  transforms:pos="6.7247198959" >
           <data-type:parameter data-type:name="FL9-A" />
         </transforms:biex>
         <transforms:linear transforms:minRange="0"  transforms:maxRange="10000"  gain="1" >
           <data-type:parameter data-type:name="FSC-Width" />
         </transforms:linear>
         <transforms:linear transforms:minRange="0.1987828532"  transforms:maxRange="17"  gain="0.0000195958" >
           <data-type:parameter data-type:name="Time" />
         </transforms:linear>
         <transforms:biex transforms:length="256"  transforms:maxRange="16777216"  transforms:neg="0"  transforms:width="-5"  transforms:pos="6.2247198959" >
           <data-type:parameter data-type:name="Comp-FL7-H" />
         </transforms:biex>
         <transforms:biex transforms:length="256"  transforms:maxRange="16777216"  transforms:neg="0"  transforms:width="-5"  transforms:pos="6.2247198959" >
           <data-type:parameter data-type:name="Comp-FL9-H" />
         </transforms:biex>
         <transforms:biex transforms:length="256"  transforms:maxRange="530542153.5661951"  transforms:neg="0"  transforms:width="-5"  transforms:pos="6.7247198959" >
           <data-type:parameter data-type:name="Comp-FL7-A" />
         </transforms:biex>
         <transforms:biex transforms:length="256"  transforms:maxRange="1677721600.0000005"  transforms:neg="0"  transforms:width="-5"  transforms:pos="6.7247198959" >
           <data-type:parameter data-type:name="Comp-FL9-A" />
         </transforms:biex>
       </Transformations>
       <Keywords>
         <Keyword name="FJ_FCS_VERSION"  value="3" />
         <Keyword name="$BEGINSTEXT"  value="0" />
         <Keyword name="$ENDSTEXT"  value="0" />
         <Keyword name="$BEGINDATA"  value="0000000000005216" />
         <Keyword name="$ENDDATA"  value="0000000000405215" />
         <Keyword name="$BEGINANALYSIS"  value="0" />
         <Keyword name="$ENDANALYSIS"  value="0" />
         <Keyword name="$TOT"  value="0000000000010000" />
         <Keyword name="FILVER"  value="1" />
         <Keyword name="$FIL"  value="8.fcs" />
         <Keyword name="$SYS"  value="Microsoft Windows NT 6.2.9200.0" />
         <Keyword name="$MODE"  value="L" />
         <Keyword name="$BYTEORD"  value="4,3,2,1" />
         <Keyword name="$DATATYPE"  value="F" />
         <Keyword name="$NEXTDATA"  value="0" />
         <Keyword name="CYTEXPERTFIL"  value="True" />
         <Keyword name="TBID"  value="7c052fe3-a239-4b3c-9914-3e985b263acb" />
         <Keyword name="TBNM"  value="8" />
         <Keyword name="$PAR"  value="10" />
         <Keyword name="$BTIM"  value="12:58:12" />
         <Keyword name="$ETIM"  value="12:58:29" />
         <Keyword name="$DATE"  value="04-Jul-2023" />
         <Keyword name="$CYT"  value="CytoFLEX" />
         <Keyword name="RCTOT"  value="10000" />
         <Keyword name="USRCTOT"  value="True" />
         <Keyword name="CGNM"  value="All Events " />
         <Keyword name="RCTIM"  value="600" />
         <Keyword name="USRCTIM"  value="True" />
         <Keyword name="$SPILLOVER"  value="4,FL7-H,FL9-H,FL7-A,FL9-A,1,0,0,0,0,1,0,0,0,0,1,0.5325,0,0,0.1162,1" />
         <Keyword name="RCVOL"  value="10" />
         <Keyword name="USRCVOL"  value="False" />
         <Keyword name="$TIMESTEP"  value="0.00002" />
         <Keyword name="$P1N"  value="FSC-H" />
         <Keyword name="$P1S"  value="FSC-H" />
         <Keyword name="$P1R"  value="16777216" />
         <Keyword name="$P1B"  value="32" />
         <Keyword name="$P1E"  value="0,0" />
         <Keyword name="$P1G"  value="1.0" />
         <Keyword name="P1DISPLAY"  value="LIN" />
         <Keyword name="$P2N"  value="FSC-A" />
         <Keyword name="$P2S"  value="FSC-A" />
         <Keyword name="$P2R"  value="16777216" />
         <Keyword name="$P2B"  value="32" />
         <Keyword name="$P2E"  value="0,0" />
         <Keyword name="$P2G"  value="1.0" />
         <Keyword name="P2DISPLAY"  value="LIN" />
         <Keyword name="$P3N"  value="SSC-H" />
         <Keyword name="$P3S"  value="SSC-H" />
         <Keyword name="$P3R"  value="16777216" />
         <Keyword name="$P3B"  value="32" />
         <Keyword name="$P3E"  value="0,0" />
         <Keyword name="$P3G"  value="1.0" />
         <Keyword name="P3DISPLAY"  value="LIN" />
         <Keyword name="$P4N"  value="SSC-A" />
         <Keyword name="$P4S"  value="SSC-A" />
         <Keyword name="$P4R"  value="16777216" />
         <Keyword name="$P4B"  value="32" />
         <Keyword name="$P4E"  value="0,0" />
         <Keyword name="$P4G"  value="1.0" />
         <Keyword name="P4DISPLAY"  value="LIN" />
         <Keyword name="$P5N"  value="FL7-H" />
         <Keyword name="$P5S"  value="PE-H" />
         <Keyword name="$P5R"  value="16777216" />
         <Keyword name="$P5B"  value="32" />
         <Keyword name="$P5E"  value="0,0" />
         <Keyword name="$P5G"  value="1.0" />
         <Keyword name="P5DISPLAY"  value="LOG" />
         <Keyword name="$P6N"  value="FL7-A" />
         <Keyword name="$P6S"  value="PE-A" />
         <Keyword name="$P6R"  value="16777216" />
         <Keyword name="$P6B"  value="32" />
         <Keyword name="$P6E"  value="0,0" />
         <Keyword name="$P6G"  value="1.0" />
         <Keyword name="P6DISPLAY"  value="LOG" />
         <Keyword name="$P7N"  value="FL9-H" />
         <Keyword name="$P7S"  value="PerCP-H" />
         <Keyword name="$P7R"  value="16777216" />
         <Keyword name="$P7B"  value="32" />
         <Keyword name="$P7E"  value="0,0" />
         <Keyword name="$P7G"  value="1.0" />
         <Keyword name="P7DISPLAY"  value="LOG" />
         <Keyword name="$P8N"  value="FL9-A" />
         <Keyword name="$P8S"  value="PerCP-A" />
         <Keyword name="$P8R"  value="16777216" />
         <Keyword name="$P8B"  value="32" />
         <Keyword name="$P8E"  value="0,0" />
         <Keyword name="$P8G"  value="1.0" />
         <Keyword name="P8DISPLAY"  value="LOG" />
         <Keyword name="$P9N"  value="FSC-Width" />
         <Keyword name="$P9S"  value="FSC-Width" />
         <Keyword name="$P9R"  value="10000" />
         <Keyword name="$P9B"  value="32" />
         <Keyword name="$P9E"  value="0,0" />
         <Keyword name="$P9G"  value="1.0" />
         <Keyword name="P9DISPLAY"  value="LIN" />
         <Keyword name="$P10N"  value="Time" />
         <Keyword name="$P10S"  value="Time" />
         <Keyword name="$P10R"  value="900000000" />
         <Keyword name="$P10B"  value="32" />
         <Keyword name="$P10E"  value="0,0" />
         <Keyword name="$P10G"  value="1.0" />
         <Keyword name="P10DISPLAY"  value="LIN" />
         <Keyword name="$LOST"  value="0" />
         <Keyword name="$ABRT"  value="77" />
         <Keyword name="IMPTTB"  value="False" />
         <Keyword name="FLLW"  value="True" />
         <Keyword name="RCD"  value="True" />
         <Keyword name="$VOL"  value="2959.401" />
         <Keyword name="$OP"  value="BC" />
         <Keyword name="DURTIM"  value="17.553520" />
         <Keyword name="SMFLWRTHIS"  value="17.60558,10" />
         <Keyword name="USCOMP"  value="True" />
         <Keyword name="AHCOMPSYNC"  value="False" />
         <Keyword name="COMPCHH"  value="PEPerCP" />
         <Keyword name="COMPBGH"  value="544.375395.75" />
         <Keyword name="COMPAFH"  value="00" />
         <Keyword name="COMPH"  value="1001" />
         <Keyword name="COMPGAINH"  value="29300" />
         <Keyword name="COMPCHA"  value="PEPerCP" />
         <Keyword name="COMPBGA"  value="5017.54247" />
         <Keyword name="COMPAFA"  value="00" />
         <Keyword name="COMPA"  value="10.11620.53251" />
         <Keyword name="COMPGAINA"  value="29300" />
         <Keyword name="SN"  value="BF29328" />
         <Keyword name="$CYTSN"  value="BF29328" />
         <Keyword name="FLDSM"  value="10" />
         <Keyword name="CHAR"  value="10" />
         <Keyword name="CH1ID"  value="FSC" />
         <Keyword name="CH1NM"  value="FSC" />
         <Keyword name="CH1AD"  value="14" />
         <Keyword name="CH1DA"  value="22" />
         <Keyword name="CH1TH"  value="262774" />
         <Keyword name="CH1TR"  value="64" />
         <Keyword name="CH1GAIN"  value="61" />
         <Keyword name="CH1USH"  value="False" />
         <Keyword name="CH1DELAY"  value="0" />
         <Keyword name="CH1DELTA"  value="24" />
         <Keyword name="CH1THUS"  value="True" />
         <Keyword name="CH1FL"  value="False" />
         <Keyword name="CH1HS"  value="8" />
         <Keyword name="CH1AS"  value="2" />
         <Keyword name="CH1HATFL"  value="294.875" />
         <Keyword name="CH1AATFL"  value="3815.5" />
         <Keyword name="CH1HAVAL"  value="1250000" />
         <Keyword name="CH2ID"  value="SSC" />
         <Keyword name="CH2NM"  value="SSC" />
         <Keyword name="CH2AD"  value="8" />
         <Keyword name="CH2DA"  value="16" />
         <Keyword name="CH2TH"  value="10000" />
         <Keyword name="CH2TR"  value="64" />
         <Keyword name="CH2GAIN"  value="62" />
         <Keyword name="CH2USH"  value="True" />
         <Keyword name="CH2DELAY"  value="0" />
         <Keyword name="CH2DELTA"  value="24" />
         <Keyword name="CH2THUS"  value="False" />
         <Keyword name="CH2FL"  value="False" />
         <Keyword name="CH2HS"  value="8" />
         <Keyword name="CH2AS"  value="2" />
         <Keyword name="CH2FLNMS"  value="SSC" />
         <Keyword name="CH2HATFL"  value="431.125" />
         <Keyword name="CH2AATFL"  value="4736.5" />
         <Keyword name="CH2HAVAL"  value="1250000" />
         <Keyword name="CH3ID"  value="FL6" />
         <Keyword name="CH3NM"  value="FITC" />
         <Keyword name="CH3AD"  value="11" />
         <Keyword name="CH3DA"  value="19" />
         <Keyword name="CH3TH"  value="10000" />
         <Keyword name="CH3TR"  value="64" />
         <Keyword name="CH3GAIN"  value="82" />
         <Keyword name="CH3USH"  value="True" />
         <Keyword name="CH3DELAY"  value="0" />
         <Keyword name="CH3DELTA"  value="24" />
         <Keyword name="CH3THUS"  value="False" />
         <Keyword name="CH3FL"  value="False" />
         <Keyword name="CH3HS"  value="8" />
         <Keyword name="CH3AS"  value="2" />
         <Keyword name="CH3FLNMS"  value="FITC" />
         <Keyword name="CH3HATFL"  value="553.75" />
         <Keyword name="CH3AATFL"  value="5514.5" />
         <Keyword name="CH3HAVAL"  value="6875000" />
         <Keyword name="CH4ID"  value="FL7" />
         <Keyword name="CH4NM"  value="PE" />
         <Keyword name="CH4AD"  value="10" />
         <Keyword name="CH4DA"  value="18" />
         <Keyword name="CH4TH"  value="10000" />
         <Keyword name="CH4TR"  value="64" />
         <Keyword name="CH4GAIN"  value="29" />
         <Keyword name="CH4USH"  value="True" />
         <Keyword name="CH4DELAY"  value="0" />
         <Keyword name="CH4DELTA"  value="24" />
         <Keyword name="CH4THUS"  value="False" />
         <Keyword name="CH4FL"  value="True" />
         <Keyword name="CH4HS"  value="8" />
         <Keyword name="CH4AS"  value="2" />
         <Keyword name="CH4FLNMS"  value="PE" />
         <Keyword name="CH4HATFL"  value="544.375" />
         <Keyword name="CH4AATFL"  value="5017.5" />
         <Keyword name="CH4HAVAL"  value="6875000" />
         <Keyword name="CH5ID"  value="FL9" />
         <Keyword name="CH5NM"  value="PerCP" />
         <Keyword name="CH5AD"  value="12" />
         <Keyword name="CH5DA"  value="20" />
         <Keyword name="CH5TH"  value="10000" />
         <Keyword name="CH5TR"  value="64" />
         <Keyword name="CH5GAIN"  value="300" />
         <Keyword name="CH5USH"  value="True" />
         <Keyword name="CH5DELAY"  value="0" />
         <Keyword name="CH5DELTA"  value="24" />
         <Keyword name="CH5THUS"  value="False" />
         <Keyword name="CH5FL"  value="True" />
         <Keyword name="CH5HS"  value="8" />
         <Keyword name="CH5AS"  value="2" />
         <Keyword name="CH5FLNMS"  value="PerCP" />
         <Keyword name="CH5HATFL"  value="395.75" />
         <Keyword name="CH5AATFL"  value="4247" />
         <Keyword name="CH5HAVAL"  value="6875000" />
         <Keyword name="CH6ID"  value="FL10" />
         <Keyword name="CH6NM"  value="PC7" />
         <Keyword name="CH6AD"  value="13" />
         <Keyword name="CH6DA"  value="21" />
         <Keyword name="CH6TH"  value="10000" />
         <Keyword name="CH6TR"  value="64" />
         <Keyword name="CH6GAIN"  value="346" />
         <Keyword name="CH6USH"  value="True" />
         <Keyword name="CH6DELAY"  value="0" />
         <Keyword name="CH6DELTA"  value="24" />
         <Keyword name="CH6THUS"  value="False" />
         <Keyword name="CH6FL"  value="False" />
         <Keyword name="CH6HS"  value="8" />
         <Keyword name="CH6AS"  value="2" />
         <Keyword name="CH6FLNMS"  value="PC7" />
         <Keyword name="CH6HATFL"  value="396.625" />
         <Keyword name="CH6AATFL"  value="4092" />
         <Keyword name="CH6HAVAL"  value="6875000" />
         <Keyword name="CH7ID"  value="FL11" />
         <Keyword name="CH7NM"  value="APC" />
         <Keyword name="CH7AD"  value="1" />
         <Keyword name="CH7DA"  value="1" />
         <Keyword name="CH7TH"  value="10000" />
         <Keyword name="CH7TR"  value="64" />
         <Keyword name="CH7GAIN"  value="500" />
         <Keyword name="CH7USH"  value="True" />
         <Keyword name="CH7DELAY"  value="-40.32" />
         <Keyword name="CH7DELTA"  value="24" />
         <Keyword name="CH7THUS"  value="False" />
         <Keyword name="CH7FL"  value="False" />
         <Keyword name="CH7HS"  value="8" />
         <Keyword name="CH7AS"  value="2" />
         <Keyword name="CH7FLNMS"  value="APC" />
         <Keyword name="CH7HATFL"  value="420.375" />
         <Keyword name="CH7AATFL"  value="4927" />
         <Keyword name="CH7HAVAL"  value="6875000" />
         <Keyword name="CH8ID"  value="FL13" />
         <Keyword name="CH8NM"  value="APC-cy7" />
         <Keyword name="CH8AD"  value="0" />
         <Keyword name="CH8DA"  value="0" />
         <Keyword name="CH8TH"  value="10000" />
         <Keyword name="CH8TR"  value="64" />
         <Keyword name="CH8GAIN"  value="530" />
         <Keyword name="CH8USH"  value="True" />
         <Keyword name="CH8DELAY"  value="-40.32" />
         <Keyword name="CH8DELTA"  value="24" />
         <Keyword name="CH8THUS"  value="False" />
         <Keyword name="CH8FL"  value="False" />
         <Keyword name="CH8HS"  value="8" />
         <Keyword name="CH8AS"  value="2" />
         <Keyword name="CH8FLNMS"  value="APC-cy7" />
         <Keyword name="CH8HATFL"  value="391.375" />
         <Keyword name="CH8AATFL"  value="4616" />
         <Keyword name="CH8HAVAL"  value="6875000" />
         <Keyword name="CH9ID"  value="FL1" />
         <Keyword name="CH9NM"  value="PB450" />
         <Keyword name="CH9AD"  value="4" />
         <Keyword name="CH9DA"  value="4" />
         <Keyword name="CH9TH"  value="10000" />
         <Keyword name="CH9TR"  value="64" />
         <Keyword name="CH9GAIN"  value="33" />
         <Keyword name="CH9USH"  value="True" />
         <Keyword name="CH9DELAY"  value="41.92" />
         <Keyword name="CH9DELTA"  value="24" />
         <Keyword name="CH9THUS"  value="False" />
         <Keyword name="CH9FL"  value="False" />
         <Keyword name="CH9HS"  value="8" />
         <Keyword name="CH9AS"  value="2" />
         <Keyword name="CH9FLNMS"  value="PB450" />
         <Keyword name="CH9HATFL"  value="396.625" />
         <Keyword name="CH9AATFL"  value="5210" />
         <Keyword name="CH9HAVAL"  value="6875000" />
         <Keyword name="CH10ID"  value="FL2" />
         <Keyword name="CH10NM"  value="V525" />
         <Keyword name="CH10AD"  value="5" />
         <Keyword name="CH10DA"  value="5" />
         <Keyword name="CH10TH"  value="10000" />
         <Keyword name="CH10TR"  value="64" />
         <Keyword name="CH10GAIN"  value="20" />
         <Keyword name="CH10USH"  value="True" />
         <Keyword name="CH10DELAY"  value="41.92" />
         <Keyword name="CH10DELTA"  value="24" />
         <Keyword name="CH10THUS"  value="False" />
         <Keyword name="CH10FL"  value="False" />
         <Keyword name="CH10HS"  value="8" />
         <Keyword name="CH10AS"  value="2" />
         <Keyword name="CH10FLNMS"  value="V525" />
         <Keyword name="CH10HATFL"  value="567" />
         <Keyword name="CH10AATFL"  value="5201" />
         <Keyword name="CH10HAVAL"  value="6875000" />
         <Keyword name="PCHID"  value="FSC" />
         <Keyword name="PCHTP"  value="ManualThreshold" />
         <Keyword name="TRLGC"  value="None" />
         <Keyword name="WCH"  value="FSC" />
         <Keyword name="DGAIN"  value="1" />
         <Keyword name="SWVER"  value="CytExpert 2.5.0.77" />
         <Keyword name="$P11N"  value="Comp-FL7-H" />
         <Keyword name="$P11S"  value="PE-H" />
         <Keyword name="$P11R"  value="16777216" />
         <Keyword name="$P12N"  value="Comp-FL9-H" />
         <Keyword name="$P12S"  value="PerCP-H" />
         <Keyword name="$P12R"  value="16777216" />
         <Keyword name="$P13N"  value="Comp-FL7-A" />
         <Keyword name="$P13S"  value="PE-A" />
         <Keyword name="$P13R"  value="530542153" />
         <Keyword name="$P14N"  value="Comp-FL9-A" />
         <Keyword name="$P14S"  value="PerCP-A" />
         <Keyword name="$P14R"  value="1677721600" />
       </Keywords>
       <SampleValidity version="1"  sampleTime="17" >
         <Time avgDeltaT="3.70049e-22"  values="" />
         <LargeDeltaTimeCheck biggestDeltaT="3.70049e-22"  avgDeltaT="3.70049e-22" />
         <EventRateConsistency slope="1.4013e-44"  mean="1.4013e-41" />
         <ParameterCheck name="FL9-H"  numChannels="4096"  numInFirstChannels="0"  numInLastChannels="0"  minChannel="1"  maxChannel="4095" >
           <Medians length="10"  values="1964 1980 1978 1986 1988 1988 1992 1993 1988 1994 " />
           <KineticsThresholdCheck mean="1985.1"  stddev="9.04863" />
           <Kinetics name="FL9-H"  range="17" >
             <Plot1D length="17"  values="45490.89063 37827.55078 29733.99609 46561.51172 47122.17969 35254.49219 40509.04297 36637.77734 36141.58984 39120.30469 35185.81641 39610.12500 36297.66406 45918.75000 32374.49219 46612.44922 39741.49219 " />
           </Kinetics>
           <TrendThresholdCheck slope="2.53939"  mean="1985.1"  ratio="0.0127923" />
         </ParameterCheck>
         <ParameterCheck name="FSC-Width"  numChannels="4096"  numInFirstChannels="0"  numInLastChannels="0"  minChannel="1"  maxChannel="4095" >
           <Medians length="10"  values="716 714 714 716 715 718 719 717 712 713 " />
           <KineticsThresholdCheck mean="715.4"  stddev="2.22111" />
           <Kinetics name="FSC-Width"  range="17" >
             <Plot1D length="17"  values="1812.44055 1824.57874 1839.76794 1817.66187 1842.02698 1836.36523 1836.88647 1849.93445 1825.30139 1873.55334 1840.53064 1847.31360 1845.40759 1824.51746 1824.66284 1840.63843 1842.58179 " />
           </Kinetics>
           <TrendThresholdCheck slope="-0.0848485"  mean="715.4"  ratio="0.00118603" />
         </ParameterCheck>
         <ParameterCheck name="SSC-H"  numChannels="4096"  numInFirstChannels="0"  numInLastChannels="0"  minChannel="1"  maxChannel="4095" >
           <Medians length="10"  values="225 228 227 234 225 232 232 228 223 231 " />
           <KineticsThresholdCheck mean="228.5"  stddev="3.62859" />
           <Kinetics name="SSC-H"  range="17" >
             <Plot1D length="17"  values="931661.81250 987818.62500 1020600.12500 1003056.06250 993521.93750 992142.37500 985606.93750 985575.81250 947108.75000 1039540.68750 965648.68750 1008649.56250 973130.75000 957869.75000 982240.56250 981120.93750 999345.31250 " />
           </Kinetics>
           <TrendThresholdCheck slope="0.151515"  mean="228.5"  ratio="0.00663086" />
         </ParameterCheck>
         <ParameterCheck name="SSC-A"  numChannels="4096"  numInFirstChannels="0"  numInLastChannels="21"  minChannel="1"  maxChannel="4095" >
           <Medians length="10"  values="407 413 406 410 406 418 427 418 403 415 " />
           <KineticsThresholdCheck mean="412.3"  stddev="7.36433" />
           <Kinetics name="SSC-A"  range="17" >
             <Plot1D length="17"  values="1793323.00000 1923052.12500 2099466.75000 2062301.37500 1914989.25000 1911305.12500 1931671.87500 1919765.62500 1782050.50000 2117830.50000 1943438.25000 1942075.62500 1870383.37500 1822087.12500 1868776.37500 1888020.50000 1923527.25000 " />
           </Kinetics>
           <TrendThresholdCheck slope="0.757576"  mean="412.3"  ratio="0.0183744" />
         </ParameterCheck>
         <ParameterCheck name="FSC-H"  numChannels="4096"  numInFirstChannels="0"  numInLastChannels="0"  minChannel="1"  maxChannel="4095" >
           <Medians length="10"  values="232 233 233 235 228 233 236 233 235 234 " />
           <KineticsThresholdCheck mean="233.2"  stddev="2.20101" />
           <Kinetics name="FSC-H"  range="17" >
             <Plot1D length="17"  values="890526.06250 923205.50000 924275.12500 913970.37500 929639.81250 919845.68750 917588.31250 893862.37500 897303.31250 927220.50000 905454.37500 925936.50000 923673.50000 885862.25000 908673.93750 931771.81250 927792.25000 " />
           </Kinetics>
           <TrendThresholdCheck slope="0.242424"  mean="233.2"  ratio="0.0103956" />
         </ParameterCheck>
         <ParameterCheck name="FL7-A"  numChannels="4096"  numInFirstChannels="2"  numInLastChannels="10"  minChannel="1"  maxChannel="3186" >
           <Medians length="10"  values="1281 1283 1294 1305 1299 1302 1306 1295 1300 1311 " />
           <KineticsThresholdCheck mean="1297.6"  stddev="9.66322" />
           <Kinetics name="FL7-A"  range="17" >
             <Plot1D length="17"  values="149328.37500 128366.13281 81719.28906 156335.10938 178029.21875 82144.34375 111219.53906 79079.25000 98387.03906 90816.52344 103655.08594 128348.32031 103004.15625 115533.32031 65468.85547 144373.90625 112531.39844 " />
           </Kinetics>
           <TrendThresholdCheck slope="2.42424"  mean="1297.6"  ratio="0.0186825" />
         </ParameterCheck>
         <ParameterCheck name="FL7-H"  numChannels="4096"  numInFirstChannels="0"  numInLastChannels="0"  minChannel="1"  maxChannel="4095" >
           <Medians length="10"  values="1808 1818 1831 1834 1825 1830 1834 1828 1832 1841 " />
           <KineticsThresholdCheck mean="1828.1"  stddev="9.30293" />
           <Kinetics name="FL7-H"  range="17" >
             <Plot1D length="17"  values="76140.64063 65221.85547 41177.55078 63125.60547 62243.95313 36125.39844 50842.49609 43537.34766 29963.21875 42871.27734 50808.07813 57778.99609 50143.28906 44063.48047 30957.58203 74931.67188 56275.57031 " />
           </Kinetics>
           <TrendThresholdCheck slope="2.33333"  mean="1828.1"  ratio="0.0127637" />
         </ParameterCheck>
         <ParameterCheck name="FSC-A"  numChannels="4096"  numInFirstChannels="0"  numInLastChannels="2"  minChannel="1"  maxChannel="4095" >
           <Medians length="10"  values="391 395 396 400 385 397 397 396 397 398 " />
           <KineticsThresholdCheck mean="395.2"  stddev="4.26354" />
           <Kinetics name="FSC-A"  range="17" >
             <Plot1D length="17"  values="1604079.25000 1673468.00000 1719311.50000 1664087.62500 1693897.37500 1682405.87500 1682518.75000 1630597.75000 1615192.50000 1735166.25000 1671669.62500 1702542.00000 1686334.37500 1605613.25000 1635823.12500 1706094.12500 1693917.12500 " />
           </Kinetics>
           <TrendThresholdCheck slope="0.484848"  mean="395.2"  ratio="0.0122684" />
         </ParameterCheck>
         <ParameterCheck name="FL9-A"  numChannels="4096"  numInFirstChannels="0"  numInLastChannels="0"  minChannel="1"  maxChannel="2883" >
           <Medians length="10"  values="1108 1120 1119 1130 1133 1132 1136 1135 1130 1138 " />
           <KineticsThresholdCheck mean="1128.1"  stddev="9.46866" />
           <Kinetics name="FL9-A"  range="17" >
             <Plot1D length="17"  values="78491.53906 66612.31250 54696.12109 88010.46094 96111.98438 66906.60938 73791.86719 65964.56250 68938.39844 71977.34375 69341.14063 72411.35156 67064.37500 81430.98438 60451.15625 84478.81250 73674.17969 " />
           </Kinetics>
           <TrendThresholdCheck slope="2.64848"  mean="1128.1"  ratio="0.0234774" />
         </ParameterCheck>
       </SampleValidity>
       <SampleNode name="8.fcs"  annotation=""  owningGroup=""  expanded="0"  sortPriority="10"  count="10000"  sampleID="18" >
         <Graph smoothing="0"  backColor="#ffffff"  foreColor="#000000"  heatMapStatParameter="Comp-FL7-H"  type="Pseudocolor"  fast="1" >
           <Axis dimension="x"  name="Comp-FL7-A"  label=""  auto="auto" />
           <Axis dimension="y"  name="Comp-FL9-A"  label=""  auto="auto" />
           <GraphSettings level="5%"  smoothingHighResolution="1"  contourHighResolution="1"  histogramSmoothingCount="0"  graphResolution="256"  showOutliers="0"  drawLargeDots="0"  dotsToDraw="8000"  tint="le.chartfill.tinted.40"  lineWeight="le.lineweight.normal"  lineStyle="le.linestyle.solid" />
           <GraphEnvironment showGrid="0"  showAxes="tnlTNL"  showGates="1"  showFreqOnPlots="1"  showGateNameOnPlots="1"  showMedians="0"  showUncomped="0"  addEventParam="0"  lastYAxisName="" >
             <TextTraits font="SansSerif"  size="11"  name="Labels"  style="plain"  color="#000000"  background="#00ffffff"  just="left" />
             <TextTraits font="SansSerif"  size="11"  name="LayoutGates"  style="plain"  color="#000000"  background="#00ffffff"  just="left" />
             <TextTraits font="SansSerif"  size="9"  name="Numbers"  style="plain"  color="#000000"  background="#00ffffff"  just="left" />
             <TextTraits font="SansSerif"  size="9"  name="Legend"  style="plain"  color="#000000"  background="#00ffffff"  just="left" />
             <WindowPosition x="700"  y="0"  width="390"  height="582"  displayed="0"  panelState="---" />
           </GraphEnvironment>
         </Graph>
         <Subpopulations>
           <Population name="Q1: PE-A- , PerCP-A+"  annotation=""  owningGroup="All Samples"  expanded="0"  sortPriority="10"  count="270" >
             <Graph smoothing="0"  backColor="#ffffff"  foreColor="#000000"  heatMapStatParameter="Comp-FL7-H"  type="Pseudocolor"  fast="1" >
               <Axis dimension="x"  name="Comp-FL7-A"  label=""  auto="auto" />
               <Axis dimension="y"  name="Comp-FL9-A"  label=""  auto="auto" />
               <GraphSettings level="5%"  smoothingHighResolution="1"  contourHighResolution="1"  histogramSmoothingCount="0"  graphResolution="256"  showOutliers="0"  drawLargeDots="0"  dotsToDraw="8000"  tint="le.chartfill.tinted.40"  lineWeight="le.lineweight.normal"  lineStyle="le.linestyle.solid" />
               <GraphEnvironment showGrid="0"  showAxes="tnlTNL"  showGates="1"  showFreqOnPlots="1"  showGateNameOnPlots="1"  showMedians="0"  showUncomped="0"  addEventParam="0"  lastYAxisName="" >
                 <TextTraits font="SansSerif"  size="11"  name="Labels"  style="plain"  color="#000000"  background="#00ffffff"  just="left" />
                 <TextTraits font="SansSerif"  size="11"  name="LayoutGates"  style="plain"  color="#000000"  background="#00ffffff"  just="left" />
                 <TextTraits font="SansSerif"  size="9"  name="Numbers"  style="plain"  color="#000000"  background="#00ffffff"  just="left" />
                 <TextTraits font="SansSerif"  size="9"  name="Legend"  style="plain"  color="#000000"  background="#00ffffff"  just="left" />
                 <WindowPosition x="436"  y="80"  width="390"  height="582"  displayed="1"  panelState="" />
               </GraphEnvironment>
             </Graph>
             <Gate gating:id="ID1237450834" >
               <gating:RectangleGate eventsInside="1"  annoOffsetX="0"  annoOffsetY="0"  tint="#000000"  isTinted="0"  lineWeight="Normal"  userDefined="1"  percentX="0"  percentY="0" >
                 <gating:dimension gating:max="41391.935208364994" >
                   <data-type:fcs-dimension data-type:name="Comp-FL7-A" />
                 </gating:dimension>
                 <gating:dimension gating:min="166894.13277378835" >
                   <data-type:fcs-dimension data-type:name="Comp-FL9-A" />
                 </gating:dimension>
               </gating:RectangleGate>
             </Gate>
           </Population>
           <Population name="Q2: PE-A+ , PerCP-A+"  annotation=""  owningGroup="All Samples"  expanded="0"  sortPriority="10"  count="154" >
             <Graph smoothing="0"  backColor="#ffffff"  foreColor="#000000"  heatMapStatParameter="Comp-FL7-H"  type="Pseudocolor"  fast="1" >
               <Axis dimension="x"  name="Comp-FL7-A"  label=""  auto="auto" />
               <Axis dimension="y"  name="Comp-FL9-A"  label=""  auto="auto" />
               <GraphSettings level="5%"  smoothingHighResolution="1"  contourHighResolution="1"  histogramSmoothingCount="0"  graphResolution="256"  showOutliers="0"  drawLargeDots="0"  dotsToDraw="8000"  tint="le.chartfill.tinted.40"  lineWeight="le.lineweight.normal"  lineStyle="le.linestyle.solid" />
               <GraphEnvironment showGrid="0"  showAxes="tnlTNL"  showGates="1"  showFreqOnPlots="1"  showGateNameOnPlots="1"  showMedians="0"  showUncomped="0"  addEventParam="0"  lastYAxisName="" >
                 <TextTraits font="SansSerif"  size="11"  name="Labels"  style="plain"  color="#000000"  background="#00ffffff"  just="left" />
                 <TextTraits font="SansSerif"  size="11"  name="LayoutGates"  style="plain"  color="#000000"  background="#00ffffff"  just="left" />
                 <TextTraits font="SansSerif"  size="9"  name="Numbers"  style="plain"  color="#000000"  background="#00ffffff"  just="left" />
                 <TextTraits font="SansSerif"  size="9"  name="Legend"  style="plain"  color="#000000"  background="#00ffffff"  just="left" />
                 <WindowPosition x="436"  y="80"  width="390"  height="582"  displayed="1"  panelState="" />
               </GraphEnvironment>
             </Graph>
             <Gate gating:id="ID1983506490" >
               <gating:RectangleGate eventsInside="1"  annoOffsetX="0"  annoOffsetY="0"  tint="#000000"  isTinted="0"  lineWeight="Normal"  userDefined="1"  percentX="0"  percentY="0" >
                 <gating:dimension gating:min="41391.935208364994" >
                   <data-type:fcs-dimension data-type:name="Comp-FL7-A" />
                 </gating:dimension>
                 <gating:dimension gating:min="166894.13277378835" >
                   <data-type:fcs-dimension data-type:name="Comp-FL9-A" />
                 </gating:dimension>
               </gating:RectangleGate>
             </Gate>
           </Population>
           <Population name="Q3: PE-A+ , PerCP-A-"  annotation=""  owningGroup="All Samples"  expanded="0"  sortPriority="10"  count="480" >
             <Graph smoothing="0"  backColor="#ffffff"  foreColor="#000000"  heatMapStatParameter="Comp-FL7-H"  type="Pseudocolor"  fast="1" >
               <Axis dimension="x"  name="Comp-FL7-A"  label=""  auto="auto" />
               <Axis dimension="y"  name="Comp-FL9-A"  label=""  auto="auto" />
               <GraphSettings level="5%"  smoothingHighResolution="1"  contourHighResolution="1"  histogramSmoothingCount="0"  graphResolution="256"  showOutliers="0"  drawLargeDots="0"  dotsToDraw="8000"  tint="le.chartfill.tinted.40"  lineWeight="le.lineweight.normal"  lineStyle="le.linestyle.solid" />
               <GraphEnvironment showGrid="0"  showAxes="tnlTNL"  showGates="1"  showFreqOnPlots="1"  showGateNameOnPlots="1"  showMedians="0"  showUncomped="0"  addEventParam="0"  lastYAxisName="" >
                 <TextTraits font="SansSerif"  size="11"  name="Labels"  style="plain"  color="#000000"  background="#00ffffff"  just="left" />
                 <TextTraits font="SansSerif"  size="11"  name="LayoutGates"  style="plain"  color="#000000"  background="#00ffffff"  just="left" />
                 <TextTraits font="SansSerif"  size="9"  name="Numbers"  style="plain"  color="#000000"  background="#00ffffff"  just="left" />
                 <TextTraits font="SansSerif"  size="9"  name="Legend"  style="plain"  color="#000000"  background="#00ffffff"  just="left" />
                 <WindowPosition x="436"  y="80"  width="390"  height="582"  displayed="1"  panelState="" />
               </GraphEnvironment>
             </Graph>
             <Gate gating:id="ID729432182" >
               <gating:RectangleGate eventsInside="1"  annoOffsetX="0"  annoOffsetY="0"  tint="#000000"  isTinted="0"  lineWeight="Normal"  userDefined="1"  percentX="0"  percentY="0" >
                 <gating:dimension gating:min="41391.935208364994" >
                   <data-type:fcs-dimension data-type:name="Comp-FL7-A" />
                 </gating:dimension>
                 <gating:dimension gating:max="166894.13277378835" >
                   <data-type:fcs-dimension data-type:name="Comp-FL9-A" />
                 </gating:dimension>
               </gating:RectangleGate>
             </Gate>
           </Population>
           <Population name="Q4: PE-A- , PerCP-A-"  annotation=""  owningGroup="All Samples"  expanded="0"  sortPriority="10"  count="9096" >
             <Graph smoothing="0"  backColor="#ffffff"  foreColor="#000000"  heatMapStatParameter="Comp-FL7-H"  type="Pseudocolor"  fast="1" >
               <Axis dimension="x"  name="Comp-FL7-A"  label=""  auto="auto" />
               <Axis dimension="y"  name="Comp-FL9-A"  label=""  auto="auto" />
               <GraphSettings level="5%"  smoothingHighResolution="1"  contourHighResolution="1"  histogramSmoothingCount="0"  graphResolution="256"  showOutliers="0"  drawLargeDots="0"  dotsToDraw="8000"  tint="le.chartfill.tinted.40"  lineWeight="le.lineweight.normal"  lineStyle="le.linestyle.solid" />
               <GraphEnvironment showGrid="0"  showAxes="tnlTNL"  showGates="1"  showFreqOnPlots="1"  showGateNameOnPlots="1"  showMedians="0"  showUncomped="0"  addEventParam="0"  lastYAxisName="" >
                 <TextTraits font="SansSerif"  size="11"  name="Labels"  style="plain"  color="#000000"  background="#00ffffff"  just="left" />
                 <TextTraits font="SansSerif"  size="11"  name="LayoutGates"  style="plain"  color="#000000"  background="#00ffffff"  just="left" />
                 <TextTraits font="SansSerif"  size="9"  name="Numbers"  style="plain"  color="#000000"  background="#00ffffff"  just="left" />
                 <TextTraits font="SansSerif"  size="9"  name="Legend"  style="plain"  color="#000000"  background="#00ffffff"  just="left" />
                 <WindowPosition x="436"  y="80"  width="390"  height="582"  displayed="1"  panelState="" />
               </GraphEnvironment>
             </Graph>
             <Gate gating:id="ID1983208061" >
               <gating:RectangleGate eventsInside="1"  annoOffsetX="0"  annoOffsetY="0"  tint="#000000"  isTinted="0"  lineWeight="Normal"  userDefined="1"  percentX="0"  percentY="0" >
                 <gating:dimension gating:max="41391.935208364994" >
                   <data-type:fcs-dimension data-type:name="Comp-FL7-A" />
                 </gating:dimension>
                 <gating:dimension gating:max="166894.13277378835" >
                   <data-type:fcs-dimension data-type:name="Comp-FL9-A" />
                 </gating:dimension>
               </gating:RectangleGate>
             </Gate>
           </Population>
         </Subpopulations>
       </SampleNode>
     </Sample>
     <Sample>
       <DataSet uri="file:/C:/Users/CYY/Desktop/cy%20fcs/9.fcs"  sampleID="1" />
       <transforms:spilloverMatrix spectral="0"  prefix="Comp-"  name="Acquisition-defined"  editable="0"  color="#c0c0c0"  version="FlowJo-10.6.2"  status="FINALIZED"  transforms:id="d2711fca-3d25-4cbf-bfb9-016c6d0ca323"  suffix="" >
         <data-type:parameters>
           <data-type:parameter data-type:name="FL7-H"  userProvidedCompInfix="Comp-FL7-H" />
           <data-type:parameter data-type:name="FL9-H"  userProvidedCompInfix="Comp-FL9-H" />
           <data-type:parameter data-type:name="FL7-A"  userProvidedCompInfix="Comp-FL7-A" />
           <data-type:parameter data-type:name="FL9-A"  userProvidedCompInfix="Comp-FL9-A" />
         </data-type:parameters>
         <transforms:spillover data-type:parameter="FL7-H"  userProvidedCompInfix="Comp-FL7-H" >
           <transforms:coefficient data-type:parameter="FL7-H"  transforms:value="1" />
           <transforms:coefficient data-type:parameter="FL9-H"  transforms:value="0" />
           <transforms:coefficient data-type:parameter="FL7-A"  transforms:value="0" />
           <transforms:coefficient data-type:parameter="FL9-A"  transforms:value="0" />
         </transforms:spillover>
         <transforms:spillover data-type:parameter="FL9-H"  userProvidedCompInfix="Comp-FL9-H" >
           <transforms:coefficient data-type:parameter="FL7-H"  transforms:value="0" />
           <transforms:coefficient data-type:parameter="FL9-H"  transforms:value="1" />
           <transforms:coefficient data-type:parameter="FL7-A"  transforms:value="0" />
           <transforms:coefficient data-type:parameter="FL9-A"  transforms:value="0" />
         </transforms:spillover>
         <transforms:spillover data-type:parameter="FL7-A"  userProvidedCompInfix="Comp-FL7-A" >
           <transforms:coefficient data-type:parameter="FL7-H"  transforms:value="0" />
           <transforms:coefficient data-type:parameter="FL9-H"  transforms:value="0" />
           <transforms:coefficient data-type:parameter="FL7-A"  transforms:value="1" />
           <transforms:coefficient data-type:parameter="FL9-A"  transforms:value="0.5325000286" />
         </transforms:spillover>
         <transforms:spillover data-type:parameter="FL9-A"  userProvidedCompInfix="Comp-FL9-A" >
           <transforms:coefficient data-type:parameter="FL7-H"  transforms:value="0" />
           <transforms:coefficient data-type:parameter="FL9-H"  transforms:value="0" />
           <transforms:coefficient data-type:parameter="FL7-A"  transforms:value="0.1162" />
           <transforms:coefficient data-type:parameter="FL9-A"  transforms:value="1" />
         </transforms:spillover>
       </transforms:spilloverMatrix>
       <Transformations>
         <transforms:linear transforms:minRange="0"  transforms:maxRange="16777216"  gain="1" >
           <data-type:parameter data-type:name="FSC-H" />
         </transforms:linear>
         <transforms:linear transforms:minRange="0"  transforms:maxRange="16777216"  gain="1" >
           <data-type:parameter data-type:name="FSC-A" />
         </transforms:linear>
         <transforms:linear transforms:minRange="0"  transforms:maxRange="16777216"  gain="1" >
           <data-type:parameter data-type:name="SSC-H" />
         </transforms:linear>
         <transforms:linear transforms:minRange="0"  transforms:maxRange="16777216"  gain="1" >
           <data-type:parameter data-type:name="SSC-A" />
         </transforms:linear>
         <transforms:biex transforms:length="256"  transforms:maxRange="16777216"  transforms:neg="0"  transforms:width="-5"  transforms:pos="6.2247198959" >
           <data-type:parameter data-type:name="FL7-H" />
         </transforms:biex>
         <transforms:biex transforms:length="256"  transforms:maxRange="530542153.5661951"  transforms:neg="0"  transforms:width="-5"  transforms:pos="6.7247198959" >
           <data-type:parameter data-type:name="FL7-A" />
         </transforms:biex>
         <transforms:biex transforms:length="256"  transforms:maxRange="16777216"  transforms:neg="0"  transforms:width="-5"  transforms:pos="6.2247198959" >
           <data-type:parameter data-type:name="FL9-H" />
         </transforms:biex>
         <transforms:biex transforms:length="256"  transforms:maxRange="1677721600.0000005"  transforms:neg="0"  transforms:width="-5"  transforms:pos="6.7247198959" >
           <data-type:parameter data-type:name="FL9-A" />
         </transforms:biex>
         <transforms:linear transforms:minRange="0"  transforms:maxRange="10000"  gain="1" >
           <data-type:parameter data-type:name="FSC-Width" />
         </transforms:linear>
         <transforms:linear transforms:minRange="0"  transforms:maxRange="34"  gain="0.0000199178" >
           <data-type:parameter data-type:name="Time" />
         </transforms:linear>
         <transforms:biex transforms:length="256"  transforms:maxRange="16777216"  transforms:neg="0"  transforms:width="-5"  transforms:pos="6.2247198959" >
           <data-type:parameter data-type:name="Comp-FL7-H" />
         </transforms:biex>
         <transforms:biex transforms:length="256"  transforms:maxRange="16777216"  transforms:neg="0"  transforms:width="-5"  transforms:pos="6.2247198959" >
           <data-type:parameter data-type:name="Comp-FL9-H" />
         </transforms:biex>
         <transforms:biex transforms:length="256"  transforms:maxRange="530542153.5661951"  transforms:neg="0"  transforms:width="-5"  transforms:pos="6.7247198959" >
           <data-type:parameter data-type:name="Comp-FL7-A" />
         </transforms:biex>
         <transforms:biex transforms:length="256"  transforms:maxRange="1677721600.0000005"  transforms:neg="0"  transforms:width="-5"  transforms:pos="6.7247198959" >
           <data-type:parameter data-type:name="Comp-FL9-A" />
         </transforms:biex>
       </Transformations>
       <Keywords>
         <Keyword name="FJ_FCS_VERSION"  value="3" />
         <Keyword name="$BEGINSTEXT"  value="0" />
         <Keyword name="$ENDSTEXT"  value="0" />
         <Keyword name="$BEGINDATA"  value="0000000000005216" />
         <Keyword name="$ENDDATA"  value="0000000000405215" />
         <Keyword name="$BEGINANALYSIS"  value="0" />
         <Keyword name="$ENDANALYSIS"  value="0" />
         <Keyword name="$TOT"  value="0000000000010000" />
         <Keyword name="FILVER"  value="1" />
         <Keyword name="$FIL"  value="9.fcs" />
         <Keyword name="$SYS"  value="Microsoft Windows NT 6.2.9200.0" />
         <Keyword name="$MODE"  value="L" />
         <Keyword name="$BYTEORD"  value="4,3,2,1" />
         <Keyword name="$DATATYPE"  value="F" />
         <Keyword name="$NEXTDATA"  value="0" />
         <Keyword name="CYTEXPERTFIL"  value="True" />
         <Keyword name="TBID"  value="9e32a7ff-359f-46d5-a1b3-77f817357865" />
         <Keyword name="TBNM"  value="9" />
         <Keyword name="$PAR"  value="10" />
         <Keyword name="$BTIM"  value="12:59:05" />
         <Keyword name="$ETIM"  value="12:59:39" />
         <Keyword name="$DATE"  value="04-Jul-2023" />
         <Keyword name="$CYT"  value="CytoFLEX" />
         <Keyword name="RCTOT"  value="10000" />
         <Keyword name="USRCTOT"  value="True" />
         <Keyword name="CGNM"  value="All Events " />
         <Keyword name="RCTIM"  value="600" />
         <Keyword name="USRCTIM"  value="True" />
         <Keyword name="$SPILLOVER"  value="4,FL7-H,FL9-H,FL7-A,FL9-A,1,0,0,0,0,1,0,0,0,0,1,0.5325,0,0,0.1162,1" />
         <Keyword name="RCVOL"  value="10" />
         <Keyword name="USRCVOL"  value="False" />
         <Keyword name="$TIMESTEP"  value="0.00002" />
         <Keyword name="$P1N"  value="FSC-H" />
         <Keyword name="$P1S"  value="FSC-H" />
         <Keyword name="$P1R"  value="16777216" />
         <Keyword name="$P1B"  value="32" />
         <Keyword name="$P1E"  value="0,0" />
         <Keyword name="$P1G"  value="1.0" />
         <Keyword name="P1DISPLAY"  value="LIN" />
         <Keyword name="$P2N"  value="FSC-A" />
         <Keyword name="$P2S"  value="FSC-A" />
         <Keyword name="$P2R"  value="16777216" />
         <Keyword name="$P2B"  value="32" />
         <Keyword name="$P2E"  value="0,0" />
         <Keyword name="$P2G"  value="1.0" />
         <Keyword name="P2DISPLAY"  value="LIN" />
         <Keyword name="$P3N"  value="SSC-H" />
         <Keyword name="$P3S"  value="SSC-H" />
         <Keyword name="$P3R"  value="16777216" />
         <Keyword name="$P3B"  value="32" />
         <Keyword name="$P3E"  value="0,0" />
         <Keyword name="$P3G"  value="1.0" />
         <Keyword name="P3DISPLAY"  value="LIN" />
         <Keyword name="$P4N"  value="SSC-A" />
         <Keyword name="$P4S"  value="SSC-A" />
         <Keyword name="$P4R"  value="16777216" />
         <Keyword name="$P4B"  value="32" />
         <Keyword name="$P4E"  value="0,0" />
         <Keyword name="$P4G"  value="1.0" />
         <Keyword name="P4DISPLAY"  value="LIN" />
         <Keyword name="$P5N"  value="FL7-H" />
         <Keyword name="$P5S"  value="PE-H" />
         <Keyword name="$P5R"  value="16777216" />
         <Keyword name="$P5B"  value="32" />
         <Keyword name="$P5E"  value="0,0" />
         <Keyword name="$P5G"  value="1.0" />
         <Keyword name="P5DISPLAY"  value="LOG" />
         <Keyword name="$P6N"  value="FL7-A" />
         <Keyword name="$P6S"  value="PE-A" />
         <Keyword name="$P6R"  value="16777216" />
         <Keyword name="$P6B"  value="32" />
         <Keyword name="$P6E"  value="0,0" />
         <Keyword name="$P6G"  value="1.0" />
         <Keyword name="P6DISPLAY"  value="LOG" />
         <Keyword name="$P7N"  value="FL9-H" />
         <Keyword name="$P7S"  value="PerCP-H" />
         <Keyword name="$P7R"  value="16777216" />
         <Keyword name="$P7B"  value="32" />
         <Keyword name="$P7E"  value="0,0" />
         <Keyword name="$P7G"  value="1.0" />
         <Keyword name="P7DISPLAY"  value="LOG" />
         <Keyword name="$P8N"  value="FL9-A" />
         <Keyword name="$P8S"  value="PerCP-A" />
         <Keyword name="$P8R"  value="16777216" />
         <Keyword name="$P8B"  value="32" />
         <Keyword name="$P8E"  value="0,0" />
         <Keyword name="$P8G"  value="1.0" />
         <Keyword name="P8DISPLAY"  value="LOG" />
         <Keyword name="$P9N"  value="FSC-Width" />
         <Keyword name="$P9S"  value="FSC-Width" />
         <Keyword name="$P9R"  value="10000" />
         <Keyword name="$P9B"  value="32" />
         <Keyword name="$P9E"  value="0,0" />
         <Keyword name="$P9G"  value="1.0" />
         <Keyword name="P9DISPLAY"  value="LIN" />
         <Keyword name="$P10N"  value="Time" />
         <Keyword name="$P10S"  value="Time" />
         <Keyword name="$P10R"  value="900000000" />
         <Keyword name="$P10B"  value="32" />
         <Keyword name="$P10E"  value="0,0" />
         <Keyword name="$P10G"  value="1.0" />
         <Keyword name="P10DISPLAY"  value="LIN" />
         <Keyword name="$LOST"  value="0" />
         <Keyword name="$ABRT"  value="40" />
         <Keyword name="IMPTTB"  value="False" />
         <Keyword name="FLLW"  value="True" />
         <Keyword name="RCD"  value="True" />
         <Keyword name="$VOL"  value="5690.056" />
         <Keyword name="$OP"  value="BC" />
         <Keyword name="DURTIM"  value="34.140340" />
         <Keyword name="SMFLWRTHIS"  value="34.14853,10" />
         <Keyword name="USCOMP"  value="True" />
         <Keyword name="AHCOMPSYNC"  value="False" />
         <Keyword name="COMPCHH"  value="PEPerCP" />
         <Keyword name="COMPBGH"  value="544.375395.75" />
         <Keyword name="COMPAFH"  value="00" />
         <Keyword name="COMPH"  value="1001" />
         <Keyword name="COMPGAINH"  value="29300" />
         <Keyword name="COMPCHA"  value="PEPerCP" />
         <Keyword name="COMPBGA"  value="5017.54247" />
         <Keyword name="COMPAFA"  value="00" />
         <Keyword name="COMPA"  value="10.11620.53251" />
         <Keyword name="COMPGAINA"  value="29300" />
         <Keyword name="SN"  value="BF29328" />
         <Keyword name="$CYTSN"  value="BF29328" />
         <Keyword name="FLDSM"  value="10" />
         <Keyword name="CHAR"  value="10" />
         <Keyword name="CH1ID"  value="FSC" />
         <Keyword name="CH1NM"  value="FSC" />
         <Keyword name="CH1AD"  value="14" />
         <Keyword name="CH1DA"  value="22" />
         <Keyword name="CH1TH"  value="262774" />
         <Keyword name="CH1TR"  value="64" />
         <Keyword name="CH1GAIN"  value="61" />
         <Keyword name="CH1USH"  value="False" />
         <Keyword name="CH1DELAY"  value="0" />
         <Keyword name="CH1DELTA"  value="24" />
         <Keyword name="CH1THUS"  value="True" />
         <Keyword name="CH1FL"  value="False" />
         <Keyword name="CH1HS"  value="8" />
         <Keyword name="CH1AS"  value="2" />
         <Keyword name="CH1HATFL"  value="294.875" />
         <Keyword name="CH1AATFL"  value="3815.5" />
         <Keyword name="CH1HAVAL"  value="1250000" />
         <Keyword name="CH2ID"  value="SSC" />
         <Keyword name="CH2NM"  value="SSC" />
         <Keyword name="CH2AD"  value="8" />
         <Keyword name="CH2DA"  value="16" />
         <Keyword name="CH2TH"  value="10000" />
         <Keyword name="CH2TR"  value="64" />
         <Keyword name="CH2GAIN"  value="62" />
         <Keyword name="CH2USH"  value="True" />
         <Keyword name="CH2DELAY"  value="0" />
         <Keyword name="CH2DELTA"  value="24" />
         <Keyword name="CH2THUS"  value="False" />
         <Keyword name="CH2FL"  value="False" />
         <Keyword name="CH2HS"  value="8" />
         <Keyword name="CH2AS"  value="2" />
         <Keyword name="CH2FLNMS"  value="SSC" />
         <Keyword name="CH2HATFL"  value="431.125" />
         <Keyword name="CH2AATFL"  value="4736.5" />
         <Keyword name="CH2HAVAL"  value="1250000" />
         <Keyword name="CH3ID"  value="FL6" />
         <Keyword name="CH3NM"  value="FITC" />
         <Keyword name="CH3AD"  value="11" />
         <Keyword name="CH3DA"  value="19" />
         <Keyword name="CH3TH"  value="10000" />
         <Keyword name="CH3TR"  value="64" />
         <Keyword name="CH3GAIN"  value="82" />
         <Keyword name="CH3USH"  value="True" />
         <Keyword name="CH3DELAY"  value="0" />
         <Keyword name="CH3DELTA"  value="24" />
         <Keyword name="CH3THUS"  value="False" />
         <Keyword name="CH3FL"  value="False" />
         <Keyword name="CH3HS"  value="8" />
         <Keyword name="CH3AS"  value="2" />
         <Keyword name="CH3FLNMS"  value="FITC" />
         <Keyword name="CH3HATFL"  value="553.75" />
         <Keyword name="CH3AATFL"  value="5514.5" />
         <Keyword name="CH3HAVAL"  value="6875000" />
         <Keyword name="CH4ID"  value="FL7" />
         <Keyword name="CH4NM"  value="PE" />
         <Keyword name="CH4AD"  value="10" />
         <Keyword name="CH4DA"  value="18" />
         <Keyword name="CH4TH"  value="10000" />
         <Keyword name="CH4TR"  value="64" />
         <Keyword name="CH4GAIN"  value="29" />
         <Keyword name="CH4USH"  value="True" />
         <Keyword name="CH4DELAY"  value="0" />
         <Keyword name="CH4DELTA"  value="24" />
         <Keyword name="CH4THUS"  value="False" />
         <Keyword name="CH4FL"  value="True" />
         <Keyword name="CH4HS"  value="8" />
         <Keyword name="CH4AS"  value="2" />
         <Keyword name="CH4FLNMS"  value="PE" />
         <Keyword name="CH4HATFL"  value="544.375" />
         <Keyword name="CH4AATFL"  value="5017.5" />
         <Keyword name="CH4HAVAL"  value="6875000" />
         <Keyword name="CH5ID"  value="FL9" />
         <Keyword name="CH5NM"  value="PerCP" />
         <Keyword name="CH5AD"  value="12" />
         <Keyword name="CH5DA"  value="20" />
         <Keyword name="CH5TH"  value="10000" />
         <Keyword name="CH5TR"  value="64" />
         <Keyword name="CH5GAIN"  value="300" />
         <Keyword name="CH5USH"  value="True" />
         <Keyword name="CH5DELAY"  value="0" />
         <Keyword name="CH5DELTA"  value="24" />
         <Keyword name="CH5THUS"  value="False" />
         <Keyword name="CH5FL"  value="True" />
         <Keyword name="CH5HS"  value="8" />
         <Keyword name="CH5AS"  value="2" />
         <Keyword name="CH5FLNMS"  value="PerCP" />
         <Keyword name="CH5HATFL"  value="395.75" />
         <Keyword name="CH5AATFL"  value="4247" />
         <Keyword name="CH5HAVAL"  value="6875000" />
         <Keyword name="CH6ID"  value="FL10" />
         <Keyword name="CH6NM"  value="PC7" />
         <Keyword name="CH6AD"  value="13" />
         <Keyword name="CH6DA"  value="21" />
         <Keyword name="CH6TH"  value="10000" />
         <Keyword name="CH6TR"  value="64" />
         <Keyword name="CH6GAIN"  value="346" />
         <Keyword name="CH6USH"  value="True" />
         <Keyword name="CH6DELAY"  value="0" />
         <Keyword name="CH6DELTA"  value="24" />
         <Keyword name="CH6THUS"  value="False" />
         <Keyword name="CH6FL"  value="False" />
         <Keyword name="CH6HS"  value="8" />
         <Keyword name="CH6AS"  value="2" />
         <Keyword name="CH6FLNMS"  value="PC7" />
         <Keyword name="CH6HATFL"  value="396.625" />
         <Keyword name="CH6AATFL"  value="4092" />
         <Keyword name="CH6HAVAL"  value="6875000" />
         <Keyword name="CH7ID"  value="FL11" />
         <Keyword name="CH7NM"  value="APC" />
         <Keyword name="CH7AD"  value="1" />
         <Keyword name="CH7DA"  value="1" />
         <Keyword name="CH7TH"  value="10000" />
         <Keyword name="CH7TR"  value="64" />
         <Keyword name="CH7GAIN"  value="500" />
         <Keyword name="CH7USH"  value="True" />
         <Keyword name="CH7DELAY"  value="-40.32" />
         <Keyword name="CH7DELTA"  value="24" />
         <Keyword name="CH7THUS"  value="False" />
         <Keyword name="CH7FL"  value="False" />
         <Keyword name="CH7HS"  value="8" />
         <Keyword name="CH7AS"  value="2" />
         <Keyword name="CH7FLNMS"  value="APC" />
         <Keyword name="CH7HATFL"  value="420.375" />
         <Keyword name="CH7AATFL"  value="4927" />
         <Keyword name="CH7HAVAL"  value="6875000" />
         <Keyword name="CH8ID"  value="FL13" />
         <Keyword name="CH8NM"  value="APC-cy7" />
         <Keyword name="CH8AD"  value="0" />
         <Keyword name="CH8DA"  value="0" />
         <Keyword name="CH8TH"  value="10000" />
         <Keyword name="CH8TR"  value="64" />
         <Keyword name="CH8GAIN"  value="530" />
         <Keyword name="CH8USH"  value="True" />
         <Keyword name="CH8DELAY"  value="-40.32" />
         <Keyword name="CH8DELTA"  value="24" />
         <Keyword name="CH8THUS"  value="False" />
         <Keyword name="CH8FL"  value="False" />
         <Keyword name="CH8HS"  value="8" />
         <Keyword name="CH8AS"  value="2" />
         <Keyword name="CH8FLNMS"  value="APC-cy7" />
         <Keyword name="CH8HATFL"  value="391.375" />
         <Keyword name="CH8AATFL"  value="4616" />
         <Keyword name="CH8HAVAL"  value="6875000" />
         <Keyword name="CH9ID"  value="FL1" />
         <Keyword name="CH9NM"  value="PB450" />
         <Keyword name="CH9AD"  value="4" />
         <Keyword name="CH9DA"  value="4" />
         <Keyword name="CH9TH"  value="10000" />
         <Keyword name="CH9TR"  value="64" />
         <Keyword name="CH9GAIN"  value="33" />
         <Keyword name="CH9USH"  value="True" />
         <Keyword name="CH9DELAY"  value="41.92" />
         <Keyword name="CH9DELTA"  value="24" />
         <Keyword name="CH9THUS"  value="False" />
         <Keyword name="CH9FL"  value="False" />
         <Keyword name="CH9HS"  value="8" />
         <Keyword name="CH9AS"  value="2" />
         <Keyword name="CH9FLNMS"  value="PB450" />
         <Keyword name="CH9HATFL"  value="396.625" />
         <Keyword name="CH9AATFL"  value="5210" />
         <Keyword name="CH9HAVAL"  value="6875000" />
         <Keyword name="CH10ID"  value="FL2" />
         <Keyword name="CH10NM"  value="V525" />
         <Keyword name="CH10AD"  value="5" />
         <Keyword name="CH10DA"  value="5" />
         <Keyword name="CH10TH"  value="10000" />
         <Keyword name="CH10TR"  value="64" />
         <Keyword name="CH10GAIN"  value="20" />
         <Keyword name="CH10USH"  value="True" />
         <Keyword name="CH10DELAY"  value="41.92" />
         <Keyword name="CH10DELTA"  value="24" />
         <Keyword name="CH10THUS"  value="False" />
         <Keyword name="CH10FL"  value="False" />
         <Keyword name="CH10HS"  value="8" />
         <Keyword name="CH10AS"  value="2" />
         <Keyword name="CH10FLNMS"  value="V525" />
         <Keyword name="CH10HATFL"  value="567" />
         <Keyword name="CH10AATFL"  value="5201" />
         <Keyword name="CH10HAVAL"  value="6875000" />
         <Keyword name="PCHID"  value="FSC" />
         <Keyword name="PCHTP"  value="ManualThreshold" />
         <Keyword name="TRLGC"  value="None" />
         <Keyword name="WCH"  value="FSC" />
         <Keyword name="DGAIN"  value="1" />
         <Keyword name="SWVER"  value="CytExpert 2.5.0.77" />
         <Keyword name="$P11N"  value="Comp-FL7-H" />
         <Keyword name="$P11S"  value="PE-H" />
         <Keyword name="$P11R"  value="16777216" />
         <Keyword name="$P12N"  value="Comp-FL9-H" />
         <Keyword name="$P12S"  value="PerCP-H" />
         <Keyword name="$P12R"  value="16777216" />
         <Keyword name="$P13N"  value="Comp-FL7-A" />
         <Keyword name="$P13S"  value="PE-A" />
         <Keyword name="$P13R"  value="530542153" />
         <Keyword name="$P14N"  value="Comp-FL9-A" />
         <Keyword name="$P14S"  value="PerCP-A" />
         <Keyword name="$P14R"  value="1677721600" />
       </Keywords>
       <SampleValidity version="1"  sampleTime="34" >
         <Time avgDeltaT="0.68"  values="0.588252 0.568912 0.58887 0.579329 0.41913 0.468068 0.517982 0.576521 0.653921 0.637808 0.563993 0.550508 0.975155 0.662924 0.760242 0.794043 0.525193 0.454465 0.537682 0.46757 0.522164 0.599844 0.72204 0.716224 0.84298 0.728016 0.509377 0.840551 0.779423 0.733831 0.626814 0.620918 0.628166 0.616934 0.722658 0.668163 0.866882 1.09978 0.669397 0.739408 0.566183 0.735125 0.803165 0.753191 0.661749 0.728115 0.729031 0.794901 0.850231 1.06059 " />
         <LargeDeltaTimeCheck biggestDeltaT="22"  avgDeltaT="1.10433" />
         <EventRateConsistency slope="0.105913"  mean="3.38016" />
         <ParameterCheck name="FSC-H"  numChannels="4096"  numInFirstChannels="0"  numInLastChannels="0"  minChannel="1"  maxChannel="4095" >
           <Medians length="10"  values="229 232 231 231 229 229 231 226 228 225 " />
           <KineticsThresholdCheck mean="229.1"  stddev="2.28279" />
           <Kinetics name="FSC-H"  range="34" >
             <Plot1D length="35"  values="881220.62500 927270.43750 886149.93750 903832.06250 900471.31250 880362.68750 881542.93750 837806.31250 928332.93750 920728.75000 905616.93750 888913.37500 891903.93750 884547.06250 886024.87500 850857.43750 930581.87500 878190.12500 865319.25000 876465.25000 893662.81250 877293.81250 872642.62500 841972.06250 825144.56250 899668.25000 885108.00000 891278.87500 897349.68750 860018.75000 883026.31250 845558.93750 860784.37500 794684.18750 927185.12500 " />
           </Kinetics>
           <TrendThresholdCheck slope="-0.539394"  mean="229.1"  ratio="0.023544" />
         </ParameterCheck>
         <ParameterCheck name="FL9-A"  numChannels="4096"  numInFirstChannels="0"  numInLastChannels="0"  minChannel="1"  maxChannel="2883" >
           <Medians length="10"  values="1123 1125 1143 1144 1149 1149 1141 1131 1127 1134 " />
           <KineticsThresholdCheck mean="1136.6"  stddev="9.84547" />
           <Kinetics name="FL9-A"  range="34" >
             <Plot1D length="35"  values="74669.75000 83904.85156 65253.73047 52600.09766 79546.77344 106205.92188 65155.26953 109562.10938 65621.82813 60412.00391 76238.38281 76394.46094 88248.61719 87321.21094 112411.75781 88794.87500 89559.59375 117599.34375 89210.85938 84546.55469 75052.04688 59278.12500 59797.77344 87049.54688 98739.44531 95651.10938 60202.71484 60619.13672 109939.86719 116292.50781 59839.35156 84392.84375 81276.50781 102377.13281 14329.70020 " />
           </Kinetics>
           <TrendThresholdCheck slope="0.266667"  mean="1136.6"  ratio="0.00234618" />
         </ParameterCheck>
         <ParameterCheck name="SSC-A"  numChannels="4096"  numInFirstChannels="0"  numInLastChannels="28"  minChannel="1"  maxChannel="4095" >
           <Medians length="10"  values="410 401 408 418 421 400 409 379 394 378 " />
           <KineticsThresholdCheck mean="401.8"  stddev="14.6803" />
           <Kinetics name="SSC-A"  range="34" >
             <Plot1D length="35"  values="1855402.37500 2261281.75000 2193336.25000 1843291.50000 1992948.75000 1856196.00000 1835396.00000 1825341.62500 2036906.87500 1884184.12500 2160648.25000 1843485.37500 2023862.37500 1954575.25000 1912643.12500 2045256.62500 2232954.50000 1813034.75000 1809654.25000 1692461.75000 1827979.50000 1807600.87500 1907867.00000 1648559.62500 1637964.62500 1833913.87500 1852129.12500 1750703.12500 1907429.62500 1741683.00000 1838643.50000 1677756.00000 1763868.50000 1478464.87500 1647758.87500 " />
           </Kinetics>
           <TrendThresholdCheck slope="-3.21212"  mean="401.8"  ratio="0.0799433" />
         </ParameterCheck>
         <ParameterCheck name="FL7-H"  numChannels="4096"  numInFirstChannels="0"  numInLastChannels="0"  minChannel="1"  maxChannel="4095" >
           <Medians length="10"  values="1826 1809 1845 1842 1831 1836 1826 1820 1832 1825 " />
           <KineticsThresholdCheck mean="1829.2"  stddev="10.5494" />
           <Kinetics name="FL7-H"  range="34" >
             <Plot1D length="35"  values="40299.96484 42009.46875 41309.97656 33947.47266 53677.29297 54610.53125 14644.44043 83009.67969 18356.36914 21442.99609 51481.66406 40439.30859 22538.82813 66748.00000 65652.66406 38813.65234 81819.48438 97331.70313 49827.71875 41076.33594 52328.96094 23806.86133 20650.22266 55845.96094 54667.73438 64595.33594 21620.14844 21088.25195 114981.15625 59849.86328 43456.35938 23282.82227 55364.43359 42022.35547 3099.39990 " />
           </Kinetics>
           <TrendThresholdCheck slope="-0.0969697"  mean="1829.2"  ratio="0.000530121" />
         </ParameterCheck>
         <ParameterCheck name="FL9-H"  numChannels="4096"  numInFirstChannels="0"  numInLastChannels="0"  minChannel="1"  maxChannel="4095" >
           <Medians length="10"  values="1987 1977 1996 1999 2011 2001 1990 1987 1987 1987 " />
           <KineticsThresholdCheck mean="1992.2"  stddev="9.63558" />
           <Kinetics name="FL9-H"  range="34" >
             <Plot1D length="35"  values="44443.12891 38962.57422 35961.56641 29077.61328 44168.58984 53807.98047 37810.33984 60880.05078 35736.34766 33843.26563 41224.58594 41945.67969 43765.18750 49549.36328 58826.18359 51953.88672 50676.75781 67569.82813 50963.36719 49215.88281 40255.28125 30827.39063 34261.82813 51102.05078 57358.60156 49951.18359 33605.67578 33760.51172 58889.00000 60402.09766 33547.93750 46251.88672 44142.11328 61780.85547 6656.60010 " />
           </Kinetics>
           <TrendThresholdCheck slope="-0.0727273"  mean="1992.2"  ratio="0.00036506" />
         </ParameterCheck>
         <ParameterCheck name="SSC-H"  numChannels="4096"  numInFirstChannels="0"  numInLastChannels="0"  minChannel="1"  maxChannel="4095" >
           <Medians length="10"  values="227 225 227 232 233 223 223 214 222 217 " />
           <KineticsThresholdCheck mean="224.3"  stddev="5.94512" />
           <Kinetics name="SSC-H"  range="34" >
             <Plot1D length="35"  values="966463.81250 1055104.50000 1035210.87500 969201.31250 1007909.43750 958690.00000 962773.18750 967705.68750 1007068.68750 991157.06250 1037596.50000 976282.25000 1017896.12500 997452.93750 983460.87500 956145.81250 1039363.18750 962722.06250 945660.00000 916365.75000 964541.25000 945670.93750 978494.06250 897468.18750 917995.87500 960438.43750 966606.56250 947530.81250 991578.37500 939314.93750 981169.93750 902943.18750 944008.25000 836434.06250 1048076.50000 " />
           </Kinetics>
           <TrendThresholdCheck slope="-1.29091"  mean="224.3"  ratio="0.0575528" />
         </ParameterCheck>
         <ParameterCheck name="FSC-Width"  numChannels="4096"  numInFirstChannels="0"  numInLastChannels="0"  minChannel="1"  maxChannel="4095" >
           <Medians length="10"  values="713 713 713 719 722 711 710 708 710 710 " />
           <KineticsThresholdCheck mean="712.9"  stddev="4.38305" />
           <Kinetics name="FSC-Width"  range="34" >
             <Plot1D length="35"  values="1821.98340 1840.90564 1839.26001 1809.87329 1833.12732 1837.57178 1820.14771 1854.48962 1848.92517 1813.62085 1878.96545 1822.10339 1885.44336 1849.08789 1841.42957 1843.01599 1853.16833 1833.44763 1830.96350 1781.34888 1819.98022 1839.35754 1806.57031 1785.58032 1801.91711 1806.68408 1843.65735 1801.22961 1854.14355 1797.55212 1797.71057 1811.25183 1803.72156 1783.27478 1655.51038 " />
           </Kinetics>
           <TrendThresholdCheck slope="-0.672727"  mean="712.9"  ratio="0.00943649" />
         </ParameterCheck>
         <ParameterCheck name="FSC-A"  numChannels="4096"  numInFirstChannels="0"  numInLastChannels="2"  minChannel="1"  maxChannel="4095" >
           <Medians length="10"  values="391 391 389 388 386 388 391 377 381 377 " />
           <KineticsThresholdCheck mean="385.9"  stddev="5.56677" />
           <Kinetics name="FSC-A"  range="34" >
             <Plot1D length="35"  values="1592045.62500 1713101.25000 1621361.37500 1628549.00000 1628686.12500 1602938.50000 1600666.12500 1517285.25000 1720821.62500 1647181.62500 1713082.37500 1593423.12500 1665824.50000 1630726.50000 1610901.00000 1605848.62500 1754928.00000 1603542.62500 1570123.75000 1547483.87500 1609477.62500 1589712.87500 1558777.25000 1497068.12500 1463236.37500 1614595.25000 1617136.12500 1573534.87500 1642671.25000 1524517.25000 1583372.75000 1518352.00000 1539781.00000 1387572.62500 1498987.12500 " />
           </Kinetics>
           <TrendThresholdCheck slope="-1.48485"  mean="385.9"  ratio="0.0384775" />
         </ParameterCheck>
         <ParameterCheck name="FL7-A"  numChannels="4096"  numInFirstChannels="5"  numInLastChannels="2"  minChannel="1"  maxChannel="3186" >
           <Medians length="10"  values="1291 1280 1317 1315 1297 1305 1295 1287 1297 1285 " />
           <KineticsThresholdCheck mean="1296.9"  stddev="12.2968" />
           <Kinetics name="FL7-A"  range="34" >
             <Plot1D length="35"  values="71012.31250 77531.73438 87238.11719 60050.83203 93384.67969 100132.69531 29502.26563 149044.10938 37909.89844 40815.35156 101007.82813 84051.65625 51476.57813 143203.87500 143019.03125 75002.89844 155840.59375 182815.48438 88072.47656 76036.80469 105618.04688 48905.89063 38863.64844 100398.19531 97799.46094 167680.31250 44267.75391 39214.51953 206288.62500 124234.76563 75911.86719 43760.19141 125306.82813 75203.98438 6936.50000 " />
           </Kinetics>
           <TrendThresholdCheck slope="-0.830303"  mean="1296.9"  ratio="0.00640221" />
         </ParameterCheck>
       </SampleValidity>
       <SampleNode name="9.fcs"  annotation=""  owningGroup=""  expanded="0"  sortPriority="10"  count="10000"  sampleID="1" >
         <Graph smoothing="0"  backColor="#ffffff"  foreColor="#000000"  heatMapStatParameter="Comp-FL7-H"  type="Pseudocolor"  fast="1" >
           <Axis dimension="x"  name="Comp-FL7-A"  label=""  auto="auto" />
           <Axis dimension="y"  name="Comp-FL9-A"  label=""  auto="auto" />
           <GraphSettings level="5%"  smoothingHighResolution="1"  contourHighResolution="1"  histogramSmoothingCount="0"  graphResolution="256"  showOutliers="0"  drawLargeDots="0"  dotsToDraw="8000"  tint="le.chartfill.tinted.40"  lineWeight="le.lineweight.normal"  lineStyle="le.linestyle.solid" />
           <GraphEnvironment showGrid="0"  showAxes="tnlTNL"  showGates="1"  showFreqOnPlots="1"  showGateNameOnPlots="1"  showMedians="0"  showUncomped="0"  addEventParam="0"  lastYAxisName="" >
             <TextTraits font="SansSerif"  size="11"  name="Labels"  style="plain"  color="#000000"  background="#00ffffff"  just="left" />
             <TextTraits font="SansSerif"  size="11"  name="LayoutGates"  style="plain"  color="#000000"  background="#00ffffff"  just="left" />
             <TextTraits font="SansSerif"  size="9"  name="Numbers"  style="plain"  color="#000000"  background="#00ffffff"  just="left" />
             <TextTraits font="SansSerif"  size="9"  name="Legend"  style="plain"  color="#000000"  background="#00ffffff"  just="left" />
             <WindowPosition x="700"  y="0"  width="387"  height="582"  displayed="0"  panelState="---" />
           </GraphEnvironment>
         </Graph>
         <Subpopulations>
           <Population name="Q1: PE-A- , PerCP-A+"  annotation=""  owningGroup="All Samples"  expanded="0"  sortPriority="10"  count="406" >
             <Graph smoothing="0"  backColor="#ffffff"  foreColor="#000000"  heatMapStatParameter="Comp-FL7-H"  type="Pseudocolor"  fast="1" >
               <Axis dimension="x"  name="Comp-FL7-A"  label=""  auto="auto" />
               <Axis dimension="y"  name="Comp-FL9-A"  label=""  auto="auto" />
               <GraphSettings level="5%"  smoothingHighResolution="1"  contourHighResolution="1"  histogramSmoothingCount="0"  graphResolution="256"  showOutliers="0"  drawLargeDots="0"  dotsToDraw="8000"  tint="le.chartfill.tinted.40"  lineWeight="le.lineweight.normal"  lineStyle="le.linestyle.solid" />
               <GraphEnvironment showGrid="0"  showAxes="tnlTNL"  showGates="1"  showFreqOnPlots="1"  showGateNameOnPlots="1"  showMedians="0"  showUncomped="0"  addEventParam="0"  lastYAxisName="" >
                 <TextTraits font="SansSerif"  size="11"  name="Labels"  style="plain"  color="#000000"  background="#00ffffff"  just="left" />
                 <TextTraits font="SansSerif"  size="11"  name="LayoutGates"  style="plain"  color="#000000"  background="#00ffffff"  just="left" />
                 <TextTraits font="SansSerif"  size="9"  name="Numbers"  style="plain"  color="#000000"  background="#00ffffff"  just="left" />
                 <TextTraits font="SansSerif"  size="9"  name="Legend"  style="plain"  color="#000000"  background="#00ffffff"  just="left" />
                 <WindowPosition x="436"  y="80"  width="390"  height="582"  displayed="1"  panelState="" />
               </GraphEnvironment>
             </Graph>
             <Gate gating:id="ID1787811316" >
[truncated: 394,711 more chars]
